# Supplementary material for: CPSF3 Promotes Pre-mRNA Splicing and Prevents CircRNA Cyclization in Hepatocellular Carcinoma
Source: Cancers (Basel). 2023 Aug 11;15(16):4057. doi: 10.3390/cancers15164057 (PMC10452738; doi:10.3390/cancers15164057)
Supplement: Supplementary file 1 [file cancers-15-04057-s001.zip]

Archive with 9 entries (9 files):
- supplementary file S1.xlsx
- supplementary file S2.pdf
- supplementary file S3.xlsx
- supplementary file S4.doc
- supplementary file S5.xlsx
- supplementary file S6.xlsx
- supplementary file S7.xlsx
- supplementary file S8.xlsx
- supplementary file S9.pdf
