# Supplementary material for: CPSF3 Promotes Pre-mRNA Splicing and Prevents CircRNA Cyclization in Hepatocellular Carcinoma
Source: Cancers (Basel). 2023 Aug 11;15(16):4057. doi: 10.3390/cancers15164057 (PMC10452738; doi:10.3390/cancers15164057)
Supplement: Supplementary file 1 [file cancers-15-04057-s001.zip › supplementary file S1.xlsx]

## Sheet: Sequences of circRNA and mRNA
circRNA	NM number	Gene	circRNA								mRNA
			Length	AAUAAA	AUUAAA	AAUAUA	AAUGAA	AAUAAU	AAGAAA	3'-UTR length	Length	AAUAAA	AUUAAA	AAUAUA	AAUGAA	AAUAAU	AAGAAA	3'-UTR length
hsa_circ_0023919	NM_007166	PICALM	451	0	0	0	0	0	0	0	4169	5	5	1	5	0	7	1602
hsa_circ_0020394	NM_001380	DOCK1	2336	1	0	0	0	0	2	0	6813	3	1	0	3	0	6	1087
hsa_circ_0063846	NM_014346	TBC1D22A	953	0	0	0	0	0	0	0	3797	2	0	0	1	0	2	452
hsa_circ_0082218	NM_001458	FLNC	190	0	0	0	0	0	0	0	9149	1	0	0	1	0	2	749
hsa_circ_0006944	NM_032999	GTF2I	294	0	0	1	1	0	0	0	4580	6	5	2	4	0	6	1159
hsa_circ_0054021	NM_016441	CRIM1	222	0	0	0	0	0	0	0	5628	3	1	5	1	2	10	2432
hsa_circ_0091934	NM_001110556	FLNA	462	0	0	0	0	0	0	0	8557	1	2	0	2	0	2	316
hsa_circ_0058493	NM_001167608	RHBDD1	656	1	0	0	0	0	0	0	5169	6	1	4	0	0	6	3682
hsa_circ_0013966	NM_016334	GPR89B	478	0	0	0	0	1	0	0	2150	0	2	0	1	1	3	597
hsa_circ_0011536	NM_005095	ZMYM4	755	2	1	0	2	0	1	0	7011	9	3	2	7	4	2	2265
hsa_circ_0001865	NM_013438	UBQLN1	394	0	0	0	0	0	0	0	4177	3	6	1	1	3	3	1822
hsa_circ_0008833	NM_001017373	SAMD3	271	0	0	0	0	0	0	0	2109	1	3	1	3	1	7	201
hsa_circ_0007781	NM_005993	TBCD	255	0	0	0	0	0	0	0	4449	2	0	0	0	1	1	720
hsa_circ_0001165	NM_181659	NCOA3	881	1	0	3	0	0	0	0	7996	12	1	6	4	4	4	3458
hsa_circ_0063756	NM_006486	FBLN1	246	0	0	0	0	0	0	0	2947	1	0	0	1	0	2	687
hsa_circ_0033024	NM_014216	ITPK1	151	0	0	0	0	0	0	0	3385	3	0	0	0	0	1	1836
hsa_circ_0015663	NM_030934	TRMT1L	437	0	0	0	0	0	0	0	4421	6	8	5	6	2	7	1931
hsa_circ_0005251	NM_032581	FAM126A	654	0	0	0	0	0	0	0	6165	10	4	5	4	5	10	4320
hsa_circ_0080337	NM_001024943	ASL	344	0	0	0	0	0	1	0	2061	5	0	0	0	0	1	421
hsa_circ_0002315	NM_022373	HERPUD2	192	0	0	0	0	0	0	0	2932	4	1	0	2	2	3	1027
hsa_circ_0078784	NM_002793	PSMB1	427	0	0	0	0	1	0	0	938	0	1	0	0	1	0	102
hsa_circ_0007218	NM_012241	SIRT5	309	0	0	1	0	1	1	0	4538	4	2	3	1	1	2	2685
hsa_circ_0030514	NM_015057	MYCBP2	310	0	1	0	0	0	0	0	15025	10	6	3	13	4	24	719
hsa_circ_0002969	NM_001003819	TRIM6-TRIM34	490	0	0	0	0	0	0	0	3487	2	0	1	0	1	4	683
hsa_circ_0005552	NM_015252	EHBP1	751	1	0	1	0	0	2	0	5177	3	5	3	3	1	13	983
hsa_circ_0041151	NM_006987	RPH3AL	650	0	0	0	0	0	0	0	2754	0	2	0	2	0	2	2072
hsa_circ_0027493	NM_002392	MDM2	165	0	0	0	0	0	0	0	7495	6	2	3	5	6	9	5581
hsa_circ_0046557	NM_005993	TBCD	475	0	0	0	0	0	0	0	4449	2	0	0	0	1	1	720
hsa_circ_0068606	NM_003234	TFRC	2063	0	0	2	2	0	2	0	5241	4	4	2	7	1	3	2656
hsa_circ_0008432	NM_003290	TPM4	252	0	0	0	1	0	0	0	2645	6	4	0	2	0	2	1656
hsa_circ_0034616	NM_133487	RAD51	301	0	0	0	0	0	0	0	2302	3	0	0	0	0	3	977
hsa_circ_0072309	NM_001127671	LIFR	580	1	0	0	0	0	0	0	10258	8	7	9	9	9	11	6631
hsa_circ_0045128	NM_006852	TLK2	605	0	1	0	0	0	1	0	5455	5	5	1	5	2	5	2912
hsa_circ_0068850	NM_006527	SLBP	217	0	0	0	0	0	0	0	1743	2	2	0	0	0	4	796
hsa_circ_0045537	NM_017941	C17orf80	1520	0	2	0	1	0	3	0	3668	3	4	1	2	2	4	1610
hsa_circ_0082179	NR_024368	FLJ45340	256	0	0	0	0	0	0	0	10263	2	2	1	1	0	1	0
hsa_circ_0082314	NM_005011	NRF1	125	0	0	0	0	0	0	0	3552	1	2	2	1	1	6	1898
hsa_circ_0092135	NM_001081573	GAB3	461	0	0	0	0	0	0	0	4764	1	1	0	3	1	10	2927
hsa_circ_0004277	NM_014023	WDR37	161	0	0	0	1	0	0	0	4611	1	3	1	1	0	3	2952
hsa_circ_0008760	NM_175854	PAN3	422	0	0	0	0	0	0	0	5643	3	1	1	3	4	7	2815
hsa_circ_0039992	NM_004360	CDH1	733	0	0	0	1	0	0	0	4815	1	1	1	2	0	2	2041
hsa_circ_0000238	NM_001098512	PRKG1	207	0	0	0	0	0	0	0	6710	10	10	6	5	5	13	1613
hsa_circ_0092317	NM_001670	ARVCF	1140	0	0	0	0	0	1	0	4056	0	2	0	0	0	2	857
hsa_circ_0001077	NM_016836	RBMS1	2092	2	3	3	0	2	3	0	4305	3	2	0	1	0	5	2619
hsa_circ_0008950	NM_002741	PKN1	254	0	0	0	0	0	0	0	3097	0	0	0	0	0	3	81
hsa_circ_0033165	NM_016337	EVL	347	0	0	0	0	0	1	0	1853	1	0	0	1	0	1	496
hsa_circ_0002383	NM_006645	STARD10	370	0	0	0	0	0	0	0	1988	3	0	0	0	0	1	166
hsa_circ_0006462	NM_017921	NPLOC4	226	0	0	0	0	0	0	0	4401	1	0	0	1	1	0	2369
hsa_circ_0046600	NM_001009905	B3GNTL1	227	0	0	0	0	0	0	0	1383	1	0	0	0	0	0	282
hsa_circ_0047958	NM_017757	ZNF407	4855	4	3	0	5	2	7	0	8008	5	4	1	7	3	10	1203
hsa_circ_0008628	NM_019042	PUS7	324	0	0	1	0	2	0	0	3484	6	0	5	1	6	6	1274
hsa_circ_0012107	NM_174963	ST3GAL3	255	0	0	0	0	0	0	0	2501	1	0	0	0	0	0	936
hsa_circ_0005327	NM_001136015	ANXA2	159	0	0	0	0	0	0	0	1665	3	2	0	2	0	1	477
hsa_circ_0008898	NM_000274	OAT	549	0	0	1	1	0	0	0	2102	1	2	2	1	1	1	638
hsa_circ_0002981	NM_014607	UBXN4	520	0	1	0	0	0	0	0	4018	4	1	1	0	4	9	2174
hsa_circ_0001685	NM_016447	MPP6	653	1	1	0	2	4	1	0	2201	2	3	1	3	4	5	263
hsa_circ_0028342	NM_024953	NAA25	225	0	0	0	1	0	0	0	5825	2	2	7	3	2	9	2840
hsa_circ_0069715	NM_001040402	DCUN1D4	111	0	0	0	0	0	0	0	4388	10	0	4	3	3	5	3250
hsa_circ_0057551	NM_001127257	SLC39A10	1227	1	1	1	6	2	2	0	5386	4	2	5	11	4	4	2659
hsa_circ_0007693	NM_024066	ERI3	547	0	0	0	0	1	1	0	1769	1	0	0	0	0	1	486
hsa_circ_0064811	NM_003149	STAC	532	0	1	0	1	0	0	0	3098	2	1	1	2	0	2	1714
hsa_circ_0062760	NM_001127	AP1B1	333	0	0	0	0	0	0	0	4194	2	0	2	2	0	2	1138
hsa_circ_0059216	NM_006899	IDH3B	133	0	0	0	0	0	0	0	1561	1	0	1	0	0	0	353
hsa_circ_0000282	NM_001113528	METTL15	4715	9	8	5	2	7	3	0	4345	8	1	2	4	5	5	2665
hsa_circ_0030720	NR_026644	UBAC2	358	0	0	0	0	1	0	0	2840	2	1	0	0	1	0	0
hsa_circ_0005299	NM_018130	SHQ1	278	0	0	0	0	0	0	0	2861	3	1	1	1	3	7	1004
hsa_circ_0012650	NM_001009955	SSBP3	144	0	0	0	0	0	0	0	3178	2	1	0	1	1	1	607
hsa_circ_0007426	NM_015033	FNBP1	168	0	0	0	0	0	0	0	5457	3	1	3	5	0	2	3351
hsa_circ_0072338	NM_152756	RICTOR	191	0	0	0	0	0	0	0	9557	5	13	2	10	9	7	4383
hsa_circ_0058495	NM_001167608	RHBDD1	946	1	0	0	0	0	1	0	5169	6	1	4	0	0	6	3682
hsa_circ_0006979	NM_015659	RSL1D1	390	1	0	0	0	0	1	0	5137	3	1	3	3	1	8	3588
hsa_circ_0060929	NM_000782	CYP24A1	1297	0	0	0	0	0	0	0	3287	3	2	1	2	2	3	1322
hsa_circ_0049657	NM_002501	NFIX	396	0	0	0	0	0	0	0	5576	4	2	1	0	0	7	4180
hsa_circ_0027033	NM_002898	RBMS2	309	0	0	0	0	0	0	0	8504	6	3	3	2	2	8	7062
hsa_circ_0092349	NR_003032	SNORA32	360	0	0	1	0	0	1	0	121	0	0	0	0	0	0	0
hsa_circ_0001525	NR_045116	C5orf56	206	0	1	0	0	0	0	0	822	1	1	0	1	0	1	0
hsa_circ_0008995	NM_001128918	MARK3	192	0	0	0	0	0	0	0	3546	1	7	1	3	2	4	599
hsa_circ_0072022	NR_027028	GUSBP1	188	0	0	0	0	0	0	0	703	0	0	0	0	0	0	0
hsa_circ_0072022	NR_027028	GUSBP1	188	0	0	0	0	0	0	0	703	0	0	0	0	0	0	0
hsa_circ_0079617	NM_016447	MPP6	1617	1	2	0	2	4	3	0	2201	2	3	1	3	4	5	263
hsa_circ_0007117	NM_001007559	SS18	999	0	0	0	0	0	0	0	3440	2	2	0	2	1	0	2098
hsa_circ_0015537	NM_001205293	CACNA1E	439	0	0	0	0	0	0	0	15101	7	6	7	5	3	8	0
hsa_circ_0000830	NM_032142	CEP192	470	0	0	0	0	0	0	0	7995	6	1	2	4	3	15	279
hsa_circ_0069795	NM_004898	CLOCK	246	0	0	0	0	0	0	0	10472	8	7	5	9	3	14	2921
hsa_circ_0003696	NM_022897	RANBP17	1212	0	0	0	1	1	0	0	4576	1	1	1	2	1	0	1155
hsa_circ_0020749	NM_001242837	AP2A2	250	0	0	0	0	0	0	0	4674	2	1	0	0	0	1	0
hsa_circ_0050547	NM_005499	UBA2	970	1	0	0	1	1	3	0	2682	2	1	1	2	2	4	670
hsa_circ_0008043	NM_001146108	PTGR1	670	0	0	0	0	0	0	0	1409	1	0	1	0	0	4	153
hsa_circ_0079485	NM_001101426	ISPD	151	0	0	0	0	1	0	0	5524	4	3	0	6	4	6	4167
hsa_circ_0074362	NM_015071	ARHGAP26	723	0	0	0	0	0	2	0	9041	3	5	3	3	1	12	6559
hsa_circ_0053422	NM_001193513	SLC30A6	215	1	0	0	0	0	0	0	4965	2	4	3	5	4	1	0
hsa_circ_0012166	NM_006845	KIF2C	151	0	1	0	0	0	0	0	2896	4	1	1	3	0	3	584
hsa_circ_0064460	NM_003298	NR2C2	262	0	0	0	0	0	0	0	8485	3	8	2	2	2	6	6262
hsa_circ_0000253	NM_013314	BLNK	138	0	0	0	0	0	0	0	1829	5	1	0	1	1	2	265
hsa_circ_0020929	NM_003156	STIM1	474	0	0	0	0	0	1	0	4062	1	0	0	0	0	1	1411
hsa_circ_0001866	NM_013438	UBQLN1	538	0	0	0	0	0	0	0	4177	3	6	1	1	3	3	1822
hsa_circ_0047085	NM_138340	ABHD3	215	0	0	0	0	1	0	0	2085	1	3	1	1	0	2	693
hsa_circ_0023903	NM_007166	PICALM	1649	3	1	0	0	2	1	0	4169	5	5	1	5	0	7	1602
hsa_circ_0074736	NM_015465	GEMIN5	312	0	0	0	0	0	0	0	5404	1	1	0	4	0	6	793
hsa_circ_0004858	NM_017798	YTHDF1	1521	0	0	0	0	0	0	0	3277	3	0	0	1	1	1	1275
hsa_circ_0014292	NM_023015	INTS3	565	0	0	0	1	0	0	0	4538	2	0	0	1	0	1	810
hsa_circ_0056285	NM_002881	RALB	548	0	0	0	0	0	1	0	2275	1	0	1	1	0	5	1446
hsa_circ_0057552	NM_001127257	SLC39A10	2157	1	1	2	7	2	4	0	5386	4	2	5	11	4	4	2659
hsa_circ_0003597	NM_032303	HSDL2	581	0	0	0	0	1	2	0	3393	3	3	1	5	3	7	1859
hsa_circ_0002300	NM_001746	CANX	307	0	0	0	0	0	1	0	4953	3	4	2	2	2	11	2991
hsa_circ_0001147	NM_001242600	RBM39	475	1	0	0	0	0	0	0	2797	4	0	1	2	0	3	0
hsa_circ_0000304	NM_198700	CELF1	697	1	0	0	0	0	0	0	4656	1	1	2	2	2	5	2991
hsa_circ_0027261	NM_004990	MARS	321	0	0	0	0	0	0	0	2932	1	1	2	0	1	2	67
hsa_circ_0029961	NM_015032	PDS5B	613	0	1	0	1	1	0	0	7498	7	8	2	12	3	11	2964
hsa_circ_0071036	NM_003866	INPP4B	236	0	0	0	0	0	0	0	4140	3	4	1	2	2	8	750
hsa_circ_0092326	NM_014501	UBE2S	1060	0	0	0	0	0	0	0	1207	1	0	0	0	0	1	153
hsa_circ_0088252	NM_002581	PAPPA	897	0	0	0	1	0	1	0	11025	9	3	3	3	6	18	5703
hsa_circ_0089860	NM_000273	GPR143	205	0	0	0	0	0	0	0	1711	1	0	0	1	0	0	331
hsa_circ_0018401	NM_147156	SGMS1	452	0	0	0	1	0	0	0	3767	9	1	2	4	3	1	1555
hsa_circ_0018037	NM_001172303	MASTL	1140	2	0	1	1	1	3	0	3626	4	2	3	3	1	4	382
hsa_circ_0004382	NM_005993	TBCD	563	0	0	0	0	0	0	0	4449	2	0	0	0	1	1	720
hsa_circ_0009071	NM_001199649	PTK2	1209	0	0	0	1	2	1	0	4600	0	5	3	2	2	7	0
hsa_circ_0067175	NM_172027	ABTB1	119	0	0	0	0	0	0	0	1986	1	0	0	0	0	0	449
hsa_circ_0018402	NM_147156	SGMS1	185	0	0	0	0	0	0	0	3767	9	1	2	4	3	1	1555
hsa_circ_0005664	NM_006135	CAPZA1	502	0	0	0	0	0	1	0	2758	1	2	2	3	3	4	1486
hsa_circ_0000209	NM_017782	FAM208B	14683	17	8	9	16	11	13	0	8636	5	3	4	6	3	17	1947
hsa_circ_0037207	NM_001172663	RAB40C	122	0	0	0	0	0	0	0	2735	0	0	0	0	0	0	1650
hsa_circ_0006931	NM_018360	TXLNG	366	0	0	0	2	0	0	0	4418	7	2	1	6	1	6	2750
hsa_circ_0012938	NM_030816	ANKRD13C	918	0	1	0	1	2	1	0	5682	6	6	7	6	3	7	3713
hsa_circ_0033144	NM_138576	BCL11B	369	0	0	0	0	0	0	0	8044	7	3	2	4	4	11	4860
hsa_circ_0008844	NM_001136493	MFSD2A	299	0	0	0	0	0	1	0	2231	0	0	0	1	0	2	386
hsa_circ_0001746	NM_013255	MKLN1	605	0	1	0	1	0	4	0	11194	11	12	5	9	14	18	8909
hsa_circ_0045714	NM_001080419	UNK	562	0	0	0	0	0	0	0	3865	2	1	1	1	0	2	1386
hsa_circ_0049700	NM_017721	CC2D1A	299	0	0	0	0	0	0	0	3644	1	0	0	0	0	0	484
hsa_circ_0050518	NM_005499	UBA2	1382	1	1	0	2	1	3	0	2682	2	1	1	2	2	4	670
hsa_circ_0089153	NM_005085	NUP214	1102	0	0	1	1	0	0	0	7608	3	2	1	2	0	4	215
hsa_circ_0004905	NM_015525	IBTK	407	0	0	0	0	1	0	0	6066	6	5	2	6	3	11	1185
hsa_circ_0080502	NR_037776	WBSCR22	179	0	0	0	0	0	0	0	1452	1	0	0	1	0	1	0
hsa_circ_0023950	NM_152991	EED	192	1	0	0	0	0	0	0	2427	3	1	1	0	2	1	740
hsa_circ_0002153	NM_012216	MID2	812	0	0	0	0	0	1	0	7345	6	6	6	6	5	6	4561
hsa_circ_0042521	NM_016231	NLK	87	0	0	0	0	0	0	0	3555	2	3	2	3	2	4	1739
hsa_circ_0092369	NM_006548	IGF2BP2	300	0	0	0	0	0	0	0	3676	2	0	3	1	0	6	1790
hsa_circ_0031933	NM_007361	NID2	895	0	0	0	0	0	1	0	5063	2	2	2	2	0	4	682
hsa_circ_0075705	NM_005124	NUP153	2779	0	1	0	0	1	4	0	5937	7	3	0	3	3	4	1058
hsa_circ_0092344	NM_001163735	MYO19	220	0	0	0	0	0	0	0	4418	0	1	0	1	2	3	494
hsa_circ_0047281	NM_001135993	TTC39C	808	0	1	0	0	0	0	0	5253	6	3	0	2	5	2	3034
hsa_circ_0092125	NM_000402	G6PD	159	0	0	0	0	0	0	0	2406	0	2	0	0	0	1	608
hsa_circ_0028965	NM_016237	ANAPC5	148	0	0	0	0	0	0	0	2625	2	1	0	2	0	2	232
hsa_circ_0000169	NM_133494	NEK7	11954	12	18	13	9	13	15	0	4134	4	3	6	7	2	4	2893
hsa_circ_0008521	NM_007318	PSEN1	210	0	0	0	0	0	1	0	6095	3	3	1	2	1	5	4400
hsa_circ_0038306	NM_015092	SMG1	199	0	0	1	0	0	0	0	16065	8	9	3	9	5	17	4714
hsa_circ_0008654	NM_001172713	GOLGA4	381	0	0	0	0	0	0	0	7868	7	7	1	7	0	45	775
hsa_circ_0003287	NM_015909	NBAS	262	1	0	0	0	2	0	0	7300	5	5	1	4	2	4	139
hsa_circ_0005830	NM_005255	GAK	237	0	0	0	0	0	0	0	4549	0	2	0	1	0	3	394
hsa_circ_0013561	NM_001166496	SLC16A1	867	0	0	0	0	1	3	0	4390	4	5	1	4	0	1	2040
hsa_circ_0004459	NM_018370	DRAM1	211	0	0	0	0	0	0	0	3553	7	0	3	6	0	4	2360
hsa_circ_0009674	NM_020248	CTNNBIP1	296	0	0	0	0	0	0	0	2995	1	0	1	0	0	3	2441
hsa_circ_0017643	NM_001029880	SFMBT2	336	0	0	0	0	0	0	0	8024	4	2	1	2	2	6	1482
hsa_circ_0085895	NM_178564	NRBP2	102	0	0	0	0	0	0	0	3723	3	3	0	1	0	0	1913
hsa_circ_0013451	NM_002959	SORT1	134	0	0	0	0	0	0	0	7034	8	4	1	3	2	5	4472
hsa_circ_0000671	NM_014117	C16orf72	291	1	0	0	0	0	1	0	3996	3	3	2	3	2	3	2775
hsa_circ_0080035	NM_015332	NUDCD3	1804	2	2	0	0	1	2	0	4932	3	0	0	2	0	2	3642
hsa_circ_0003016	NM_032448	FAM120B	409	0	0	0	0	0	0	0	5211	4	3	2	0	0	2	396
hsa_circ_0075917	None	None	1076	0	0	0	0	1	0	0	0							0
hsa_circ_0002017	NM_016441	CRIM1	174	0	0	1	1	0	0	0	5628	3	1	5	1	2	10	2432
hsa_circ_0039216	NM_133443	GPT2	199	0	0	0	0	0	1	0	3963	3	0	0	0	0	2	2290
hsa_circ_0075048	NM_001031711	ERGIC1	220	0	0	0	0	0	0	0	2949	1	1	0	1	1	1	1863
hsa_circ_0006385	NM_003753	EIF3D	281	0	0	0	0	0	0	0	1949	1	0	1	1	0	1	135
hsa_circ_0011218	NM_001020658	PUM1	248	0	0	0	0	0	0	0	5416	1	0	3	4	1	4	1704
hsa_circ_0038885	NM_032815	NFATC2IP	110	0	0	0	0	0	0	0	3877	0	1	0	0	0	2	2580
hsa_circ_0001669	NM_001080453	INTS1	399	0	0	0	0	0	0	0	7000	0	1	0	2	0	0	299
hsa_circ_0006282	NM_001204858	TCEB1	198	1	0	0	0	0	0	0	2235	4	1	0	0	2	1	0
hsa_circ_0092356	NM_002520	NPM1	580	2	0	0	0	0	0	0	1449	2	2	1	1	0	4	317
hsa_circ_0079540	NM_002214	ITGB8	588	0	1	1	1	1	1	0	8787	12	11	12	11	11	6	5757
hsa_circ_0000018	NM_015291	DNAJC16	407	0	0	0	2	0	2	0	6078	5	2	0	6	1	4	3553
hsa_circ_0001958	NM_014801	PCNXL2	582	0	0	1	0	0	1	0	6817	1	1	1	3	3	1	167
hsa_circ_0005977	NM_014864	FAM20B	707	0	1	0	0	0	2	0	5950	3	1	3	3	2	8	4421
hsa_circ_0001358	NM_003262	SEC62	585	0	0	1	2	0	5	0	6541	7	7	7	6	5	8	5307
hsa_circ_0092310	NM_001146018	TJAP1	200	0	0	0	0	0	0	0	2788	1	0	0	1	0	2	700
hsa_circ_0043816	NM_139276	STAT3	395	0	0	0	0	0	1	0	4978	1	3	0	2	2	5	2419
hsa_circ_0003253	NM_001033549	BABAM1	217	0	0	0	0	0	1	0	1505	1	0	0	0	0	1	302
hsa_circ_0006670	NM_015073	SIPA1L3	390	0	0	0	0	0	0	0	8018	1	0	0	0	0	3	2125
hsa_circ_0083145	NM_014671	UBE3C	1265	0	1	0	1	1	4	0	5195	2	5	2	4	2	8	1615
hsa_circ_0017105	NM_002508	NID1	993	0	0	0	0	0	0	0	5903	2	2	1	3	2	3	2025
hsa_circ_0005568	NM_001033930	UBA52	198	0	0	0	0	0	0	0	2823	2	0	0	1	0	1	2308
hsa_circ_0008378	NM_016166	PIAS1	359	0	0	0	0	0	0	0	2309	2	2	0	2	0	3	228
hsa_circ_0007196	NM_005778	RBM5	423	0	0	0	0	0	0	0	3149	1	0	0	0	0	3	500
hsa_circ_0004914	NM_001098728	GTF2H2C	196	0	0	0	0	0	0	0	2106	2	3	2	0	2	6	701
hsa_circ_0004914	NM_001098728	GTF2H2C	196	0	0	0	0	0	0	0	2106	2	3	2	0	2	6	701
hsa_circ_0041517	NM_015113	ZZEF1	712	0	0	0	0	0	0	0	11412	1	2	3	4	1	9	2443
hsa_circ_0011589	NM_022111	CLSPN	227	0	0	0	0	0	0	0	8484	7	3	0	6	1	23	276
hsa_circ_0008275	NM_015378	VPS13D	617	0	0	0	0	1	0	0	16341	8	7	6	7	4	12	3017
hsa_circ_0049356	NM_199141	CARM1	351	0	0	0	0	0	0	0	2968	1	0	0	0	0	3	1013
hsa_circ_0082580	NM_015905	TRIM24	630	1	1	0	0	0	0	0	4007	4	3	2	1	1	7	633
hsa_circ_0048607	NM_005483	CHAF1A	857	2	0	0	0	0	1	0	3344	3	2	0	1	0	3	370
hsa_circ_0044907	NM_003161	RPS6KB1	141	0	0	0	0	0	1	0	5368	5	2	5	7	2	8	3634
hsa_circ_0083294	NM_003747	TNKS	225	0	1	0	0	0	0	0	9599	6	7	4	4	1	8	5608
hsa_circ_0006427	NM_003567	BCAR3	325	0	0	0	0	0	0	0	3203	0	1	1	3	2	2	446
hsa_circ_0001446	TCONS_l2_00021734	TCONS_l2_00021734	35445	42	28	34	27	33	50	0	0							0
hsa_circ_0004983	NM_000903	NQO1	296	0	0	0	0	0	0	0	2601	4	1	0	2	0	4	1573
hsa_circ_0001563	NM_005520	HNRNPH1	355	0	0	0	0	0	1	0	2274	1	1	1	0	0	3	781
hsa_circ_0008196	NM_001903	CTNNA1	474	0	0	0	0	0	0	0	3791	4	2	0	4	0	4	943
hsa_circ_0004757	NM_001172509	SATB2	251	0	0	0	0	0	0	0	5730	8	6	3	1	3	3	2709
hsa_circ_0000326	TCONS_l2_00004572	TCONS_l2_00004572	96	0	0	0	0	0	0	0	0							0
hsa_circ_0000331	NM_022172	PC	219	0	0	0	0	0	0	0	3959	1	0	0	0	0	1	372
hsa_circ_0075410	NM_020185	DUSP22	117	0	0	0	0	0	0	0	1538	1	1	1	0	0	2	484
hsa_circ_0000565	NR_028288	TCL6	100	0	0	0	0	0	0	0	3307	0	0	1	3	1	2	0
hsa_circ_0002945	NM_021913	AXL	197	0	0	0	0	0	0	0	4750	0	2	0	0	1	1	1860
hsa_circ_0088507	NM_033334	NR6A1	255	0	0	0	0	0	1	0	7064	2	1	2	0	0	4	280
hsa_circ_0058520	NM_001135187	AGFG1	433	0	0	0	0	0	2	0	8750	8	18	4	7	1	9	6726
hsa_circ_0006502	NM_138778	WDR85	309	0	0	0	0	0	0	0	1847	0	1	0	1	0	1	329
hsa_circ_0007311	NM_001127244	LRRC8A	2165	0	0	0	0	0	0	0	4637	1	1	0	0	1	2	1664
hsa_circ_0042819	NM_033389	SSH2	322	0	0	0	2	0	0	0	9224	2	6	2	7	1	11	4893
hsa_circ_0001707	NM_152701	ABCA13	427	2	0	0	2	0	1	0	17207	13	7	10	11	7	17	1982
hsa_circ_0039053	NM_002209	ITGAL	313	0	0	1	0	0	0	0	5226	3	0	1	1	0	1	1518
hsa_circ_0003092	NM_032558	HIATL1	287	0	0	0	0	0	0	0	3312	2	0	3	2	2	5	1506
hsa_circ_0040786	NM_017566	KLHDC4	660	0	1	0	0	0	0	0	1944	1	0	0	0	0	3	260
hsa_circ_0082304	NM_001040110	NRF1	347	0	0	0	0	0	1	0	3523	1	2	2	2	1	6	1898
hsa_circ_0078051	NM_016108	AIG1	218	0	0	0	0	0	0	0	1479	2	0	0	1	1	2	625
hsa_circ_0002685	NM_015610	WIPI2	195	0	0	0	0	0	0	0	4489	1	5	0	2	0	1	2906
hsa_circ_0000610	NM_020821	VPS13C	87	0	0	0	0	0	0	0	13441	7	16	4	12	10	21	2063
hsa_circ_0075691	NM_000332	ATXN1	328	0	0	0	0	0	1	0	10636	8	3	5	2	2	11	7215
hsa_circ_0050511	NM_005499	UBA2	1466	1	1	0	2	1	4	0	2682	2	1	1	2	2	4	670
hsa_circ_0005037	NR_027673	ADARB1	290	0	0	0	0	0	0	0	5073	3	2	0	0	1	5	0
hsa_circ_0045890	NM_024419	PGS1	1408	0	0	0	0	0	0	10	2343	2	0	1	0	0	0	505
hsa_circ_0088059	NM_022486	SUSD1	153	0	0	0	0	0	0	0	3034	2	0	1	3	0	1	709
hsa_circ_0000936	NM_138392	SHKBP1	205	0	0	0	0	0	0	0	2379	2	0	0	1	0	0	190
hsa_circ_0044209	None	None	801	2	1	1	0	1	0	0	0							0
hsa_circ_0015002	NM_003001	SDHC	159	0	0	1	0	0	0	0	2858	0	2	3	1	0	3	2309
hsa_circ_0006396	NM_006768	BRAP	551	0	0	0	1	0	0	0	4043	0	2	2	6	1	6	2051
hsa_circ_0004412	NM_015172	PRRC2C	397	0	0	0	0	2	0	0	10394	2	4	2	7	5	15	1662
hsa_circ_0001559	NM_012279	ZNF346	528	0	1	0	0	0	1	0	3089	1	1	0	1	0	2	2142
hsa_circ_0045606	NM_024844	NUP85	115	0	0	0	0	0	0	0	2311	1	0	0	1	0	1	79
hsa_circ_0007677	NM_015378	VPS13D	406	0	0	0	0	1	0	0	16341	8	7	6	7	4	12	3017
hsa_circ_0001492	NM_001253697	ERBB2IP	364	0	0	0	0	0	1	0	7042	8	6	9	6	4	5	0
hsa_circ_0015107	NM_003953	MPZL1	514	0	0	0	0	0	2	0	5026	5	0	1	0	1	3	3996
hsa_circ_0001541	NM_017747	ANKHD1	625	1	0	1	4	0	1	0	8233	5	0	2	6	2	13	435
hsa_circ_0020508	NM_001199868	GLRX3	111	1	0	0	0	0	0	0	1365	3	1	0	1	0	2	0
hsa_circ_0092291	NM_003908	EIF2S2	240	0	0	0	0	0	1	0	2592	2	2	0	0	0	7	1418
hsa_circ_0037158	NM_003502	AXIN1	376	0	0	0	0	0	0	0	3675	1	1	1	3	0	3	681
hsa_circ_0066631	NM_080927	DCBLD2	366	0	1	0	0	0	0	0	6093	3	4	5	6	3	3	3400
hsa_circ_0067504	NM_015396	ARMC8	483	0	0	0	0	0	1	0	4915	3	4	3	11	1	8	1484
hsa_circ_0067997	NM_022763	FNDC3B	405	0	0	0	0	0	0	0	7027	4	3	4	7	3	12	3224
hsa_circ_0008838	NM_025189	ZNF430	226	0	0	0	0	0	0	0	3919	5	3	6	3	2	4	2023
hsa_circ_0004369	NM_001242614	CD99L2	159	0	0	0	0	0	0	0	3754	1	0	0	0	0	3	0
hsa_circ_0035649	NM_006537	USP3	556	0	1	0	0	0	2	0	5606	3	5	2	0	1	6	633
hsa_circ_0025395	NM_004426	PHC1	231	0	0	0	0	0	0	0	5206	0	4	0	1	1	4	2002
hsa_circ_0000759	NM_198838	ACACA	383	0	0	0	0	0	0	0	9766	6	0	0	6	1	10	2322
hsa_circ_0000223	NR_037774	STAM	119	0	0	0	0	0	0	0	3710	0	5	1	6	0	3	0
hsa_circ_0019261	NM_002860	ALDH18A1	255	0	0	0	0	0	0	0	3470	1	0	0	2	0	4	831
hsa_circ_0032877	NM_183387	EML5	990	0	0	1	0	0	1	0	7171	4	4	2	5	2	9	987
hsa_circ_0002810	NM_170606	MLL3	1180	0	0	0	0	0	0	0	16872	16	3	3	11	3	18	1904
hsa_circ_0006030	NM_001080825	TMEM120B	392	0	0	0	0	0	0	0	7510	1	1	0	0	0	0	6343
hsa_circ_0005758	NM_014949	KIAA0907	373	0	0	0	1	0	0	0	2960	3	0	0	2	1	2	1075
hsa_circ_0078856	None	None	1076	0	0	0	0	1	0	0	0							0
hsa_circ_0006134	NM_005772	RCL1	323	1	0	0	0	0	0	0	2198	2	2	1	0	0	1	788
hsa_circ_0024731	NM_020716	GRAMD1B	226	0	0	0	0	0	1	0	7906	2	4	4	4	2	8	214
hsa_circ_0001468	TCONS_l2_00022231	TCONS_l2_00022231	28771	50	37	34	29	32	48	0	0							0
hsa_circ_0007778	NM_152707	SLC25A16	619	0	0	0	1	1	1	0	2264	5	0	1	3	2	2	1090
hsa_circ_0001191	NM_101395	DYRK1A	36010	29	20	30	28	15	28	0	5517	3	2	1	3	2	6	3511
hsa_circ_0002179	NM_139015	SPPL3	479	0	0	0	0	0	1	0	4139	2	3	0	2	1	2	1765
hsa_circ_0001390	NM_006454	MXD4	93	0	0	0	0	0	0	0	3773	0	1	1	1	0	2	3110
hsa_circ_0005142	NM_013438	UBQLN1	268	0	0	0	0	0	0	0	4177	3	6	1	1	3	3	1822
hsa_circ_0008878	NM_015153	PHF3	269	0	0	0	1	0	0	0	7960	8	5	7	8	4	16	800
hsa_circ_0038679	NM_014494	TNRC6A	147	0	0	0	0	0	0	0	8438	4	2	0	4	7	11	2416
hsa_circ_0007207	NM_020706	SCAF4	747	0	0	0	0	1	1	0	4269	3	1	0	5	0	3	398
hsa_circ_0054622	NM_001135597	CCDC88A	527	2	0	0	0	0	0	0	9827	11	9	4	14	12	24	3357
hsa_circ_0003136	NM_012247	SEPHS1	638	0	0	0	0	0	0	0	3275	5	3	2	1	1	1	1058
hsa_circ_0008471	NM_001211	BUB1B	477	0	0	0	0	1	0	0	3749	4	2	3	3	1	8	374
hsa_circ_0002198	NM_018945	PDE7B	329	0	0	0	0	0	0	0	5387	7	1	1	1	2	7	3729
hsa_circ_0033126	NM_032632	PAPOLA	138	0	0	0	0	0	0	0	4531	4	2	1	2	0	7	2058
hsa_circ_0011000	NM_024887	DHDDS	442	0	0	0	0	0	0	0	3343	0	0	0	1	0	2	2170
hsa_circ_0007312	NM_015330	SPECC1L	344	0	1	0	1	0	2	0	6796	4	4	1	6	1	12	3115
hsa_circ_0045862	NM_001142640	TNRC6C	325	0	0	0	0	0	0	0	9794	2	6	2	4	3	8	3989
hsa_circ_0000086	NM_152996	ST6GALNAC3	115	0	0	0	0	0	0	0	3259	2	3	4	5	1	4	2177
hsa_circ_0047022	NM_032142	CEP192	3549	2	0	0	0	1	7	0	7995	6	1	2	4	3	15	279
hsa_circ_0001033	NM_022492	TTC31	104	0	0	0	0	0	0	0	2929	2	0	0	0	0	0	1345
hsa_circ_0003127	NM_030938	VMP1	502	0	0	0	0	0	0	0	2197	1	0	0	3	1	1	677
hsa_circ_0086645	NM_002504	NFX1	530	0	0	0	0	0	0	0	4721	1	1	2	4	1	7	1177
hsa_circ_0083766	NM_001979	EPHX2	184	0	0	0	0	0	0	0	2290	1	0	0	0	0	3	444
hsa_circ_0001212	NR_024448	GUSBP11	342	0	0	0	0	0	0	0	3442	1	0	0	0	0	1	0
hsa_circ_0000854	NM_017742	ZCCHC2	374	0	0	0	0	0	0	0	5559	4	2	0	4	0	6	2003
hsa_circ_0000067	NM_001202413	AKR1A1	272	0	0	0	0	0	0	0	1380	1	0	0	0	0	0	0
hsa_circ_0046533	NM_005993	TBCD	174	0	0	0	0	0	0	0	4449	2	0	0	0	1	1	720
hsa_circ_0001425	NM_001165136	HERC6	1127	4	1	0	2	1	1	0	3781	1	1	0	3	3	5	635
hsa_circ_0000822	NM_001242765	DLGAP1	208	0	0	0	0	0	0	0	2253	2	1	0	2	1	3	0
hsa_circ_0036663	NM_001007156	NTRK3	168	0	0	0	0	0	0	0	4141	2	2	0	2	0	1	1979
hsa_circ_0055630	NM_001037228	LOC285033	976	0	0	0	1	0	0	0	0							85
hsa_circ_0040921	NM_013275	ANKRD11	336	0	0	0	0	0	0	0	9310	4	1	1	3	1	20	850
hsa_circ_0004315	NR_027264	GLG1	229	0	0	0	0	0	0	0	9448	2	3	1	3	0	9	0
hsa_circ_0005651	NM_016376	ANKFY1	440	0	0	0	0	1	0	0	7959	1	1	2	4	0	3	4405
hsa_circ_0030428	NM_014832	TBC1D4	203	0	0	0	0	0	0	0	6389	5	1	2	9	1	7	2118
hsa_circ_0006292	NM_145177	DHRSX	487	0	0	0	0	0	0	0	2596	4	0	0	1	2	2	3048
hsa_circ_0018310	NM_001040084	ANXA8	325	0	0	0	1	0	0	0	2070	2	0	0	1	0	1	1700
hsa_circ_0006990	NM_003574	VAPA	338	0	0	0	2	0	0	0	6994	8	5	4	5	4	6	5808
hsa_circ_0005075	NM_001198801	EIF4G3	205	0	0	0	0	0	0	0	6515	6	1	1	4	0	12	0
hsa_circ_0065149	NM_014159	SETD2	854	0	0	1	0	0	0	0	8452	6	7	2	8	3	20	682
hsa_circ_0026337	NM_014191	SCN8A	853	1	0	0	0	0	1	0	11570	6	4	3	1	4	7	1083
hsa_circ_0064735	NM_014517	UBP1	1067	0	0	0	1	0	0	0	4162	3	2	0	2	1	3	1991
hsa_circ_0092374	NM_001924	GADD45A	200	0	0	0	0	0	0	0	1398	2	1	0	2	1	1	561
hsa_circ_0020353	NM_001083914	CTBP2	159	0	0	0	0	0	0	0	3441	4	2	1	1	2	2	1667
hsa_circ_0072437	NM_001178055	PARP8	1057	1	2	0	1	0	2	0	7201	12	7	5	4	6	13	0
hsa_circ_0050102	NM_017712	PGPEP1	7064	4	0	1	0	2	3	0	7084	1	2	0	0	0	3	6369
hsa_circ_0077817	NM_001135648	PTPRK	272	0	0	0	0	0	0	0	6122	3	6	3	5	1	4	1446
hsa_circ_0009581	NM_012102	RERE	379	0	0	0	1	0	0	0	8207	3	2	0	2	0	4	2680
hsa_circ_0006022	NM_002350	LYN	506	0	2	0	0	0	0	0	4158	1	4	0	1	1	4	1266
hsa_circ_0050461	NM_001114093	LSM14A	366	0	0	0	0	0	0	0	3772	6	5	1	5	1	4	2182
hsa_circ_0002688	NM_133334	WHSC1	1584	0	0	0	1	0	2	0	8390	5	3	1	4	3	8	6416
hsa_circ_0002631	NM_014972	TCF25	553	0	0	0	0	0	0	0	2286	0	0	0	0	0	2	145
hsa_circ_0005623	NM_001076785	SLC7A6	775	0	0	0	0	0	0	0	6368	6	3	2	2	0	4	4490
hsa_circ_0018838	NM_001144000	AGAP5	310	0	0	0	0	0	0	0	2426	1	1	1	0	1	3	322
hsa_circ_0002780	NM_033331	CDC14B	260	0	0	0	1	1	0	0	5589	4	6	2	4	3	4	3637
hsa_circ_0001025	NM_002056	GFPT1	279	0	0	0	0	0	0	0	8649	11	7	4	3	6	11	6415
hsa_circ_0008186	NM_032482	DOT1L	412	0	0	0	0	0	1	0	7455	2	0	1	0	1	2	2784
hsa_circ_0002451	NM_058246	DNAJB6	171	0	1	0	0	0	1	0	2494	3	2	0	0	0	2	1339
hsa_circ_0001644	NM_014739	BCLAF1	88	0	0	0	0	0	0	0	7277	11	5	3	6	5	11	4246
hsa_circ_0040148	NM_017990	PDPR	208	0	0	0	0	0	1	0	7999	2	1	0	2	0	8	4401
hsa_circ_0008261	NM_015909	NBAS	1364	0	0	0	1	1	1	0	7300	5	5	1	4	2	4	139
hsa_circ_0003331	NM_019042	PUS7	232	0	0	1	0	2	0	0	3484	6	0	5	1	6	6	1274
hsa_circ_0002224	None	None	13394	19	9	15	16	11	11	0	0							0
hsa_circ_0019554	NM_021830	C10orf2	250	0	0	0	0	0	0	0	3640	0	0	0	1	0	2	890
hsa_circ_0003160	NM_001102426	TBC1D8	589	0	0	0	0	0	0	0	4163	1	1	1	1	0	4	591
hsa_circ_0003694	NM_001003652	SMAD2	494	0	1	2	0	0	0	0	10551	5	10	12	3	5	9	8730
hsa_circ_0006716	NM_181838	UBE2D2	216	0	0	0	0	1	0	0	2879	4	2	1	1	1	3	1629
hsa_circ_0000128	NM_001204848	TNFAIP8L2-SCNM1	276	0	0	0	1	0	3	0	1948	2	1	0	1	1	4	0
hsa_circ_0072932	NM_002270	TNPO1	379	0	0	0	0	0	0	0	8559	8	7	8	3	8	5	5713
hsa_circ_0002215	NM_001164211	LRCH1	326	0	0	0	0	0	1	0	5595	6	3	1	1	2	8	3050
hsa_circ_0004422	None	None	28165	48	29	26	22	17	42	0	0							0
hsa_circ_0001649	NM_173082	SHPRH	440	0	0	0	0	1	0	0	7010	4	5	1	7	0	15	1616
hsa_circ_0001278	NM_178862	STT3B	397	0	0	0	1	0	0	0	4553	3	3	1	2	0	4	0
hsa_circ_0064196	NM_018447	TMEM111	339	0	0	0	0	1	1	0	1107	1	0	0	0	0	0	115
hsa_circ_0058514	NM_001135187	AGFG1	527	0	1	0	1	0	2	0	8750	8	18	4	7	1	9	6726
hsa_circ_0075561	NM_001003699	RREB1	254	0	0	0	0	0	0	0	8733	3	2	1	2	1	8	3010
hsa_circ_0040450	NR_026950	LOC283922	208	0	0	0	0	0	1	0	2371	0	0	0	1	0	4	0
hsa_circ_0006352	NM_001145415	SETDB1	1078	0	0	0	1	0	1	0	4449	0	1	0	2	1	3	379
hsa_circ_0038446	None	None	400	0	0	0	0	0	0	0	0							0
hsa_circ_0003018	NM_018999	FAM190B	450	0	0	0	0	1	0	0	7760	9	8	5	9	9	10	4976
hsa_circ_0008843	NM_001113378	FANCI	165	0	0	0	0	0	0	0	4749	2	0	0	4	2	8	671
hsa_circ_0076931	NM_001704	BAI3	768	0	1	0	0	0	0	0	5650	5	3	3	3	2	10	618
hsa_circ_0001507	NM_205548	FAM151B	135	0	1	1	1	0	0	0	1707	1	1	3	2	1	2	554
hsa_circ_0083234	NM_018051	WDR60	461	0	0	0	1	0	0	0	3789	0	1	0	6	0	9	411
hsa_circ_0004864	NM_001100619	CABLES1	358	0	0	0	0	0	0	0	5024	2	1	0	1	0	0	3102
hsa_circ_0005687	NM_031476	CRISPLD2	314	0	0	0	0	0	0	0	4607	4	1	0	2	0	4	2867
hsa_circ_0006900	NM_001145079	COG6	542	0	0	0	0	0	0	0	5257	3	4	4	2	3	8	3308
hsa_circ_0000383	NM_033360	KRAS	240	0	1	0	0	0	0	0	5889	9	6	4	5	5	8	4669
hsa_circ_0092210	NM_145177	DHRSX	310	0	0	0	0	0	0	0	2596	4	0	0	1	2	2	3048
hsa_circ_0004032	NM_000332	ATXN1	241	0	0	0	0	0	0	0	10636	8	3	5	2	2	11	7215
hsa_circ_0078328	NM_182961	SYNE1	2161	0	1	0	0	0	0	0	27748	9	18	4	26	2	44	747
hsa_circ_0003304	NM_015878	AZIN1	544	1	0	0	0	1	0	0	4348	8	2	2	2	2	7	2257
hsa_circ_0001414	NM_018475	TMEM165	585	1	1	0	0	0	1	0	1993	3	2	2	1	0	2	722
hsa_circ_0006729	NM_014709	USP34	175	0	0	1	0	0	0	0	11326	6	7	4	5	3	15	645
hsa_circ_0005957	NM_019852	METTL3	581	0	0	0	0	0	0	0	1975	2	1	0	0	0	1	118
hsa_circ_0005450	NM_014903	NAV3	1664	2	0	0	1	0	3	0	9774	4	4	3	5	4	15	2490
hsa_circ_0050525	NM_005499	UBA2	223	0	0	0	0	0	0	0	2682	2	1	1	2	2	4	670
hsa_circ_0004837	None	None	10493	2	2	0	0	1	7	0	0							0
hsa_circ_0001568	NM_020185	DUSP22	143	0	0	0	0	0	0	0	1538	1	1	1	0	0	2	484
hsa_circ_0087641	NM_033331	CDC14B	1183	1	0	3	1	2	1	0	5589	4	6	2	4	3	4	3637
hsa_circ_0004608	NM_033484	FBXO4	457	0	0	0	2	0	0	0	1745	0	0	2	3	2	1	746
hsa_circ_0001344	NM_006506	RASA2	2912	2	2	2	4	1	5	0	2592	1	4	1	3	1	5	41
hsa_circ_0008602	NM_000855	GUCY1A2	184	0	0	0	0	0	0	0	16140	21	19	17	13	18	17	364
hsa_circ_0092332	NM_032447	FBN3	900	0	0	0	1	0	0	0	8967	1	0	0	4	0	0	514
hsa_circ_0038645	NM_002738	PRKCB	860	0	0	0	1	0	1	0	8014	4	4	3	4	1	15	5792
hsa_circ_0004667	NM_004368	CNN2	264	0	0	0	0	0	0	0	2478	1	0	0	0	0	2	1163
hsa_circ_0076054	NM_017754	UHRF1BP1	202	0	0	0	0	0	0	0	9658	1	2	7	1	2	12	5073
hsa_circ_0006928	NM_173551	ANKS6	256	0	0	0	0	0	0	0	7147	2	1	1	1	0	7	4508
hsa_circ_0011692	NM_032017	STK40	230	0	0	0	0	0	0	0	3899	1	0	2	1	1	1	2130
hsa_circ_0043403	NM_032875	FBXL20	270	0	0	0	0	0	0	0	10381	6	4	3	4	4	13	871
hsa_circ_0005927	NM_001135694	VDAC3	379	0	0	0	0	1	0	0	1557	1	1	2	1	2	0	432
hsa_circ_0009006	NM_001130834	LDB2	380	0	0	0	0	0	0	0	2703	2	1	0	0	0	3	1367
hsa_circ_0001258	NM_001242899	PPP6R2	374	0	0	0	1	0	1	0	4026	2	0	0	2	0	3	0
hsa_circ_0006060	NM_145003	TSNARE1	657	0	0	0	0	0	0	0	1982	1	0	0	0	0	1	243
hsa_circ_0002940	NM_001198842	CCT2	536	2	0	0	2	0	0	0	2193	3	2	0	2	0	1	0
hsa_circ_0008711	NR_002824	HERC2P2	176	0	0	0	0	0	0	0	6075	5	3	0	2	2	6	0
hsa_circ_0002324	NM_178830	C19orf47	282	0	0	0	0	0	0	0	0							815
hsa_circ_0005982	NM_001199649	PTK2	899	0	0	0	1	2	1	0	4600	0	5	3	2	2	7	0
hsa_circ_0005367	NM_003074	SMARCC1	381	0	0	0	0	0	0	0	5780	4	1	2	7	3	10	2320
hsa_circ_0064288	NM_006395	ATG7	196	0	0	0	0	0	0	0	5059	3	1	2	1	2	3	2814
hsa_circ_0084162	NM_032410	HOOK3	147	0	0	0	1	0	2	0	14460	8	6	13	15	8	19	12039
hsa_circ_0008107	NM_001660	ARF4	389	0	1	0	0	0	0	0	1758	2	2	1	1	1	1	846
hsa_circ_0047382	NM_016271	RNF138	220	0	0	0	0	0	0	0	3585	4	4	5	2	2	4	2372
hsa_circ_0001030	NM_015189	EXOC6B	185	0	0	0	0	0	0	0	2594	1	2	1	0	0	2	18
hsa_circ_0092372	NR_002962	SNORA23	200	0	0	0	0	0	0	0	189	0	0	0	0	0	0	0
hsa_circ_0007402	NM_020690	ANKHD1-EIF4EBP3	782	1	0	1	4	0	1	0	8349	4	0	2	6	2	12	340
hsa_circ_0008897	NR_033417	GTF2H2B	196	0	0	0	0	0	0	0	4374	3	6	2	0	2	8	0
hsa_circ_0008897	NR_033417	GTF2H2B	196	0	0	0	0	0	0	0	4374	3	6	2	0	2	8	0
hsa_circ_0064832	NM_006309	LRRFIP2	102	0	0	0	0	0	0	0	3525	2	3	1	6	0	5	1224
hsa_circ_0005260	NM_007118	TRIO	546	0	0	0	0	0	0	0	10244	4	3	2	6	0	3	918
hsa_circ_0083126	NM_022458	LMBR1	140	0	0	1	0	0	1	0	4909	4	2	0	1	2	4	3200
hsa_circ_0070700	NM_001148	ANK2	300	0	0	0	0	0	0	0	14243	4	4	4	7	0	21	2266
hsa_circ_0087888	NM_032012	C9orf5	471	0	0	0	0	0	0	0	8006	4	3	2	6	4	7	5323
hsa_circ_0007427	NM_012405	ICMT	388	0	0	0	0	0	1	0	4815	1	0	0	3	2	1	3884
hsa_circ_0085045	NM_006281	STK3	448	0	0	0	0	0	0	0	2828	3	3	0	1	3	8	1207
hsa_circ_0011545	NM_005095	ZMYM4	2347	2	1	2	2	3	2	0	7011	9	3	2	7	4	2	2265
hsa_circ_0018340	NM_003631	PARG	365	0	1	0	0	1	0	0	4276	4	0	2	5	2	7	1058
hsa_circ_0021728	NM_000610	CD44	594	0	0	0	0	0	1	0	5748	2	4	1	3	2	7	3065
hsa_circ_0070113	NM_025074	FRAS1	378	0	0	0	0	0	0	0	15643	3	3	3	8	3	13	3144
hsa_circ_0000257	NM_004741	NOLC1	487	0	0	0	0	0	2	0	3947	2	3	1	0	0	11	1600
hsa_circ_0032506	NM_000021	PSEN1	393	0	0	0	0	0	0	0	6107	3	3	1	2	1	5	4400
hsa_circ_0052941	NM_017552	ATAD2B	821	2	1	1	1	0	0	0	8066	8	3	3	3	5	16	3374
hsa_circ_0040533	NM_030581	WDR59	341	0	0	0	0	0	0	0	3678	3	0	0	0	0	2	635
hsa_circ_0072830	NR_029426	SMA4	190	0	0	0	1	0	0	0	1943	0	1	1	1	1	3	0
hsa_circ_0049586	NM_001136195	TNPO2	123	0	0	0	0	0	0	0	5092	0	0	0	2	0	0	2068
hsa_circ_0009361	NM_002074	GNB1	191	0	0	0	0	0	0	0	3200	2	1	1	2	1	1	1771
hsa_circ_0087063	NM_012203	GRHPR	190	0	0	0	0	0	0	0	1235	0	1	0	0	0	0	206
hsa_circ_0000378	NM_002336	LRP6	394	1	0	0	0	1	0	0	10088	7	12	7	9	5	6	5096
hsa_circ_0006135	NM_001174150	ARL13B	321	0	0	0	0	0	0	0	3991	8	8	5	7	5	6	2413
hsa_circ_0058346	NM_005689	ABCB6	814	0	0	0	1	0	0	0	3021	1	0	0	0	0	1	165
hsa_circ_0092341	NM_001164446	C6orf132	200	0	0	0	0	0	0	0	6742	1	0	0	0	0	1	2640
hsa_circ_0017647	NM_001029880	SFMBT2	336	0	0	0	0	0	0	0	8024	4	2	1	2	2	6	1482
hsa_circ_0060903	NM_006045	ATP9A	969	0	0	0	0	0	3	0	7580	1	1	2	2	1	4	4435
hsa_circ_0041195	NR_024058	YWHAE	233	0	0	0	0	0	0	0	1860	2	2	0	2	1	4	0
hsa_circ_0079166	NM_001037283	EIF3B	158	0	0	0	0	0	0	0	3084	1	1	0	0	0	4	550
hsa_circ_0001614	NM_001100409	SENP6	428	2	0	0	2	0	1	0	6624	10	5	5	14	2	13	2682
hsa_circ_0001963	NM_014317	PDSS1	240	0	0	0	0	0	0	0	1679	2	0	0	2	0	1	321
hsa_circ_0005770	NM_006457	PDLIM5	173	0	0	0	0	0	1	0	6132	10	6	2	1	7	2	4157
hsa_circ_0034595	NM_152260	RPUSD2	297	0	0	0	0	0	0	0	2128	0	0	1	0	0	0	200
hsa_circ_0005605	NM_001199198	TBC1D23	399	0	0	1	0	0	0	0	3886	4	4	4	2	2	6	0
hsa_circ_0020913	NM_016320	NUP98	164	0	0	0	0	0	0	0	6980	7	4	1	4	2	4	1147
hsa_circ_0085784	NM_014957	DENND3	1201	1	0	0	0	0	0	0	5458	4	0	1	1	1	1	1565
hsa_circ_0041821	NM_032442	NEURL4	146	0	0	0	0	0	0	0	5217	1	0	0	1	1	0	490
hsa_circ_0080209	NM_001001555	GRB10	453	0	0	0	0	0	0	0	5040	3	4	0	5	1	2	2888
hsa_circ_0008160	NR_028352	PIGP	192	1	0	0	0	0	0	0	970	1	0	0	2	0	1	0
hsa_circ_0050590	NM_205834	LSR	324	0	0	0	0	0	0	0	2292	1	1	0	0	0	0	102
hsa_circ_0007915	NM_001134779	IPO11	277	1	0	0	1	0	0	0	4480	1	3	3	3	2	5	1269
hsa_circ_0006421	NM_001199649	PTK2	483	0	0	0	1	1	0	0	4600	0	5	3	2	2	7	0
hsa_circ_0088807	NM_001003722	GLE1	222	0	0	0	0	0	0	0	3350	4	1	0	2	0	0	1129
hsa_circ_0038508	NM_018119	POLR3E	277	0	0	0	0	0	0	0	3745	3	1	0	1	0	1	319
hsa_circ_0008057	NM_001990	EYA3	328	0	0	0	0	0	0	0	6040	2	1	0	2	0	4	157
hsa_circ_0040414	NM_017853	TXNL4B	321	0	0	1	0	0	1	0	2563	1	0	0	1	1	0	1777
hsa_circ_0035729	NM_003922	HERC1	201	0	0	0	0	0	0	0	15216	7	3	1	8	2	14	461
hsa_circ_0002869	NM_020443	NAV1	469	0	0	0	0	0	0	0	13029	6	0	1	5	1	7	7041
hsa_circ_0035292	NM_014547	TMOD3	898	0	0	2	1	1	2	0	4682	6	4	3	2	2	5	836
hsa_circ_0004722	NM_022457	RFWD2	404	0	0	0	0	0	0	0	2806	3	1	0	4	1	5	321
hsa_circ_0088255	NM_002581	PAPPA	258	0	0	0	1	0	0	0	11025	9	3	3	3	6	18	5703
hsa_circ_0023404	NM_018320	RNF121	180	0	0	0	0	0	0	0	2623	2	0	1	0	1	1	1279
hsa_circ_0044556	NM_000088	COL1A1	315	0	0	0	0	0	0	0	5927	2	0	0	1	1	1	1403
hsa_circ_0057298	NM_138285	NUP35	357	0	0	0	0	0	0	0	1637	1	1	0	0	0	1	547
hsa_circ_0003852	NM_174928	N6AMT2	364	1	0	0	0	0	0	0	890	1	0	1	0	2	0	145
hsa_circ_0004645	NM_001145928	SAP130	567	0	0	0	0	0	0	0	4173	4	1	0	0	1	3	788
hsa_circ_0032971	NM_006329	FBLN5	127	0	0	0	0	0	0	0	2637	2	1	0	1	0	1	811
hsa_circ_0003507	NM_001163735	MYO19	337	0	0	0	0	0	0	0	4418	0	1	0	1	2	3	494
hsa_circ_0069524	NM_001100399	PDS5A	196	0	0	1	0	0	0	0	7190	8	6	3	12	1	7	2620
hsa_circ_0001472	NM_015384	NIPBL	1574	1	0	0	1	0	2	0	10389	18	7	0	16	5	18	1794
hsa_circ_0003222	NM_052879	LARP4	317	0	0	0	0	0	1	0	6537	6	5	7	4	4	13	4140
hsa_circ_0012850	NM_020925	CACHD1	278	0	0	0	0	0	1	0	5274	1	3	0	5	1	5	1496
hsa_circ_0007907	NM_003411	ZFY	573	0	0	0	0	0	0	0	5259	4	3	8	4	6	6	2511
hsa_circ_0004218	NM_032883	TOX2	312	0	0	0	0	0	0	0	2558	1	0	0	0	0	2	925
hsa_circ_0006114	NM_001105244	PTPRM	415	0	0	0	1	0	0	0	5624	1	3	3	5	0	4	697
hsa_circ_0082356	NM_032842	TMEM209	450	0	0	0	0	0	0	0	3560	2	3	3	2	2	4	1735
hsa_circ_0016781	NM_001098623	OBSCN	273	0	0	0	0	0	0	0	24060	1	1	0	3	0	5	78
hsa_circ_0007722	NM_001040118	ARAP1	1014	0	0	0	0	0	0	0	5155	0	0	2	1	0	1	593
hsa_circ_0049997	NM_012088	PGLS	210	0	0	0	0	0	0	0	1043	0	1	0	0	0	0	204
hsa_circ_0008619	NM_001037171	ACOT9	568	0	0	1	0	0	1	0	1727	2	1	0	1	1	2	232
hsa_circ_0008708	TCONS_l2_00026002	TCONS_l2_00026002	197	0	0	0	0	0	0	0	0							0
hsa_circ_0003546	NM_015213	DENND5A	1028	1	0	0	1	0	1	0	4979	2	1	0	2	2	1	840
hsa_circ_0110887	NM_139121	YY1AP1	863	0	0	0	0	0	0	0	2705	1	1	1	2	0	1	0
hsa_circ_0078607	NM_021977	SLC22A3	546	0	0	0	0	0	1	0	3245	1	1	2	2	1	3	3924
hsa_circ_0015373	NM_022457	RFWD2	195	0	0	0	0	1	0	0	2806	3	1	0	4	1	5	321
hsa_circ_0047650	NM_017653	DYM	269	0	0	0	0	0	0	0	2628	1	0	0	0	0	4	252
hsa_circ_0015084	NM_012474	UCK2	147	0	0	0	0	0	0	0	4940	1	0	1	3	0	2	276
hsa_circ_0003195	NM_017735	TTC27	271	0	0	0	0	0	0	0	2953	1	2	0	1	0	3	110
hsa_circ_0084679	NM_024790	CSPP1	632	1	0	1	1	0	3	0	4735	8	4	2	10	2	14	665
hsa_circ_0091072	NM_001039840	CHIC1	211	0	0	0	0	0	0	0	6909	6	5	1	9	4	2	6094
hsa_circ_0063862	NM_014346	TBC1D22A	204	0	0	0	1	0	0	0	3797	2	0	0	1	0	2	452
hsa_circ_0001783	NM_014265	ADAM28	171	0	0	0	0	1	0	0	3220	0	2	2	3	0	7	807
hsa_circ_0003448	NM_001242924	ZNF410	1203	0	1	0	0	0	0	0	2814	2	1	0	2	1	0	0
hsa_circ_0032664	NM_033116	NEK9	1954	0	0	0	1	4	0	0	5560	1	2	0	2	0	3	2447
hsa_circ_0008751	NM_012395	CDK14	215	0	0	0	1	0	0	0	4970	2	3	1	2	2	5	3452
hsa_circ_0007976	NM_001530	HIF1A	231	0	0	0	0	0	0	0	4082	1	4	6	2	3	7	1173
hsa_circ_0001828	NM_014957	DENND3	179	0	0	0	0	0	0	0	5458	4	0	1	1	1	1	1565
hsa_circ_0046622	NM_001193466	KIAA1267	1378	0	0	0	0	2	2	0	5357	1	1	0	1	3	2	0
hsa_circ_0006896	NM_015496	KIAA1429	136	0	0	0	0	0	0	0	6456	6	2	3	5	2	9	333
hsa_circ_0005706	NM_002911	UPF1	257	0	0	0	0	0	0	0	5360	4	1	0	0	0	1	1711
hsa_circ_0000718	NM_198390	CMIP	142	0	0	0	0	0	0	0	4359	6	0	1	0	1	5	1960
hsa_circ_0003855	NM_030640	DUSP16	732	0	0	0	0	0	0	0	6312	7	2	3	1	2	7	935
hsa_circ_0062426	NM_014337	PPIL2	263	0	0	0	0	0	0	0	4128	1	2	0	1	1	2	2421
hsa_circ_0073247	NM_001867	COX7C	407	1	0	0	0	0	0	123	448	1	0	0	0	0	0	123
hsa_circ_0077930	NM_001134831	AHI1	1833	0	1	3	0	1	3	0	5649	7	6	2	4	2	15	1670
hsa_circ_0000187	TCONS_l2_00000839	TCONS_l2_00000839	333	0	0	0	0	2	0	0	0							0
hsa_circ_0007171	NM_001130065	MYO9B	331	0	0	0	0	0	0	0	7652	1	0	0	1	0	5	1400
hsa_circ_0003183	NM_002865	RAB2A	288	1	0	0	0	0	0	0	3812	8	2	1	3	3	4	300
hsa_circ_0001664	NM_003379	EZR	263	0	0	0	1	0	0	0	3172	3	2	0	0	0	3	1171
hsa_circ_0092278	NM_153827	MINK1	400	0	0	0	0	0	0	0	5035	2	0	0	0	0	0	772
hsa_circ_0035277	NM_001174116	DMXL2	223	1	0	0	0	0	0	0	10599	7	4	2	8	2	13	1259
hsa_circ_0061274	NM_003489	NRIP1	123	0	0	0	0	0	1	0	7556	11	5	9	7	2	10	3480
hsa_circ_0081343	NM_005720	ARPC1B	223	0	0	0	0	0	0	0	1551	1	0	0	0	0	0	289
hsa_circ_0005463	None	None	2613	2	2	1	4	3	4	0	0							0
hsa_circ_0005442	NM_016441	CRIM1	2097	0	0	1	1	1	1	0	5628	3	1	5	1	2	10	2432
hsa_circ_0007695	NM_006939	SOS2	223	0	0	0	0	0	0	0	5313	5	6	2	5	5	6	1214
hsa_circ_0082582	NM_015905	TRIM24	1247	2	1	0	0	0	0	0	4007	4	3	2	1	1	7	633
hsa_circ_0008274	NM_020121	UGGT2	244	0	0	0	0	0	0	0	4947	4	11	6	5	4	7	205
hsa_circ_0034305	NR_038253	LOC100288637	250	0	0	0	0	0	1	0	5762	2	2	2	2	0	5	0
hsa_circ_0055412	NM_001747	CAPG	376	0	0	0	0	0	0	0	1604	1	0	0	0	0	1	144
hsa_circ_0008621	NM_001098272	HMGCS1	899	0	0	1	0	0	1	0	5450	6	2	4	2	2	6	1738
hsa_circ_0064373	NM_018306	TMEM40	282	0	0	0	0	0	0	0	2073	3	2	1	0	0	1	880
hsa_circ_0007895	NM_001990	EYA3	429	0	0	0	0	0	0	0	6040	2	1	0	2	0	4	157
hsa_circ_0001178	NM_013396	USP25	223	0	0	0	0	0	0	0	5149	5	2	2	5	1	7	1582
hsa_circ_0004063	NM_005993	TBCD	587	0	0	0	0	1	0	0	4449	2	0	0	0	1	1	720
hsa_circ_0003747	NM_024744	ALS2CR8	526	0	0	0	0	0	0	0	6253	4	4	10	3	5	11	2712
hsa_circ_0092365	NM_022720	DGCR8	200	0	0	0	0	0	0	0	4536	1	1	0	3	1	4	1766
hsa_circ_0000042	NM_001166007	EPB41	271	0	0	0	0	0	1	0	5782	3	1	0	1	1	6	3233
hsa_circ_0013615	NM_022836	DCLRE1B	183	0	0	0	0	0	0	0	3795	0	2	0	1	2	4	1878
hsa_circ_0009145	NM_002887	RARS	324	0	2	0	0	0	1	0	2154	3	3	1	1	0	6	111
hsa_circ_0082892	NM_001142928	LRRC61	170	0	0	0	0	0	0	0	1979	0	1	0	0	0	0	513
hsa_circ_0006988	NM_174902	LDLRAD3	346	0	0	0	0	1	0	0	2969	0	1	0	0	1	4	1893
hsa_circ_0000321	NM_201998	SF1	94	0	0	0	0	0	0	0	2949	1	0	0	1	1	2	847
hsa_circ_0002820	NM_001031835	PHKB	1382	0	1	1	1	1	0	0	5603	2	6	5	8	3	6	2155
hsa_circ_0034510	NM_003246	THBS1	219	0	0	0	0	0	0	0	5820	1	0	0	2	1	6	2096
hsa_circ_0008496	NM_002568	PABPC1	693	0	0	0	0	0	0	0	2869	3	2	2	2	0	2	444
hsa_circ_0067934	NM_002740	PRKCI	170	0	0	0	0	0	0	0	4884	6	5	4	7	1	3	2854
hsa_circ_0060909	NM_020436	SALL4	2612	0	0	0	0	0	2	0	3487	1	0	0	0	0	3	218
hsa_circ_0003449	NM_020160	MEIS3	384	0	0	0	0	0	0	0	2166	0	0	0	0	1	1	444
hsa_circ_0008438	NM_006852	TLK2	189	0	0	0	0	0	0	0	5455	5	5	1	5	2	5	2912
hsa_circ_0072803	None	None	1656	1	2	1	2	2	3	0	0							0
hsa_circ_0003935	NM_023035	CACNA1A	173	0	0	0	0	0	0	0	8646	2	3	1	1	2	5	870
hsa_circ_0001924	TCONS_00017186	TCONS_00017186	24451	3	9	6	3	6	10	0	0							0
hsa_circ_0005730	NM_001799	CDK7	330	1	0	0	0	0	0	0	1534	4	1	1	1	1	2	293
hsa_circ_0080214	NM_005311	GRB10	23785	40	25	13	25	10	33	0	4713	3	4	0	5	1	2	2888
hsa_circ_0008856	NM_030927	TSPAN14	318	0	0	0	0	0	0	0	5579	3	2	1	2	0	3	4657
hsa_circ_0022989	NM_130443	DPP3	307	0	0	0	0	0	0	0	3101	1	0	0	1	0	0	407
hsa_circ_0033408	NM_014844	TECPR2	3861	2	0	1	4	0	2	0	8703	7	5	2	4	3	7	4222
hsa_circ_0082306	NM_001040110	NRF1	615	0	0	1	0	0	1	0	3523	1	2	2	2	1	6	1898
hsa_circ_0006346	NM_004637	RAB7A	536	0	0	0	0	0	2	0	2240	1	2	1	0	0	4	1375
hsa_circ_0025638	NM_001164746	RASSF8	1246	0	1	0	3	0	3	0	5882	5	7	8	4	4	7	4054
hsa_circ_0000284	NM_005734	HIPK3	1099	1	0	1	1	0	2	0	7684	13	8	4	6	5	11	824
hsa_circ_0003751	NM_001031694	SCMH1	1084	0	0	0	2	1	0	0	3358	1	0	1	4	1	3	994
hsa_circ_0008545	NM_001142397	CTIF	255	0	0	0	0	0	0	0	5828	1	1	2	1	0	3	3647
hsa_circ_0040147	NM_017990	PDPR	447	0	0	0	0	0	1	0	7999	2	1	0	2	0	8	4401
hsa_circ_0004458	NM_015310	PSD3	448	1	1	0	0	0	1	0	11687	1	6	8	6	5	8	8438
hsa_circ_0003586	NM_001042492	NF1	688	1	0	0	0	0	1	0	12444	9	4	4	3	6	17	3520
hsa_circ_0069981	NM_001144978	MTHFD2L	569	1	0	0	0	1	1	0	2372	6	5	2	1	1	5	1285
hsa_circ_0004293	NM_004397	DDX6	467	1	0	1	1	0	0	0	6246	5	6	3	2	1	4	4340
hsa_circ_0028098	NM_003362	UNG	268	0	0	0	0	0	0	0	2166	1	0	0	0	0	1	1023
hsa_circ_0071236	NM_001199282	LRBA	382	0	1	0	1	0	0	0	9919	2	2	1	8	2	11	0
hsa_circ_0002938	NM_016441	CRIM1	1056	0	0	0	0	0	1	0	5628	3	1	5	1	2	10	2432
hsa_circ_0000816	NM_004514	FOXK2	343	0	0	0	1	0	0	0	5262	3	0	0	1	2	2	3105
hsa_circ_0002138	NM_006537	USP3	670	0	1	0	0	0	2	0	5606	3	5	2	0	1	6	633
hsa_circ_0002282	NM_014661	FAM53B	1080	0	0	0	0	0	0	0	5740	2	1	0	0	0	4	3947
hsa_circ_0043949	NM_007300	BRCA1	213	0	0	0	0	0	0	0	7287	9	4	2	7	4	16	1381
hsa_circ_0002504	NM_001042573	ENGASE	726	0	0	0	1	0	0	0	4494	1	0	0	2	0	0	2247
hsa_circ_0032725	NM_015072	TTLL5	471	1	0	0	0	0	0	0	4773	3	1	2	5	0	5	635
hsa_circ_0020396	NM_001380	DOCK1	2514	1	0	0	0	0	2	0	6813	3	1	0	3	0	6	1087
hsa_circ_0037777	NM_019109	ALG1	171	0	0	0	0	0	0	0	3946	0	0	0	2	0	4	2495
hsa_circ_0036621	NM_002605	PDE8A	201	0	0	0	1	0	0	0	3931	1	5	3	6	0	4	1235
hsa_circ_0002284	None	None	1182	0	1	0	1	0	1	0	0							0
hsa_circ_0031288	NM_004643	PABPN1	152	0	0	0	0	0	0	0	3118	2	1	1	1	0	3	871
hsa_circ_0047003	NM_032142	CEP192	4492	4	0	0	4	1	8	0	7995	6	1	2	4	3	15	279
hsa_circ_0008420	NM_000282	PCCA	214	0	0	0	0	0	1	0	2577	2	2	0	4	0	5	265
hsa_circ_0075451	NM_001500	GMDS	243	0	1	0	1	0	0	0	1700	0	1	0	3	0	0	361
hsa_circ_0023746	NM_033547	INTS4	447	0	0	0	0	0	0	0	3163	2	1	0	2	0	2	226
hsa_circ_0000706	NM_006141	DYNC1LI2	279	1	0	1	0	0	1	0	4352	3	1	2	4	1	5	2825
hsa_circ_0072264	NM_153485	NUP155	536	0	0	1	0	0	0	0	4600	2	3	0	4	3	4	60
hsa_circ_0050532	NM_005499	UBA2	312	0	1	0	1	0	0	0	2682	2	1	1	2	2	4	670
hsa_circ_0069370	NM_015187	SEL1L3	407	0	1	1	1	1	0	0	4607	3	1	0	2	0	4	996
hsa_circ_0002093	NM_199344	SFT2D2	173	0	0	0	0	0	0	0	880	0	0	0	0	0	0	308
hsa_circ_0003342	NM_003274	TRAPPC10	346	0	0	0	0	0	0	0	6970	5	3	2	3	2	6	3017
hsa_circ_0002080	NM_001199058	C15orf38-AP3S2	204	0	0	0	0	0	0	0	6256	3	0	0	2	1	3	0
hsa_circ_0007396	NM_001130065	MYO9B	342	0	0	0	0	0	1	0	7652	1	0	0	1	0	5	1400
hsa_circ_0078467	NM_020245	TULP4	483	0	0	0	1	0	0	0	11123	5	4	7	6	4	9	5127
hsa_circ_0009360	NM_002074	GNB1	146	0	0	0	0	0	0	0	3200	2	1	1	2	1	1	1771
hsa_circ_0002980	NM_018238	AGK	378	0	0	0	1	1	0	0	2925	2	1	1	2	1	2	1484
hsa_circ_0002629	NM_015355	SUZ12	284	0	0	0	0	0	1	0	4477	1	4	1	10	1	7	2034
hsa_circ_0006368	NM_001099415	POM121C	1165365	834	419	376	383	373	954	0	5865	2	1	0	1	1	5	2012
hsa_circ_0005796	NM_015221	DNMBP	148	0	0	0	0	0	1	0	6419	1	2	1	1	1	6	1573
hsa_circ_0007386	NM_016441	CRIM1	364	0	0	0	0	0	0	0	5628	3	1	5	1	2	10	2432
hsa_circ_0001346	NM_183381	RNF13	716	0	0	0	0	0	4	0	2863	2	0	1	5	1	6	1031
hsa_circ_0005434	NM_013239	PPP2R3B	928	0	0	0	0	0	0	0	2443	0	0	0	0	0	0	258
hsa_circ_0030741	NM_004800	TM9SF2	264	0	0	0	0	0	0	0	3515	3	3	3	2	0	4	263
hsa_circ_0000739	NM_002532	NUP88	383	0	0	0	0	0	0	0	2518	2	0	0	0	1	3	105
hsa_circ_0034049	NM_052903	TUBGCP5	681	2	0	0	0	0	4	0	3934	5	2	1	1	1	5	640
hsa_circ_0006485	NM_003366	UQCRC2	512	0	0	0	0	0	0	0	1674	1	1	1	0	0	0	173
hsa_circ_0001444	NM_015130	TBC1D9	86	0	0	0	0	0	0	0	5507	4	4	2	5	0	5	1411
hsa_circ_0077929	NM_001134831	AHI1	1613	0	1	3	0	1	3	0	5649	7	6	2	4	2	15	1670
hsa_circ_0002599	NM_145059	FUK	256	0	0	0	0	0	0	0	3923	1	0	0	0	0	0	592
hsa_circ_0086564	NM_017794	KIAA1797	782	0	0	0	1	0	0	0	6118	0	1	0	4	3	2	325
hsa_circ_0001396	NM_145290	GPR125	288	0	0	0	0	0	0	0	4580	3	2	0	1	1	0	328
hsa_circ_0033496	NM_005552	KLC1	305	0	0	0	0	0	0	0	2624	4	0	1	1	0	2	611
hsa_circ_0054971	NM_003038	SLC1A4	273	0	0	0	0	0	1	0	4611	0	1	1	3	0	4	2716
hsa_circ_0003079	NM_007040	HNRNPUL1	704	0	0	0	1	0	2	0	3892	2	1	0	2	1	4	1339
hsa_circ_0070271	NM_015697	COQ2	531	1	1	0	0	0	1	0	1657	3	0	2	3	0	2	372
hsa_circ_0000208	TCONS_00018414	TCONS_00018414	249	0	1	1	0	0	0	0	0							0
hsa_circ_0030998	NM_005561	LAMP1	220	0	0	0	0	0	0	0	2560	1	0	2	0	0	1	1004
hsa_circ_0070449	NM_001510	GRID2	510	1	0	0	0	0	0	0	5354	5	4	0	2	2	5	0
hsa_circ_0007759	NR_026641	INTS2	242	0	0	1	0	0	0	0	6162	9	5	2	6	6	9	0
hsa_circ_0079673	NM_182898	CREB5	461	1	0	0	0	0	0	0	8532	10	4	3	5	9	13	6612
hsa_circ_0070649	NM_006323	SEC24B	263	0	0	0	0	0	0	0	4709	2	3	1	2	0	6	782
hsa_circ_0005315	NM_020738	KIDINS220	308	0	0	1	0	0	0	0	7361	5	3	2	6	2	18	1862
hsa_circ_0002598	NM_003620	PPM1D	354	0	0	0	1	0	0	0	4790	2	4	1	4	1	7	1122
hsa_circ_0082141	NM_014390	SND1	375	1	0	0	0	0	1	0	3522	2	0	0	0	1	4	547
hsa_circ_0064455	NM_003298	NR2C2	1099	1	0	0	0	0	0	0	8485	3	8	2	2	2	6	6262
hsa_circ_0004780	NM_006726	LRBA	442	0	0	0	0	0	0	0	9914	2	2	1	8	2	11	1275
hsa_circ_0025201	NM_002046	GAPDH	82	0	0	0	0	0	0	0	1421	1	0	0	0	0	0	199
hsa_circ_0005954	NM_001634	AMD1	317	0	0	0	0	0	1	0	3437	4	2	2	4	0	3	2093
hsa_circ_0032261	NM_022474	MPP5	1277	0	0	0	1	0	2	0	5608	7	4	4	3	1	8	2861
hsa_circ_0046565	NM_005993	TBCD	357	0	0	0	0	0	0	0	4449	2	0	0	0	1	1	720
hsa_circ_0001268	NM_001018115	FANCD2	348	0	0	0	0	0	1	0	5134	3	0	0	3	2	9	667
hsa_circ_0006672	NM_032999	GTF2I	84	0	0	0	0	0	0	0	4580	6	5	2	4	0	6	1159
hsa_circ_0004273	NM_005121	MED13	344	0	0	0	0	0	1	0	10474	7	10	8	9	1	10	3861
hsa_circ_0090429	NM_004651	USP11	174	0	0	0	0	0	0	0	3300	0	0	0	0	0	2	396
hsa_circ_0078373	NM_014892	SCAF8	316	0	0	0	0	1	1	0	5188	2	1	1	3	2	9	662
hsa_circ_0002857	NM_001143819	TPCN1	334	0	0	0	0	0	0	0	5489	0	0	0	1	1	2	2505
hsa_circ_0020246	NM_007041	ATE1	1051	0	1	0	0	1	0	0	4930	9	4	4	3	0	8	568
hsa_circ_0092235	NM_004654	USP9Y	229	0	0	0	0	0	0	0	10048	5	14	2	9	5	15	1426
hsa_circ_0027470	NM_020401	NUP107	232	0	0	1	0	0	0	0	3158	2	1	1	1	0	3	229
hsa_circ_0055588	NM_031902	MRPS5	121	0	0	0	1	0	0	0	1678	1	0	0	1	0	4	148
hsa_circ_0008253	NM_006045	ATP9A	259	0	0	0	0	0	3	0	7580	1	1	2	2	1	4	4435
hsa_circ_0005881	NM_133334	WHSC1	1910	0	0	0	1	0	3	0	8390	5	3	1	4	3	8	6416
hsa_circ_0029069	NM_001247997	CLIP1	945	0	0	0	0	0	0	0	5931	3	3	0	8	2	18	0
hsa_circ_0007044	NM_003330	TXNRD1	327	0	0	1	1	0	1	0	4206	1	3	1	4	3	4	1858
hsa_circ_0007845	NR_026581	MLF2	343	0	0	0	0	0	0	0	1888	1	1	0	0	0	0	0
hsa_circ_0032858	NM_183387	EML5	712	0	0	0	0	0	0	0	7171	4	4	2	5	2	9	987
hsa_circ_0000332	NM_022172	PC	111	0	0	0	0	0	0	0	3959	1	0	0	0	0	1	372
hsa_circ_0007504	NM_020774	MIB1	1250	0	1	1	1	0	1	0	9567	6	9	5	1	9	13	6282
hsa_circ_0002456	NM_001380	DOCK1	224	0	0	0	0	0	0	0	6813	3	1	0	3	0	6	1087
hsa_circ_0009143	NR_003367	PVT1	575	0	1	0	0	0	0	0	1716	0	1	0	0	0	0	0
hsa_circ_0006089	NM_003887	ASAP2	438	0	0	0	0	0	0	0	5724	5	2	1	3	0	4	2355
hsa_circ_0007875	NM_000254	MTR	231	0	1	1	0	1	0	0	10558	7	9	8	7	3	11	6335
hsa_circ_0003832	NM_012343	NNT	242	0	0	0	1	0	0	0	4689	4	1	1	5	2	3	1160
hsa_circ_0014528	NM_003993	CLK2	262	0	0	0	0	0	0	0	2200	1	0	0	0	0	1	348
hsa_circ_0075346	NM_139069	MAPK9	663	0	0	0	0	0	0	0	4341	5	3	3	0	3	9	2917
hsa_circ_0005181	NM_020445	ACTR3B	907	0	0	0	0	0	0	0	2223	3	0	0	0	0	0	824
hsa_circ_0073932	NR_036625	VDAC1	329	0	0	0	0	0	0	0	2074	4	1	0	2	1	1	0
hsa_circ_0000493	NM_080760	DACH1	353	1	0	1	1	1	1	0	4796	4	3	3	7	2	3	2688
hsa_circ_0008342	NM_001293	CLNS1A	611	0	0	0	0	0	0	0	1378	1	1	0	1	0	0	565
hsa_circ_0031787	NM_002692	POLE2	437	1	0	0	0	1	1	0	1861	3	0	0	1	0	2	91
hsa_circ_0037127	NM_001243249	NPRL3	237	0	0	0	0	0	0	0	2970	1	1	0	1	0	0	0
hsa_circ_0035443	NM_001206897	ALDH1A2	681	0	0	0	0	0	0	0	3703	2	1	0	3	0	2	0
hsa_circ_0003320	NM_018367	ACER3	283	0	0	0	0	0	0	0	7390	3	6	4	3	3	12	3478
hsa_circ_0064365	NM_002880	RAF1	253	0	0	0	0	0	0	0	3291	1	1	1	1	0	1	910
hsa_circ_0087319	NM_005077	TLE1	737	0	0	0	0	0	0	0	3283	2	3	1	1	0	3	512
hsa_circ_0006942	NM_006356	ATP5H	228	0	0	0	0	0	0	0	628	0	1	1	1	1	2	71
hsa_circ_0040039	NM_006750	SNTB2	765	0	0	0	0	0	0	0	9771	5	7	2	15	3	13	8126
hsa_circ_0004928	NM_057159	LPAR1	39106	69	50	51	35	40	78	0	3182	3	3	2	1	0	5	1644
hsa_circ_0000325	TCONS_l2_00004575	TCONS_l2_00004575	304	0	4	0	1	1	0	0	0							0
hsa_circ_0008367	NM_013417	IARS	226	0	0	0	0	0	0	0	4716	2	3	0	2	0	4	463
hsa_circ_0009910	NM_014874	MFN2	315	0	0	0	0	0	1	0	4685	2	1	0	2	0	2	1948
hsa_circ_0044197	None	None	801	2	1	1	0	1	0	0	0							0
hsa_circ_0004814	NM_001145664	RFX8	430	0	0	0	0	0	0	0	1729	0	1	1	0	0	6	186
hsa_circ_0053317	NM_199193	BRE	171	0	0	0	0	0	0	0	1942	1	2	1	2	1	0	477
hsa_circ_0000987	NM_182551	LCLAT1	368	0	0	0	0	0	0	0	5077	4	6	2	1	6	3	3604
hsa_circ_0011248	NM_001020658	PUM1	196	0	0	0	0	0	0	0	5416	1	0	3	4	1	4	1704
hsa_circ_0016343	NM_172362	KCNH1	650	0	0	1	0	0	0	0	8106	4	4	0	3	1	0	4965
hsa_circ_0008726	NM_058246	DNAJB6	281	1	1	0	0	0	1	0	2494	3	2	0	0	0	2	1339
hsa_circ_0035189	NM_001001556	GALK2	701	0	0	0	1	0	1	0	3228	2	3	1	2	1	4	1645
hsa_circ_0001221	TCONS_l2_00018011	TCONS_l2_00018011	100	0	0	0	0	0	0	0	0							0
hsa_circ_0067597	NR_033289	GK5	2113	0	3	2	0	0	0	0	10938	11	10	4	6	4	12	0
hsa_circ_0079933	NM_003718	CDK13	1569	1	3	1	2	2	6	0	6985	4	6	2	6	4	12	2151
hsa_circ_0088865	NM_001130438	SPTAN1	467	0	0	0	0	0	0	0	7907	2	0	0	4	0	10	324
hsa_circ_0080436	NM_001145440	TYW1B	279	0	0	0	0	0	0	0	3171	2	0	0	2	1	4	989
hsa_circ_0077096	NM_015571	SENP6	621	2	0	0	2	0	1	0	6645	10	5	5	14	2	14	2682
hsa_circ_0006186	NM_005499	UBA2	870	1	0	0	1	1	3	0	2682	2	1	1	2	2	4	670
hsa_circ_0017510	NM_001242307	PITRM1	345	0	0	0	1	0	0	0	3508	1	0	0	0	2	2	0
hsa_circ_0016418	NM_001136474	VASH2	719	0	0	1	1	0	2	0	4298	2	2	4	6	2	2	2998
hsa_circ_0092308	NM_014520	MYBBP1A	480	0	0	0	0	0	0	0	4585	1	0	2	0	0	6	517
hsa_circ_0001973	NM_001018111	PODXL	1001	0	0	0	0	0	0	0	6007	0	3	4	2	2	3	4046
hsa_circ_0087357	NM_013438	UBQLN1	690	0	0	0	0	0	0	0	4177	3	6	1	1	3	3	1822
hsa_circ_0050176	NM_019070	DDX49	251	0	0	0	0	0	0	0	1836	1	0	0	0	0	1	310
hsa_circ_0092348	NM_016648	LARP7	840	3	0	1	0	1	2	0	2292	3	1	0	5	0	15	257
hsa_circ_0034326	NM_130901	OTUD7A	34386	45	18	14	17	16	23	0	3042	0	0	0	1	0	2	166
hsa_circ_0017287	NM_001167740	SMYD3	374	0	0	0	0	0	0	0	1641	2	0	0	1	0	2	222
hsa_circ_0001977	NM_152227	SNX5	1027	0	0	0	0	1	2	0	2308	4	0	0	1	1	4	754
hsa_circ_0021554	NM_001145399	MPPED2	249	0	0	0	0	0	0	0	5693	1	1	3	6	2	7	4395
hsa_circ_0022378	NM_013402	FADS1	292	0	0	0	0	0	0	0	4432	3	2	1	0	0	2	2779
hsa_circ_0072882	TCONS_l2_00023779	TCONS_l2_00023779	190	0	0	0	1	0	0	0	0							0
hsa_circ_0012283	NM_015112	MAST2	42139	41	21	22	23	35	30	0	5756	0	2	1	0	1	3	58
hsa_circ_0072847	None	None	188	0	0	0	0	0	0	0	0							0
hsa_circ_0072847	None	None	188	0	0	0	0	0	0	0	0							0
hsa_circ_0040573	NM_016373	WWOX	451	0	0	0	0	0	0	0	2505	3	0	0	0	0	3	869
hsa_circ_0005521	NM_016121	KCTD3	307	0	0	0	0	0	0	0	3946	6	3	3	3	5	4	1186
hsa_circ_0002348	NM_016441	CRIM1	1041	0	0	1	1	1	0	0	5628	3	1	5	1	2	10	2432
hsa_circ_0048171	NM_002695	POLR2E	197	0	0	0	0	0	0	0	2866	2	1	0	0	0	0	2153
hsa_circ_0078727	NM_182552	WDR27	1121	1	0	1	0	0	0	0	3599	4	0	2	0	0	2	371
hsa_circ_0054033	NM_003162	STRN	137	0	0	0	0	0	0	0	14110	16	18	11	13	8	10	1125
hsa_circ_0083955	NM_001105214	ASH2L	1126	0	0	0	0	0	1	0	3055	1	1	0	0	2	3	637
hsa_circ_0011107	NM_002946	RPA2	192	0	0	0	0	0	0	0	1819	2	0	0	0	0	1	624
hsa_circ_0080649	NM_001003795	GTF2IRD2B	243	0	0	0	0	0	0	0	3595	0	2	3	3	2	5	518
hsa_circ_0009582	NM_012102	RERE	779	0	0	0	2	0	0	0	8207	3	2	0	2	0	4	2680
hsa_circ_0003129	NM_013366	ANAPC2	204	0	0	0	0	0	0	0	2733	0	1	0	0	0	0	157
hsa_circ_0013353	NM_133496	SLC30A7	331	0	0	0	0	0	1	0	8232	8	4	2	4	3	5	6897
hsa_circ_0002245	NM_006366	CAP2	336	0	0	0	0	0	0	0	3080	2	1	1	4	2	2	1347
hsa_circ_0030130	NM_178009	DGKH	233	0	0	0	0	0	0	0	17452	14	7	18	11	14	17	563
hsa_circ_0005035	NM_000875	IGF1R	546	0	0	0	0	0	0	0	12262	5	2	0	1	7	8	7086
hsa_circ_0004960	NM_016320	NUP98	248	0	0	0	0	0	0	0	6980	7	4	1	4	2	4	1147
hsa_circ_0000471	NM_033111	N4BP2L2	388	0	0	0	0	0	0	0	2890	5	1	2	7	0	10	200
hsa_circ_0007217	NM_005068	SIM1	823	0	0	0	0	0	0	0	3995	3	1	1	1	0	2	1485
hsa_circ_0052490	NM_014746	RNF144A	612	0	0	0	0	0	0	0	5740	1	2	0	1	0	1	4415
hsa_circ_0006014	NM_030768	ILKAP	531	0	0	1	0	0	0	0	1480	1	0	0	0	0	1	132
hsa_circ_0000969	NM_032792	ZBTB45	395	0	0	0	0	0	0	0	2393	1	0	0	0	0	0	521
hsa_circ_0066367	NM_001164317	FLNB	942	1	0	0	0	0	1	0	9560	3	1	1	3	1	5	1492
hsa_circ_0006848	NM_001198851	FOXJ3	400	0	0	0	0	0	0	0	5367	1	0	4	3	1	5	0
hsa_circ_0002071	NM_005895	GOLGA3	1473	0	0	0	0	0	0	0	9252	3	1	5	1	3	5	4195
hsa_circ_0023920	NM_007166	PICALM	493	0	0	0	0	0	0	0	4169	5	5	1	5	0	7	1602
hsa_circ_0000605	NM_024755	SLTM	311	0	0	0	0	0	0	0	4164	3	1	1	3	1	14	952
hsa_circ_0061035	NM_002792	PSMA7	558	0	0	0	0	0	0	0	1050	2	0	0	0	0	5	121
hsa_circ_0001543	NM_001018074	NR3C1	1197	0	1	0	1	0	1	0	6614	8	5	3	2	4	11	3956
hsa_circ_0059067	NM_014808	FARP2	207	0	0	0	0	0	0	0	4059	1	1	1	1	0	2	714
hsa_circ_0008590	NM_006509	RELB	224	0	0	0	0	0	0	0	2297	1	0	0	0	0	2	403
hsa_circ_0000701	NM_025134	CHD9	3095	3	1	1	2	5	1	0	11479	9	10	6	7	8	19	2605
hsa_circ_0000309	NM_014502	PRPF19	281	1	0	0	0	0	0	0	2342	1	1	0	0	0	1	616
hsa_circ_0001934	NM_000052	ATP7A	375	0	1	0	0	0	1	0	8540	4	8	4	5	4	7	3823
hsa_circ_0001851	NM_018449	UBAP2	159	0	1	0	0	0	0	0	4299	1	1	1	1	2	4	810
hsa_circ_0060205	NM_032013	NDRG3	290	0	0	0	0	0	0	0	3031	2	2	2	1	0	1	1752
hsa_circ_0082271	NR_034053	TNPO3	462	0	0	0	1	0	1	0	4583	2	1	0	1	1	3	0
hsa_circ_0000072	NM_145243	OMA1	865	1	1	0	1	2	1	0	1928	4	1	1	0	0	2	244
hsa_circ_0080797	NM_007155	ZP3	282	0	0	0	0	0	0	0	1494	2	0	0	0	0	1	13
hsa_circ_0006364	NM_007137	ZNF81	440	0	0	0	0	0	1	0	7859	7	3	6	6	5	8	5578
hsa_circ_0003501	NM_005254	GABPB1	733	0	1	0	0	1	0	0	3069	1	3	0	2	2	3	1438
hsa_circ_0085133	NM_002568	PABPC1	310	0	0	0	0	0	0	0	2869	3	2	2	2	0	2	444
hsa_circ_0006866	NM_020803	KLHL8	1103	1	0	0	0	0	2	0	5637	6	6	0	9	2	5	2456
hsa_circ_0041671	NM_207103	SCIMP	262	0	0	0	0	0	0	0	2424	4	1	1	1	1	3	194
hsa_circ_0014717	NR_036564	CCT3	516	0	0	0	0	1	0	0	2269	0	1	0	0	1	5	0
hsa_circ_0062171	NM_015367	BCL2L13	214	0	0	0	0	0	0	0	5132	8	2	0	0	2	5	1686
hsa_circ_0005417	NM_173500	TTBK2	285	0	0	0	0	1	0	0	5635	3	1	1	5	1	9	1450
hsa_circ_0018187	NM_001198779	CUL2	168	0	0	0	0	0	0	0	4285	4	6	4	4	3	6	0
hsa_circ_0005348	NM_033390	ZC3H12C	752	1	0	0	1	0	2	0	8807	12	9	6	4	6	10	6101
hsa_circ_0001581	NM_153042	KDM1B	276	0	0	0	0	0	0	0	3875	4	1	4	3	2	4	1860
hsa_circ_0007552	NM_178314	RILPL1	341	0	0	0	0	0	0	0	2624	0	0	0	0	1	3	1175
hsa_circ_0023881	NM_007166	PICALM	165	0	0	0	0	0	0	0	4169	5	5	1	5	0	7	1602
hsa_circ_0058275	NM_005444	RQCD1	226	0	0	0	0	0	0	0	3434	2	1	0	0	2	1	0
hsa_circ_0002903	NM_006031	PCNT	312	0	0	0	0	0	1	0	10573	4	2	0	3	1	14	440
hsa_circ_0046617	NM_014834	LRRC37A	225	0	0	0	1	0	0	0	5177	3	2	0	2	2	7	135
hsa_circ_0004968	NM_080927	DCBLD2	228	0	1	0	0	0	0	0	6093	3	4	5	6	3	3	3400
hsa_circ_0007127	NR_037615	CNOT2	490	0	0	0	0	0	2	0	3639	6	0	1	5	1	5	0
hsa_circ_0005590	NM_004667	HERC2	3931	1	0	0	2	0	0	0	15340	8	3	0	8	1	11	718
hsa_circ_0000699	NM_001114	ADCY7	439	0	0	0	0	0	0	0	6154	0	2	2	3	2	1	2626
hsa_circ_0002942	NM_005429	VEGFC	405	0	0	0	0	0	0	0	2103	1	0	0	1	1	0	385
hsa_circ_0005909	NM_004736	XPR1	371	0	0	0	0	0	0	0	8500	5	7	3	8	4	8	6210
hsa_circ_0001246	NM_013236	ATXN10	782	1	0	0	2	0	2	0	3340	5	2	2	4	0	4	1634
hsa_circ_0030548	NM_019080	NDFIP2	394	0	0	0	1	0	0	0	4666	10	7	3	6	2	4	3556
hsa_circ_0068481	NM_173216	ST6GAL1	789	1	0	0	0	0	2	0	4604	2	2	1	1	1	6	2747
hsa_circ_0000569	NR_038354	WDR20	235	0	0	0	0	0	1	0	2239	1	2	1	1	0	1	0
hsa_circ_0030883	NM_018210	CARKD	197	0	0	0	0	0	0	0	2756	0	2	0	2	0	1	1471
hsa_circ_0041670	NM_207103	SCIMP	138	0	0	0	0	0	0	0	2424	4	1	1	1	1	3	194
hsa_circ_0042459	NM_015276	USP22	484	0	0	0	0	0	0	0	5220	2	0	0	3	1	3	3435
hsa_circ_0048009	NM_198531	ATP9B	1215	0	0	0	2	0	1	0	4378	1	0	0	3	0	4	896
hsa_circ_0003945	NM_018449	UBAP2	258	0	0	0	0	0	0	0	4299	1	1	1	1	2	4	810
hsa_circ_0004027	NM_030938	VMP1	300	0	0	0	0	0	0	0	2197	1	0	0	3	1	1	677
hsa_circ_0004071	NM_001130065	MYO9B	517	0	0	0	0	0	0	0	7652	1	0	0	1	0	5	1400
hsa_circ_0062936	NM_173566	PRR14L	5209	1	3	1	1	0	3	0	10844	5	3	2	8	2	23	4176
hsa_circ_0080672	NM_001145064	GATSL2	235	0	0	0	0	0	0	0	8005	0	1	2	1	0	3	0
hsa_circ_0085496	NM_194291	TMEM65	317	0	0	0	0	1	0	0	4318	2	5	5	1	4	2	3039
hsa_circ_0024626	NM_015313	ARHGEF12	346	0	0	0	0	0	1	0	9829	6	4	3	8	2	12	4858
hsa_circ_0007360	NM_007348	ATF6	827	0	0	0	0	0	1	0	7563	6	4	3	3	7	7	406
hsa_circ_0000273	NM_020896	OSBPL5	360	0	0	0	0	0	0	0	3904	2	0	0	0	0	0	1088
hsa_circ_0006404	NM_001455	FOXO3	1435	0	0	0	0	0	0	34	7341	4	1	2	5	2	5	4975
hsa_circ_0012567	NM_001004339	ZYG11A	141	0	0	0	0	0	0	0	4286	1	1	1	3	0	1	1617
hsa_circ_0066378	NM_020676	ABHD6	301	0	0	0	0	0	0	0	2413	2	1	0	1	2	1	966
hsa_circ_0011190	NM_016011	MECR	230	0	0	0	0	0	0	0	2539	2	1	1	1	0	0	1148
hsa_circ_0002318	NM_153045	C9orf91	264	0	0	0	1	0	1	0	4413	5	1	2	3	0	3	3102
hsa_circ_0001777	NM_020728	ESYT2	417	0	0	0	2	1	0	0	5957	3	7	5	4	2	6	3208
hsa_circ_0037357	NM_001163560	C16orf73	1091	0	0	1	1	3	1	0	1884	3	3	0	4	0	3	272
hsa_circ_0000866	NM_001018	RPS15	240	0	0	0	0	0	0	0	531	1	0	0	0	0	0	30
hsa_circ_0046274	NR_033683	PCYT2	602	0	0	0	0	0	0	0	0							0
hsa_circ_0132013	NR_003660	GUSBP4	584	0	0	0	0	1	0	0	770	0	0	0	0	0	0	0
hsa_circ_0020255	NM_007041	ATE1	127	0	0	0	0	0	0	0	4930	9	4	4	3	0	8	568
hsa_circ_0003382	NM_001193485	LIMS1	1374533	989	675	509	653	583	1068	0	4689	5	6	4	3	4	11	0
hsa_circ_0028048	NM_012406	PRDM4	269	0	0	0	0	0	0	0	4225	3	2	0	5	2	4	1342
hsa_circ_0002019	NR_037648	FOXRED1	230	0	0	0	0	0	0	0	2106	0	0	0	0	0	0	0
hsa_circ_0003766	NM_022126	LHPP	311	0	0	0	0	0	0	0	1703	0	0	0	0	0	1	779
hsa_circ_0021570	NM_001076786	QSER1	3968	1	2	2	3	3	8	0	9350	5	4	9	10	5	15	3791
hsa_circ_0070040	NM_017426	NUP54	228	0	1	0	0	0	0	0	2381	2	1	1	3	2	6	700
hsa_circ_0005655	NM_015049	TRAK2	504	0	2	0	0	0	0	0	6527	9	3	3	3	0	13	3334
hsa_circ_0002441	NM_021067	GINS1	255	0	0	0	1	0	1	0	3289	1	1	1	3	4	3	2563
hsa_circ_0085613	NM_001247996	ASAP1	73	0	0	0	0	0	0	0	6361	5	3	3	3	1	6	0
hsa_circ_0004599	NM_013235	DROSHA	308	0	0	0	1	0	0	0	5424	4	1	1	4	1	5	936
hsa_circ_0007024	NM_203463	CERS6	380	0	0	0	0	0	1	0	6844	5	7	3	5	7	9	4979
hsa_circ_0006084	NM_020242	KIF15	488	0	0	1	1	0	1	0	4857	5	4	5	10	3	17	518
hsa_circ_0075748	NM_001105568	KIF13A	537	0	0	0	0	0	0	0	7101	5	2	3	4	1	9	502
hsa_circ_0076952	NM_001704	BAI3	334	0	0	0	0	1	0	0	5650	5	3	3	3	2	10	618
hsa_circ_0031361	NM_001199823	NEDD8-MDP1	131	0	0	0	0	0	0	0	772	0	2	0	1	0	0	0
hsa_circ_0008263	NM_001193268	EML2	227	0	0	0	0	0	0	0	2910	1	0	1	1	0	0	0
hsa_circ_0007932	NR_026921	LOC202181	1676	0	0	0	1	0	0	0	2857	0	0	0	1	1	2	0
hsa_circ_0089974	NM_198270	NHS	287	0	0	0	0	0	0	0	8776	12	3	2	6	2	15	3526
hsa_circ_0059702	NM_178580	HM13	224	0	0	0	0	0	0	0	1827	1	1	0	0	0	2	497
hsa_circ_0002413	NM_020066	FMN2	204	0	0	0	0	0	0	0	6440	4	2	0	5	0	9	1028
hsa_circ_0075636	NM_001142393	NEDD9	204	0	0	0	0	0	0	0	4745	2	4	2	2	0	2	1863
hsa_circ_0064924	NM_198484	ZNF621	86	0	0	0	0	0	0	0	8483	6	4	7	5	5	6	6461
hsa_circ_0029343	NM_005505	SCARB1	883	0	0	0	0	1	0	0	2759	1	0	0	0	1	0	958
hsa_circ_0008401	None	None	705	0	0	0	0	0	1	0	0							0
hsa_circ_0005479	NM_015113	ZZEF1	597	0	0	0	1	0	0	0	11412	1	2	3	4	1	9	2443
hsa_circ_0010358	NM_020765	UBR4	748	0	0	0	0	0	0	0	15882	3	1	0	9	0	7	323
hsa_circ_0002976	NM_018449	UBAP2	214	0	0	0	0	0	0	0	4299	1	1	1	1	2	4	810
hsa_circ_0006958	NM_001243279	ACSF3	1015	0	0	0	0	0	0	0	3751	1	0	1	0	0	3	0
hsa_circ_0086490	NM_004529	MLLT3	306	0	0	0	0	0	0	0	6787	10	1	4	4	2	10	1472
hsa_circ_0002882	NM_021913	AXL	174	0	0	0	0	0	0	0	4750	0	2	0	0	1	1	1860
hsa_circ_0001822	NM_016623	FAM49B	7919	13	11	5	5	6	13	0	3838	4	4	0	6	2	1	669
hsa_circ_0008039	NM_001164761	PRKAR1B	462	0	0	0	0	0	0	0	2554	1	1	0	2	0	2	1232
hsa_circ_0038929	NM_007317	KIF22	290	0	0	0	0	0	0	0	2159	1	0	0	1	0	0	74
hsa_circ_0017280	NM_018012	KIF26B	701	0	0	0	0	0	0	0	7287	2	1	0	3	0	8	519
hsa_circ_0001072	NM_024659	GTDC1	267	0	0	1	0	0	0	0	2419	3	1	2	1	0	4	1035
hsa_circ_0049271	NM_203500	KEAP1	686	0	0	0	0	0	0	0	2606	1	0	0	1	0	1	531
hsa_circ_0072857	NM_004536	NAIP	272	0	0	0	0	0	0	0	6551	6	3	5	1	2	7	1620
hsa_circ_0072391	NM_001098272	HMGCS1	331	0	0	0	0	0	0	0	5450	6	2	4	2	2	6	1738
hsa_circ_0008488	NM_001001556	GALK2	238	0	0	0	1	0	0	0	3228	2	3	1	2	1	4	1645
hsa_circ_0006308	NM_152756	RICTOR	486	1	1	0	0	0	0	0	9557	5	13	2	10	9	7	4383
hsa_circ_0005204	NM_003627	SLC43A1	322	0	0	0	0	0	0	0	2555	1	0	0	1	0	0	560
hsa_circ_0010020	NM_004753	DHRS3	485	0	0	0	0	0	0	0	1741	1	0	0	1	0	1	428
hsa_circ_0009343	NM_002074	GNB1	202	0	0	0	0	0	0	0	3200	2	1	1	2	1	1	1771
hsa_circ_0046523	NM_005993	TBCD	412	0	0	0	0	0	0	0	4449	2	0	0	0	1	1	720
hsa_circ_0073518	NM_001163315	FBXL17	752	0	0	0	1	1	0	0	5212	5	2	7	1	1	6	2680
hsa_circ_0005963	NM_032927	TMEM128	410	1	0	0	0	0	0	0	1785	2	3	0	1	0	1	723
hsa_circ_0007770	NM_001030007	AP1G1	182	0	0	0	0	0	0	0	6850	4	2	1	4	3	7	4053
hsa_circ_0078264	NM_001029884	PLEKHG1	198	0	0	0	0	0	0	0	7237	4	3	3	5	1	7	2766
hsa_circ_0006836	NM_015226	CLEC16A	234	1	0	0	0	0	0	0	6891	3	2	0	3	2	2	3496
hsa_circ_0006117	NM_002836	PTPRA	421	0	0	1	0	0	0	0	3637	1	1	2	0	0	4	534
hsa_circ_0038610	NM_001083614	EARS2	928	0	0	0	0	0	0	0	3979	0	0	2	0	1	1	2356
hsa_circ_0072678	NM_197941	ADAMTS6	2109	0	0	0	1	1	2	0	7289	6	7	0	8	5	2	3098
hsa_circ_0080425	NM_022479	WBSCR17	373	0	0	0	0	0	1	0	3518	1	0	1	0	1	2	1451
hsa_circ_0001912	NM_003159	CDKL5	261	1	0	0	0	0	0	0	3434	1	2	0	6	2	8	82
hsa_circ_0003549	NM_014933	SEC31A	380	0	0	0	0	0	0	0	4273	0	2	1	2	1	2	411
hsa_circ_0000915	NM_012181	FKBP8	259	0	0	0	0	0	0	0	1787	1	0	0	0	0	0	410
hsa_circ_0005869	NM_001025579	NDEL1	956	0	1	0	0	0	1	0	2442	1	1	0	0	0	2	1215
hsa_circ_0002096	NM_005469	ACOT8	360	0	0	0	0	0	0	0	1188	1	0	0	0	0	0	115
hsa_circ_0059286	NM_001009984	C20orf194	236	0	0	0	1	0	0	0	6919	1	1	3	5	2	4	3269
hsa_circ_0005994	NM_014801	PCNXL2	239	0	0	0	0	0	2	0	6817	1	1	1	3	3	1	167
hsa_circ_0051245	NM_001022	RPS19	305	1	0	0	0	0	0	36	872	1	0	0	0	0	0	36
hsa_circ_0005292	NM_020409	MRPL47	385	0	0	0	0	0	0	0	1222	2	1	1	1	1	5	402
hsa_circ_0067492	NM_144717	IL20RB	737	0	0	0	0	0	0	0	2171	1	0	0	0	1	3	854
hsa_circ_0000780	NM_002265	KPNB1	1126	0	1	0	2	0	0	0	4276	2	4	2	2	2	3	1233
hsa_circ_0002285	TCONS_l2_00026969	TCONS_l2_00026969	292	0	1	0	1	2	0	0	0							0
hsa_circ_0000540	NM_017943	FBXO34	22406	18	11	9	11	12	16	1082	3468	3	1	2	1	1	7	1082
hsa_circ_0003426	NM_005093	CBFA2T2	272	0	0	0	0	0	0	0	7737	9	1	0	5	3	3	5384
hsa_circ_0006390	NM_014868	RNF10	537	0	0	0	0	0	1	0	3864	4	0	0	1	0	6	926
hsa_circ_0000463	NR_003290	EP400NL	192	0	0	0	0	0	0	0	1539	3	0	0	0	0	0	0
hsa_circ_0005918	NM_014824	FCHSD2	318	0	0	0	0	0	0	0	4507	2	5	2	1	1	7	2044
hsa_circ_0083125	NM_022458	LMBR1	244	1	0	1	0	0	2	0	4909	4	2	0	1	2	4	3200
hsa_circ_0024865	NM_020228	PRDM10	412	0	0	0	0	0	0	0	6341	3	4	1	2	2	8	2605
hsa_circ_0001079	NM_013233	STK39	420	0	0	0	0	0	0	0	3288	3	1	2	1	2	5	1474
hsa_circ_0086242	NM_002919	RFX3	482	0	0	0	0	0	0	0	2979	2	4	3	0	0	1	838
hsa_circ_0001074	NM_002552	ORC4	242	0	0	0	0	0	0	0	6594	5	3	3	8	2	7	1345
hsa_circ_0005428	NM_001048166	STIL	741	1	0	0	0	1	0	0	5019	3	7	2	7	3	7	996
hsa_circ_0070934	NM_018078	LARP1B	745	2	1	0	0	0	4	0	4053	5	4	2	2	0	15	1078
hsa_circ_0015264	NM_014283	C1orf9	352	0	0	0	0	0	0	0	5671	7	3	3	6	3	5	1571
hsa_circ_0007929	NR_003573	ANXA2P2	159	0	0	0	0	0	0	0	1310	1	0	0	0	0	0	0
hsa_circ_0048234	NM_170711	DAZAP1	1019	0	0	0	0	0	0	0	2304	2	0	1	0	0	2	945
hsa_circ_0023056	NM_012308	KDM2A	179	0	0	0	0	0	0	0	7393	5	2	4	1	1	10	3015
hsa_circ_0004172	NM_018124	RFWD3	520	0	0	0	0	0	0	0	4952	2	3	0	0	0	2	2527
hsa_circ_0050954	NM_001145901	SARS2	401	0	0	0	0	0	0	0	2083	1	0	0	0	0	0	341
hsa_circ_0003323	NM_000484	APP	229	0	0	0	0	0	0	0	3648	3	1	1	1	1	5	1118
hsa_circ_0006006	NM_002610	PDK1	519	0	1	0	0	0	0	54	4674	4	2	3	5	1	5	3162
hsa_circ_0026640	NM_005016	PCBP2	1139	0	1	0	0	0	1	0	3187	0	3	2	0	0	2	1718
hsa_circ_0054656	NM_001039348	EFEMP1	120	1	0	0	0	0	0	0	3094	5	1	1	7	1	4	1104
hsa_circ_0007378	NM_001171251	C17orf53	321	0	0	0	0	0	0	0	2758	1	0	0	0	0	1	543
hsa_circ_0032254	NM_020806	GPHN	316	0	0	0	0	0	0	0	4318	3	1	0	2	2	7	868
hsa_circ_0067716	NM_007282	RNF13	337	0	0	0	0	0	0	0	2965	2	0	1	5	1	6	1031
hsa_circ_0049224	NM_001130823	DNMT1	155	0	0	0	0	0	0	0	5425	4	0	0	1	0	5	319
hsa_circ_0008383	NM_001145001	NEK6	651	0	0	0	0	0	0	0	2810	2	0	0	0	0	1	1490
hsa_circ_0055148	NM_014497	ZNF638	1519	1	1	0	3	1	2	0	6526	9	2	1	9	1	19	249
hsa_circ_0009461	NM_015102	NPHP4	602	0	0	0	0	0	0	0	5020	1	0	0	0	0	1	454
hsa_circ_0087232	NM_001190482	PCSK5	262	0	0	0	0	0	0	0	9538	8	3	2	4	1	10	0
hsa_circ_0003805	NM_014939	TRAPPC8	236	0	1	0	0	0	0	0	6283	4	8	4	6	4	7	1580
hsa_circ_0078616	NM_005922	MAP3K4	191	0	0	0	0	1	0	0	5564	1	2	1	4	1	8	513
hsa_circ_0017441	NM_014023	WDR37	1143	0	0	0	1	0	0	0	4611	1	3	1	1	0	3	2952
hsa_circ_0046263	NM_000918	P4HB	272	0	0	0	0	0	0	0	2596	1	0	1	0	0	1	853
hsa_circ_0000248	NM_006721	ADK	3840	5	1	3	0	3	1	0	2049	3	5	5	1	2	3	855
hsa_circ_0004879	NM_001748	CAPN2	762	0	0	0	0	0	1	0	3492	2	2	0	1	1	2	1158
hsa_circ_0011615	NM_012199	EIF2C1	847	0	0	0	0	0	0	0	7478	2	1	1	4	0	6	4688
hsa_circ_0006107	NM_002793	PSMB1	320	0	0	0	0	1	0	0	938	0	1	0	0	1	0	102
hsa_circ_0068390	NM_004721	MAP3K13	255	0	0	0	0	1	0	0	9945	7	2	1	10	5	7	379
hsa_circ_0092324	NM_003315	DNAJC7	280	0	0	0	0	0	0	0	2096	2	1	1	2	0	5	311
hsa_circ_0042088	NM_001004313	TMEM220	185	0	0	0	0	0	0	0	3092	3	3	3	3	0	1	2129
hsa_circ_0012077	NM_002840	PTPRF	270	0	0	0	0	0	0	0	7733	2	1	0	1	1	3	1667
hsa_circ_0003620	NM_000126	ETFA	312	0	0	0	0	0	0	0	1369	2	0	0	1	0	2	270
hsa_circ_0062390	NM_058004	PI4KA	312	0	0	0	0	0	0	0	6768	1	1	0	0	0	4	353
hsa_circ_0007745	NM_006902	PRRX1	430	1	0	0	0	0	1	17	4071	4	5	3	3	5	9	3368
hsa_circ_0073339	NM_032119	GPR98	864	1	1	0	0	0	1	0	19333	3	5	9	18	8	20	314
hsa_circ_0087531	NM_014612	FAM120A	944	0	0	0	0	0	0	0	5164	3	1	2	5	2	3	1573
hsa_circ_0002998	NM_007166	PICALM	1137	0	0	0	0	0	1	0	4169	5	5	1	5	0	7	1602
hsa_circ_0002564	NM_000021	PSEN1	615	0	0	0	0	0	1	0	6107	3	3	1	2	1	5	4400
hsa_circ_0046092	NM_006340	BAIAP2	163	0	0	0	0	0	0	0	3352	2	0	0	0	0	3	1680
hsa_circ_0001021	NM_017657	AFTPH	1967	2	1	0	2	1	6	0	4054	5	3	0	2	3	7	961
hsa_circ_0003176	NM_000192	TBX5	793	0	0	0	0	1	0	0	3921	6	4	1	1	2	3	1600
hsa_circ_0047322	NM_005640	TAF4B	484	1	1	0	1	0	2	0	4339	4	4	1	2	2	7	1670
hsa_circ_0001627	NM_021813	BACH2	2995	4	1	2	7	5	8	0	9289	2	6	4	6	2	6	5878
hsa_circ_0004109	NM_032012	C9orf5	322	0	0	0	0	0	1	0	8006	4	3	2	6	4	7	5323
hsa_circ_0047891	NM_194449	PHLPP1	490	0	0	0	1	0	0	0	6411	2	3	1	3	4	3	1000
hsa_circ_0000235	NM_145012	CCNY	315	0	1	1	0	0	0	0	4711	8	4	1	2	0	3	2746
hsa_circ_0013587	NM_014813	LRIG2	291	0	0	0	0	0	1	0	4015	1	1	5	4	1	7	618
hsa_circ_0078563	NM_030752	TCP1	293	0	0	0	0	0	1	0	2463	2	3	0	2	0	2	545
hsa_circ_0011002	NM_024887	DHDDS	108	0	0	0	0	0	0	0	3343	0	0	0	1	0	2	2170
hsa_circ_0000453	NM_001024808	BCL7A	270	0	0	0	0	0	0	0	3651	1	0	1	1	0	2	2878
hsa_circ_0003643	NM_031314	HNRNPC	440	0	0	0	1	0	0	0	3252	4	3	0	3	2	3	2083
hsa_circ_0000153	NM_003953	MPZL1	617	0	0	0	0	0	2	0	5026	5	0	1	0	1	3	3996
hsa_circ_0079480	NM_001101426	ISPD	284	0	0	0	0	0	0	0	5524	4	3	0	6	4	6	4167
hsa_circ_0059545	NM_032985	SEC23B	481	0	0	0	0	0	0	0	3447	2	2	3	2	1	2	665
hsa_circ_0007018	NM_032830	CIRH1A	780	0	0	0	1	0	0	0	2268	1	2	0	1	0	2	95
hsa_circ_0001623	NM_001170794	BACH2	184	0	0	0	0	0	0	0	9118	2	6	4	6	2	5	5878
hsa_circ_0005866	NM_002946	RPA2	216	0	0	0	0	0	0	0	1819	2	0	0	0	0	1	624
hsa_circ_0074932	NM_003062	SLIT3	236	0	0	0	0	0	0	0	9727	7	1	2	2	2	6	386
hsa_circ_0027355	NM_001252078	USP15	232	0	0	0	1	1	1	0	8367	10	13	12	8	8	13	0
hsa_circ_0087047	NM_032226	ZCCHC7	1008	0	0	0	0	0	3	0	2701	4	1	0	2	0	10	877
hsa_circ_0045220	NM_020198	CCDC47	754	0	0	0	0	0	0	0	3445	4	3	0	4	1	4	1629
hsa_circ_0000785	NM_003971	SPAG9	596	0	0	0	0	0	0	0	8231	6	8	3	5	2	9	4096
hsa_circ_0023918	NM_007166	PICALM	1278	3	1	0	0	2	1	0	4169	5	5	1	5	0	7	1602
hsa_circ_0001836	NM_002919	RFX3	111	0	0	0	0	0	0	0	2979	2	4	3	0	0	1	838
hsa_circ_0045340	NM_199340	LRRC37A3	153	0	0	0	0	0	0	0	5665	2	3	0	1	2	7	228
hsa_circ_0089310	NM_001122823	GTF3C5	419	0	0	0	0	0	0	0	2457	1	1	0	1	0	0	520
hsa_circ_0003967	NM_005754	G3BP1	256	0	0	0	0	0	1	0	2855	3	1	0	0	0	5	1260
hsa_circ_0000391	NM_052885	SLC2A13	57799	83	48	44	44	52	88	0	7018	9	10	14	6	12	5	5002
hsa_circ_0067323	NM_001017395	TMCC1	759	0	0	0	0	0	0	0	6095	4	2	0	5	3	7	3686
hsa_circ_0007184	NM_006323	SEC24B	314	0	0	0	1	0	0	0	4709	2	3	1	2	0	6	782
hsa_circ_0032068	NM_002788	PSMA3	300	0	0	0	0	0	0	0	1014	0	2	0	0	1	1	112
hsa_circ_0006380	NM_207037	TCF12	456	0	0	0	0	0	0	0	4806	2	2	0	3	3	7	2368
hsa_circ_0044207	None	None	3673	4	6	2	2	2	9	0	0							0
hsa_circ_0054086	NM_019024	HEATR5B	340	1	1	0	0	0	1	0	6792	4	5	3	6	4	5	479
hsa_circ_0071616	NM_005245	FAT1	3598	2	0	0	1	1	3	0	14773	7	4	1	7	2	8	807
hsa_circ_0005857	NM_024817	THSD4	551	0	0	0	0	0	0	0	9145	3	1	3	1	0	7	6008
hsa_circ_0052852	NM_015317	PUM2	1975	1	2	0	1	1	1	0	6360	7	3	2	5	2	2	2892
hsa_circ_0088475	NM_020946	DENND1A	214	0	0	0	0	0	0	0	5041	2	0	1	0	0	1	1777
hsa_circ_0006810	NM_004255	COX5A	362	0	0	0	0	0	0	9	784	1	0	0	1	0	0	173
hsa_circ_0055940	NM_025076	UXS1	287	0	0	0	0	0	0	0	2102	3	4	0	1	1	3	721
hsa_circ_0003489	NM_001260	CDK8	336	1	0	0	0	0	1	0	1772	1	0	0	1	0	3	350
hsa_circ_0001479	NM_003432	ZNF131	967	1	1	0	1	0	1	0	3061	3	1	3	3	0	1	585
hsa_circ_0039522	NM_032206	NLRC5	422	0	0	0	0	0	0	0	6742	1	0	0	0	0	1	995
hsa_circ_0000607	NM_020821	VPS13C	606	0	0	0	0	0	0	0	13441	7	16	4	12	10	21	2063
hsa_circ_0000288	NM_005898	CAPRIN1	261	0	0	0	0	0	0	0	5562	3	3	2	4	4	2	3242
hsa_circ_0004405	NM_015566	FAM169A	493	1	0	0	0	1	0	0	5990	4	5	4	3	0	9	3883
hsa_circ_0073728	NM_001182	ALDH7A1	721	0	0	0	0	1	0	0	4953	3	4	1	3	2	6	1738
hsa_circ_0023940	NM_007166	PICALM	528	3	1	0	0	2	0	0	4169	5	5	1	5	0	7	1602
hsa_circ_0000751	NM_020772	NUFIP2	484	0	0	0	1	1	0	0	10897	12	10	13	11	6	7	8701
hsa_circ_0082415	NM_001145354	MKLN1	678	0	0	0	0	0	1	0	11266	11	12	5	9	14	18	8909
hsa_circ_0069338	NM_016955	SEPSECS	690	0	0	1	2	0	2	0	5645	6	5	4	3	7	10	3924
hsa_circ_0035958	NM_001143688	DIS3L	265	0	0	0	1	0	0	0	3795	4	3	1	2	2	2	584
hsa_circ_0008284	NM_013302	EEF2K	271	0	0	0	0	0	0	0	7412	4	2	0	5	1	5	4747
hsa_circ_0003972	NM_014612	FAM120A	309	0	0	0	0	0	0	0	5164	3	1	2	5	2	3	1573
hsa_circ_0006278	NM_016026	RDH11	400	0	0	0	0	0	0	0	2587	3	3	0	2	2	1	1516
hsa_circ_0085096	NM_017890	VPS13B	271	0	0	1	0	0	1	0	14100	7	7	7	10	6	8	1912
hsa_circ_0079929	NM_003718	CDK13	660	1	1	0	0	1	2	0	6985	4	6	2	6	4	12	2151
hsa_circ_0000726	NM_013275	ANKRD11	7378	8	3	0	1	3	8	0	9310	4	1	1	3	1	20	850
hsa_circ_0004200	None	None	7952	13	5	6	5	7	17	0	0							0
hsa_circ_0008867	NR_037573	DCTN5	401	0	0	0	0	0	0	0	7430	7	1	1	3	1	0	0
hsa_circ_0004673	NM_022458	LMBR1	1046	1	0	2	0	0	2	0	4909	4	2	0	1	2	4	3200
hsa_circ_0005576	NM_001039802	CDC42	536	0	0	0	0	0	1	0	2308	1	4	0	2	1	1	1424
hsa_circ_0062397	NM_058004	PI4KA	300	0	0	0	0	0	0	0	6768	1	1	0	0	0	4	353
hsa_circ_0001271	NM_001195099	ANKRD28	172	0	0	0	0	0	0	0	6074	10	3	2	10	2	5	0
hsa_circ_0026302	NR_045072	CSRNP2	497	0	0	0	0	0	0	0	4696	0	2	0	4	1	2	0
hsa_circ_0059660	NM_001042472	ABHD12	538	0	0	1	1	0	0	0	2140	1	1	0	1	0	0	630
hsa_circ_0027506	NM_007007	CPSF6	460	0	1	0	0	0	1	3	6630	7	7	1	3	2	4	4848
hsa_circ_0000495	NM_015057	MYCBP2	2913	12	7	6	3	8	3	0	15025	10	6	3	13	4	24	719
hsa_circ_0000837	NM_203291	RBBP8	1578	7	0	1	3	0	8	0	3249	8	1	1	7	0	13	241
hsa_circ_0084125	NM_006749	SLC20A2	589	0	0	0	0	0	0	0	3971	2	3	2	1	1	2	1325
hsa_circ_0008456	NM_014661	FAM53B	307	0	0	0	0	0	0	0	5740	2	1	0	0	0	4	3947
hsa_circ_0000715	NM_015020	PHLPP2	533	0	0	1	0	0	0	0	8317	7	5	3	6	3	6	3938
hsa_circ_0000061	NM_001172220	SCMH1	360	0	0	0	0	0	0	0	3084	1	0	1	1	0	2	994
hsa_circ_0071224	NM_001199282	LRBA	1555	0	2	1	0	1	1	0	9919	2	2	1	8	2	11	0
hsa_circ_0001975	NM_007159	SLMAP	341	1	0	0	0	0	0	0	4420	5	5	2	4	3	9	1778
hsa_circ_0027842	NM_152788	ANKS1B	535	0	0	0	0	0	0	538	4971	2	1	0	8	1	7	1955
hsa_circ_0005409	NM_014287	NOMO1	1359811	1036	566	466	554	556	1079	510	4261	2	0	1	1	2	2	510
hsa_circ_0042435	NM_001243439	SPECC1	766	0	0	0	0	0	1	0	4029	1	2	0	3	2	11	0
hsa_circ_0068501	NM_005578	LPP	202	0	0	0	0	0	0	0	18278	20	10	17	7	6	22	16191
hsa_circ_0001667	NM_017802	HEATR2	456	0	0	0	0	0	0	0	3424	0	2	1	1	0	1	825
hsa_circ_0047585	NM_004671	PIAS2	178	0	0	0	1	0	1	0	4427	4	5	1	5	1	5	334
hsa_circ_0007961	NM_181784	SPRED2	412	0	0	1	0	0	0	0	4457	1	1	2	1	0	7	2648
hsa_circ_0001179	NM_002040	GABPA	109	0	0	0	0	0	0	0	5182	9	4	2	8	0	10	3226
hsa_circ_0018203	NM_145012	CCNY	101	0	1	0	0	0	0	0	4711	8	4	1	2	0	3	2746
hsa_circ_0007508	NM_003010	MAP2K4	278	0	0	0	0	1	0	0	3840	2	3	1	1	1	3	2472
hsa_circ_0069986	NM_001144978	MTHFD2L	261	1	0	0	0	1	0	0	2372	6	5	2	1	1	5	1285
hsa_circ_0000065	NM_024066	ERI3	3604	1	4	0	1	0	2	0	1769	1	0	0	0	0	1	486
hsa_circ_0056942	NM_203463	CERS6	144	0	0	0	0	0	1	0	6844	5	7	3	5	7	9	4979
hsa_circ_0007746	NM_002951	RPN2	296	0	0	0	0	0	0	0	2538	1	0	0	0	0	6	304
hsa_circ_0001482	NM_001178056	PARP8	145	0	0	0	0	0	0	0	7051	12	7	5	4	6	13	0
hsa_circ_0047841	NM_176787	PIGN	246	0	1	0	0	0	1	0	4893	5	2	1	2	1	7	1628
hsa_circ_0032363	NM_001034852	SMOC1	520	0	1	0	0	0	2	0	3716	2	1	1	0	0	7	2107
hsa_circ_0001099	NM_000465	BARD1	1099	0	1	0	1	0	0	0	5523	3	5	5	5	5	7	124
hsa_circ_0085923	NM_201380	PLEC	93	0	0	0	0	0	0	0	15270	1	0	2	1	0	4	1023
hsa_circ_0008720	None	None	26641	23	24	18	26	19	31	0	0							0
hsa_circ_0002273	NM_002973	ATXN2	278	0	0	0	0	0	0	0	4712	4	1	3	2	1	5	596
hsa_circ_0009986	NM_015378	VPS13D	767	0	0	0	1	0	1	0	16341	8	7	6	7	4	12	3017
hsa_circ_0001515	NM_153234	LIX1	14395	21	14	13	7	9	15	0	3979	6	2	2	1	2	4	2876
hsa_circ_0088062	NM_022486	SUSD1	270	0	0	0	1	0	0	0	3034	2	0	1	3	0	1	709
hsa_circ_0019803	NM_001011663	PCGF6	197	0	0	0	0	0	0	0	2248	3	0	1	1	0	3	1107
hsa_circ_0000293	NM_001076787	TP53I11	119	0	0	0	0	0	0	0	0							2534
hsa_circ_0005535	NM_015132	SNX13	328	0	0	0	0	1	0	0	6371	13	5	5	4	5	6	3282
hsa_circ_0084625	NM_014637	MTFR1	146	0	0	0	0	0	0	0	2740	1	3	2	6	1	5	1518
hsa_circ_0039697	NM_016284	CNOT1	238	0	0	0	0	0	0	0	8476	0	4	6	4	3	6	1005
hsa_circ_0092288	NM_017730	QRICH1	320	1	0	1	0	0	0	0	3331	0	1	1	0	1	3	740
hsa_circ_0014613	NM_001199849	DAP3	304	0	0	0	0	0	0	0	2161	6	1	1	0	1	0	0
hsa_circ_0019079	NM_016195	KIF20B	893	3	0	2	3	1	2	0	6339	13	7	7	14	6	24	894
hsa_circ_0007613	NM_013318	PRRC2B	284	0	0	0	0	0	0	0	11062	3	0	1	3	0	11	4311
hsa_circ_0001213	NM_005160	ADRBK2	15097	14	8	9	4	8	9	0	9068	7	9	1	11	3	9	6838
hsa_circ_0032210	NM_006977	ZBTB25	180	1	0	0	0	0	0	0	1609	0	1	0	3	0	3	83
hsa_circ_0084429	NM_006904	PRKDC	1150	1	1	2	0	0	1	0	13509	11	4	4	12	5	8	1063
hsa_circ_0092304	NM_000996	RPL35A	420	0	0	0	0	0	0	0	511	1	1	0	0	0	0	74
hsa_circ_0044413	NM_001145365	ZNF652	1567	0	1	0	1	0	1	0	11492	6	4	8	12	2	13	9205
hsa_circ_0065220	NM_012235	SCAP	379	0	0	0	0	0	0	0	4255	0	1	0	0	1	0	159
hsa_circ_0000950	NM_001098633	AKT1S1	136	0	0	0	0	0	0	0	1813	0	1	0	0	0	0	874
hsa_circ_0063481	NM_001429	EP300	1402	0	0	0	1	0	1	0	8761	3	5	4	6	2	13	1119
hsa_circ_0077705	NM_145062	ZUFSP	1130	0	0	0	1	4	1	0	2226	2	1	0	0	0	4	213
hsa_circ_0035217	NM_001128611	USP8	163	0	0	0	0	0	0	0	0							1990
hsa_circ_0002356	NM_001749	CAPNS1	265	0	0	0	0	0	0	0	1492	1	0	0	0	0	0	512
hsa_circ_0011636	NM_024852	EIF2C3	748	0	0	0	0	0	1	0	3667	1	2	2	0	2	2	715
hsa_circ_0018403	NM_147156	SGMS1	371	0	0	0	1	0	0	0	3767	9	1	2	4	3	1	1555
hsa_circ_0009577	NM_012102	RERE	807	0	0	0	2	0	0	0	8207	3	2	0	2	0	4	2680
hsa_circ_0060122	NR_037188	CPNE1	196	0	0	0	0	0	0	0	2199	1	1	0	0	0	1	0
hsa_circ_0046702	NM_005433	YES1	279	0	0	0	0	0	0	0	4685	4	6	6	7	2	6	2829
hsa_circ_0081854	NM_019042	PUS7	445	1	0	1	0	0	0	0	3484	6	0	5	1	6	6	1274
hsa_circ_0060191	NM_001199514	TGIF2	226	0	0	0	0	0	0	0	3456	1	0	0	1	0	3	0
hsa_circ_0012152	NM_018150	RNF220	742	0	0	0	0	0	0	0	3025	0	1	1	1	0	1	948
hsa_circ_0067029	NM_006810	PDIA5	164	0	0	0	0	0	0	0	1873	1	2	1	1	1	1	145
hsa_circ_0071375	NM_007246	KLHL2	518	1	0	0	0	0	2	0	3137	3	2	2	2	0	5	1094
hsa_circ_0040609	NM_002661	PLCG2	286	1	0	0	0	0	2	0	8707	5	4	2	2	5	8	294
hsa_circ_0029346	NM_005505	SCARB1	600	0	0	0	0	1	0	0	2759	1	0	0	0	1	0	958
hsa_circ_0007158	NM_015566	FAM169A	673	1	0	0	0	1	1	0	5990	4	5	4	3	0	9	3883
hsa_circ_0014425	NM_000565	IL6R	211	1	0	0	0	0	0	0	5928	3	0	0	3	3	6	2331
hsa_circ_0016028	NM_006618	KDM5B	1440	0	1	1	1	0	1	0	6393	2	4	2	8	0	6	1630
hsa_circ_0068135	NM_001013439	FXR1	405	0	0	0	1	0	0	0	8911	7	6	4	11	6	14	867
hsa_circ_0001633	NM_018013	SOBP	325	0	1	1	1	0	1	0	6248	6	3	2	5	3	7	3100
hsa_circ_0046547	NM_005993	TBCD	505	0	0	0	0	0	0	0	4449	2	0	0	0	1	1	720
hsa_circ_0060193	NR_026562	C20orf24	345	0	0	0	0	0	0	0	1251	1	1	0	0	0	0	0
hsa_circ_0068708	NM_004087	DLG1	167	0	0	0	0	0	0	0	5034	4	6	3	4	3	6	2061
hsa_circ_0068563	NM_152531	XXYLT1	148	0	0	0	0	0	0	0	2830	1	1	1	0	0	1	1428
hsa_circ_0000020	NM_032341	DDI2	551	0	0	0	0	0	1	0	2680	1	1	0	1	0	6	462
hsa_circ_0092336	NM_002473	MYH9	280	1	0	0	0	0	0	0	7505	4	0	1	0	0	3	1389
hsa_circ_0072492	NM_003711	PPAP2A	433	1	0	0	0	1	0	0	1685	0	3	1	0	1	2	348
hsa_circ_0065343	NM_002375	MAP4	114	0	0	0	0	0	0	0	6337	4	2	0	0	1	12	2341
hsa_circ_0007766	NM_001005862	ERBB2	676	0	0	0	0	0	0	0	4889	1	1	1	1	0	1	616
hsa_circ_0000191	NM_000447	PSEN2	270	1	0	0	0	1	0	0	2302	2	0	0	0	0	2	523
hsa_circ_0038366	NM_020314	C16orf62	99	0	0	0	0	0	0	0	3894	1	3	0	3	1	5	645
hsa_circ_0046634	NM_001193466	KIAA1267	315	0	0	0	0	0	0	0	5357	1	1	0	1	3	2	0
hsa_circ_0000661	NM_139057	ADAMTS17	96	0	0	0	0	0	0	0	6331	1	2	1	2	0	2	2963
hsa_circ_0068470	NM_181573	RFC4	114	0	1	0	0	0	0	0	1486	3	0	1	1	1	2	73
hsa_circ_0058427	NM_152386	SGPP2	159	0	0	0	0	0	0	0	1200	0	0	0	0	0	0	0
hsa_circ_0054309	NM_001083953	THADA	222	0	0	0	1	0	1	0	6346	1	4	0	2	1	8	110
hsa_circ_0008012	NM_003998	NFKB1	265	0	0	0	0	0	0	0	4093	1	2	0	1	1	3	706
hsa_circ_0035445	NM_001206897	ALDH1A2	376	0	0	0	0	0	0	0	3703	2	1	0	3	0	2	0
hsa_circ_0045905	NM_024419	PGS1	329	0	0	0	0	0	0	10	2343	2	0	1	0	0	0	505
hsa_circ_0008010	NM_033394	TANC1	423	0	0	0	2	0	0	0	7517	3	4	1	8	2	7	1644
hsa_circ_0068245	NM_018622	PARL	200	0	0	0	0	1	0	0	1423	1	0	0	0	0	1	211
hsa_circ_0091671	NM_000202	IDS	588	0	0	0	0	0	1	0	5876	8	6	3	2	5	0	3981
hsa_circ_0004463	NM_024813	RPAP2	233	0	0	0	0	0	0	0	3112	3	4	3	4	0	8	1163
hsa_circ_0038300	NM_015092	SMG1	225	0	0	0	0	0	0	0	16065	8	9	3	9	5	17	4714
hsa_circ_0049613	NM_014975	MAST1	303	0	0	0	0	0	0	0	4933	1	0	0	0	0	1	80
hsa_circ_0003715	NM_013438	UBQLN1	925	0	0	0	0	0	0	0	4177	3	6	1	1	3	3	1822
hsa_circ_0000792	NR_038411	LOC100506779	201	0	0	0	0	0	0	0	2295	2	0	1	0	2	1	0
hsa_circ_0002720	NM_004442	EPHB2	492	0	0	0	0	0	0	0	4869	1	0	0	2	0	4	1758
hsa_circ_0002257	NM_022897	RANBP17	238	0	0	0	0	0	0	0	4576	1	1	1	2	1	0	1155
hsa_circ_0007052	NM_015282	CLASP1	480	0	1	0	0	0	0	0	8118	6	2	1	2	3	4	3082
hsa_circ_0016956	NM_014801	PCNXL2	564	2	2	0	0	0	1	0	6817	1	1	1	3	3	1	167
hsa_circ_0002672	NM_012197	RABGAP1	333	1	0	0	0	0	0	0	4999	2	4	2	2	3	3	1653
hsa_circ_0031897	NM_030755	TMX1	291	0	0	0	0	0	0	0	4119	5	5	4	2	2	1	3132
hsa_circ_0007542	NM_001042492	NF1	526	1	1	0	0	0	0	0	12444	9	4	4	3	6	17	3520
hsa_circ_0000098	NM_001144884	SLC30A7	660	0	0	0	0	0	1	0	7918	8	4	2	4	3	5	6581
hsa_circ_0002577	NM_025160	WDR26	394	0	0	0	0	0	0	0	6884	5	9	5	5	4	7	4689
hsa_circ_0017076	NM_001098722	GNG4	221	0	0	0	0	0	0	0	5123	4	0	3	2	1	1	4421
hsa_circ_0000292	NM_001076787	TP53I11	198	0	0	0	0	0	0	0	0							2534
hsa_circ_0000639	NM_000126	ETFA	265	0	0	0	0	0	0	0	1369	2	0	0	1	0	2	270
hsa_circ_0004639	NM_015480	PVRL3	757	0	1	0	3	0	1	0	5265	6	7	5	10	2	9	0
hsa_circ_0003039	NM_007348	ATF6	272	0	0	0	0	0	0	0	7563	6	4	3	3	7	7	406
hsa_circ_0015358	NM_022457	RFWD2	117	0	0	0	0	0	0	0	2806	3	1	0	4	1	5	321
hsa_circ_0008190	NM_020774	MIB1	272	0	0	1	0	0	0	0	9567	6	9	5	1	9	13	6282
hsa_circ_0055954	NM_032528	ST6GAL2	1375	0	0	1	3	0	0	0	6871	7	10	3	3	3	10	5075
hsa_circ_0008045	NM_007283	MGLL	216	0	0	0	0	0	0	0	4653	3	0	1	0	0	0	3129
hsa_circ_0003838	NM_173500	TTBK2	443	0	0	0	0	1	0	0	5635	3	1	1	5	1	9	1450
hsa_circ_0006633	NM_001113411	FGGY	353	0	0	0	0	0	0	0	2102	1	1	0	1	0	2	143
hsa_circ_0000641	NM_005724	TSPAN3	606	0	0	0	0	0	0	0	3871	2	1	1	0	1	2	2814
hsa_circ_0088058	NM_022486	SUSD1	603	0	0	0	1	0	0	0	3034	2	0	1	3	0	1	709
hsa_circ_0000643	NM_001242916	ZFAND6	381	0	0	0	0	0	1	0	1672	1	2	0	1	0	4	0
hsa_circ_0001708	NM_001220770	IKZF1	174	0	0	0	0	0	0	0	5646	4	2	3	6	0	3	0
hsa_circ_0035944	NM_001144823	DENND4A	856	0	0	0	0	0	0	0	7341	3	4	2	5	2	8	1229
hsa_circ_0003180	NM_021982	SEC24A	252	0	0	0	0	0	0	0	6400	8	3	3	5	4	8	2815
hsa_circ_0007859	NM_001145664	RFX8	279	0	0	0	0	0	0	0	1729	0	1	1	0	0	6	186
hsa_circ_0007112	NM_003922	HERC1	956	1	0	0	0	1	1	0	15216	7	3	1	8	2	14	461
hsa_circ_0085540	NR_003367	PVT1	579	0	1	0	0	0	0	0	1716	0	1	0	0	0	0	0
hsa_circ_0031241	NM_001077351	RBM23	411	0	0	0	0	0	0	0	2624	1	0	1	0	0	1	1083
hsa_circ_0087862	NM_002874	RAD23B	453	0	0	0	0	0	0	0	4167	2	2	4	3	2	3	2531
hsa_circ_0034528	NM_003246	THBS1	354	0	0	0	1	0	0	0	5820	1	0	0	2	1	6	2096
hsa_circ_0068702	NM_004087	DLG1	153	0	0	0	0	0	0	0	5034	4	6	3	4	3	6	2061
hsa_circ_0066701	NM_024548	CEP97	281	0	0	0	1	0	0	0	4439	5	8	3	3	4	6	1785
hsa_circ_0006501	NM_001202543	CUX1	303	0	0	0	0	0	0	0	13882	5	3	0	3	1	22	0
hsa_circ_0002100	NM_015313	ARHGEF12	499	0	1	0	0	0	0	0	9829	6	4	3	8	2	12	4858
hsa_circ_0031027	NM_017905	TMCO3	652	0	0	0	0	0	1	0	3102	3	4	2	2	1	4	688
hsa_circ_0035360	NM_001080534	UNC13C	377	0	0	0	0	1	0	0	8140	5	5	5	7	1	9	1493
hsa_circ_0032832	NM_033104	STON2	198	0	0	0	0	0	0	0	12957	11	8	7	8	6	11	0
hsa_circ_0002083	NM_005238	ETS1	909	0	0	0	1	0	0	0	5242	3	7	2	4	2	8	3599
hsa_circ_0029589	NM_001161344	CHFR	263	0	0	0	0	0	0	0	3291	3	1	1	1	1	2	1201
hsa_circ_0007827	NM_002572	PAFAH1B2	418	0	0	0	0	0	0	0	4200	2	2	2	0	1	1	398
hsa_circ_0005871	NM_013318	PRRC2B	176	0	0	0	0	0	0	0	11062	3	0	1	3	0	11	4311
hsa_circ_0003429	NR_045286	PPFIA1	702	0	0	0	0	0	2	0	5364	6	0	0	6	1	14	0
hsa_circ_0001260	NM_001164675	SUMF1	435	0	0	0	0	0	0	0	2119	1	0	0	1	0	1	998
hsa_circ_0087493	NM_013417	IARS	1658	0	1	0	2	1	0	0	4716	2	3	0	2	0	4	463
hsa_circ_0002665	NM_001494	GDI2	343	0	0	0	0	0	0	0	2441	3	2	0	4	1	3	781
hsa_circ_0000144	NM_052931	SLAMF6	328	0	0	1	0	0	1	0	2751	2	1	2	3	3	1	1676
hsa_circ_0036763	NM_020210	SEMA4B	326	0	0	0	0	0	1	0	3814	1	0	0	1	0	1	1014
hsa_circ_0088467	NM_020946	DENND1A	702	0	0	0	0	0	0	0	5041	2	0	1	0	0	1	1777
hsa_circ_0066857	NM_152538	IGSF11	191	0	0	0	0	0	0	0	3577	5	1	0	2	2	7	1885
hsa_circ_0003410	NM_018449	UBAP2	329	0	0	1	0	1	0	0	4299	1	1	1	1	2	4	810
hsa_circ_0000389	NM_139241	FGD4	2611	11	0	0	4	0	4	0	8312	13	15	8	12	4	22	5514
hsa_circ_0070391	NM_020803	KLHL8	880	0	0	0	0	0	2	0	5637	6	6	0	9	2	5	2456
hsa_circ_0005013	NM_001197293	DPYSL2	274	0	0	0	0	0	0	0	4655	2	2	1	1	2	1	0
hsa_circ_0003481	NM_001033561	PHF12	515	0	0	0	0	0	0	0	4475	0	1	1	3	1	6	929
hsa_circ_0012992	NM_015017	USP33	227	0	0	0	1	0	1	0	4551	4	4	4	4	2	8	1325
hsa_circ_0023064	NM_012308	KDM2A	270	0	0	1	0	0	0	0	7393	5	2	4	1	1	10	3015
hsa_circ_0002755	NM_003388	CLIP2	412	0	0	0	0	0	0	0	5563	1	0	0	0	0	0	2093
hsa_circ_0005935	NM_024678	NARS2	475	0	1	0	0	0	2	0	2519	2	4	2	2	2	0	698
hsa_circ_0045932	NM_025090	USP36	214	0	0	0	0	0	0	0	5234	1	1	0	0	1	5	1534
hsa_circ_0083902	NM_032664	FUT10	836	0	0	1	0	0	0	0	3549	2	1	0	1	2	4	1748
hsa_circ_0004955	NM_001105	ACVR1	249	0	0	0	0	0	0	0	3062	1	0	1	1	0	2	1084
hsa_circ_0036627	NM_002605	PDE8A	1139	0	1	2	1	0	1	0	3931	1	5	3	6	0	4	1235
hsa_circ_0000876	NM_005483	CHAF1A	908	2	0	0	0	0	1	0	3344	3	2	0	1	0	3	370
hsa_circ_0000340	NM_003369	UVRAG	116	0	0	0	0	0	0	0	5166	4	3	3	9	2	8	2823
hsa_circ_0080712	NM_005338	HIP1	332	0	0	0	0	0	0	0	8056	1	1	0	9	0	3	4083
hsa_circ_0077164	NM_183050	BCKDHB	608	0	0	0	1	0	1	0	3712	4	0	1	3	1	4	2465
hsa_circ_0006420	NM_153207	AEBP2	316	0	0	0	0	0	0	0	5660	8	8	5	5	5	9	4121
hsa_circ_0071989	NM_012334	MYO10	2867	1	0	0	0	0	3	0	11436	3	2	3	4	5	16	4783
hsa_circ_0049164	NM_024292	UBL5	122	0	0	0	0	0	0	0	537	1	0	0	0	0	0	112
hsa_circ_0055945	NM_025076	UXS1	650	0	0	0	0	0	1	0	2102	3	4	0	1	1	3	721
hsa_circ_0076251	NM_021943	ZFAND3	234	0	0	0	0	0	0	0	3351	0	3	0	0	0	1	2231
hsa_circ_0005435	NM_003074	SMARCC1	451	0	0	0	0	0	0	0	5780	4	1	2	7	3	10	2320
hsa_circ_0003162	NM_198428	BBS9	453	0	0	0	0	1	1	0	4019	4	1	0	1	4	5	841
hsa_circ_0032742	NM_017926	C14orf118	561	1	0	0	0	0	1	0	12518	11	7	3	6	7	18	938
hsa_circ_0067913	NM_024947	PHC3	492	0	0	0	0	0	0	0	12687	6	10	8	9	11	11	9649
hsa_circ_0081683	NM_001097615	POLR2J3	571	0	0	0	0	0	0	575	1680	1	1	0	0	0	0	1231
hsa_circ_0007788	NM_020677	NMRAL1	489	0	0	0	0	0	0	0	1401	1	0	0	0	0	1	84
hsa_circ_0038608	NM_001083614	EARS2	285	0	0	0	0	0	0	0	3979	0	0	2	0	1	1	2356
hsa_circ_0031482	NM_015382	HECTD1	3825	0	1	3	3	0	1	0	9192	6	6	1	6	1	4	811
hsa_circ_0002557	NM_005766	FARP1	194	0	0	0	0	0	0	0	5022	2	1	0	2	1	1	1444
hsa_circ_0035446	NM_001206897	ALDH1A2	246	0	0	0	0	0	0	0	3703	2	1	0	3	0	2	0
hsa_circ_0000213	NM_015542	UPF2	699	0	0	1	0	0	0	0	5217	6	1	1	6	0	18	1274
hsa_circ_0008305	NM_001199649	PTK2	584	0	0	0	0	1	0	0	4600	0	5	3	2	2	7	0
hsa_circ_0052012	NM_002691	POLD1	317	0	0	0	0	0	0	0	3464	1	0	0	0	0	0	65
hsa_circ_0000401	NM_001077401	ACVRL1	102	0	0	0	0	0	0	0	4126	1	1	1	0	0	2	2466
hsa_circ_0008704	NM_015100	POGZ	795	0	0	0	0	0	0	0	6636	2	0	1	5	0	6	2077
hsa_circ_0001410	NM_015115	DCUN1D4	318	2	0	0	0	0	1	0	4283	10	0	4	3	3	5	3250
hsa_circ_0002862	NM_022739	SMURF2	348	0	0	1	0	0	0	0	3866	2	0	1	3	1	4	1230
hsa_circ_0087283	NM_007005	TLE4	138	0	0	0	0	0	0	0	5078	2	9	3	3	1	4	1597
hsa_circ_0088045	NM_022486	SUSD1	303	0	1	0	0	0	0	0	3034	2	0	1	3	0	1	709
hsa_circ_0001119	NM_004544	NDUFA10	452	0	0	0	0	0	0	0	4928	4	1	2	3	4	9	3744
hsa_circ_0003152	NM_018691	FAM114A2	1343	0	0	0	1	0	0	0	2886	3	0	0	3	2	7	1264
hsa_circ_0064716	NM_000404	GLB1	477	0	0	0	0	0	1	0	2588	2	0	0	1	0	0	436
hsa_circ_0010501	NM_001113347	ECE1	179	0	0	0	0	0	0	0	5259	1	0	0	2	0	1	2707
hsa_circ_0002794	NM_014612	FAM120A	388	0	0	0	0	0	0	0	5164	3	1	2	5	2	3	1573
hsa_circ_0001812	TCONS_00014779	TCONS_00014779	9329	10	7	6	3	9	12	0	0							0
hsa_circ_0046447	NM_005993	TBCD	398	0	0	0	0	1	0	0	4449	2	0	0	0	1	1	720
hsa_circ_0000681	NM_002738	PRKCB	324	0	0	0	0	0	0	0	8014	4	4	3	4	1	15	5792
hsa_circ_0005745	NM_024580	EFTUD1	959	0	0	0	0	1	0	0	3685	3	1	1	6	0	9	152
hsa_circ_0064001	NM_033200	LMF2	106	0	0	0	0	0	0	0	2617	1	0	0	0	0	0	443
hsa_circ_0009172	NM_001080449	DNA2	645	0	0	0	1	0	0	0	4287	8	3	0	1	3	8	973
hsa_circ_0004636	NM_001199282	LRBA	275	0	0	0	0	0	1	0	9919	2	2	1	8	2	11	0
hsa_circ_0007787	NM_004260	RECQL4	300	0	0	0	0	0	0	0	3840	1	0	0	0	0	1	146
hsa_circ_0000192	NM_004481	GALNT2	248	0	1	0	1	0	1	0	4484	1	2	4	2	0	4	2670
hsa_circ_0007713	NM_080678	UBE2F	225	0	2	0	0	0	0	0	2206	2	2	1	1	0	2	696
hsa_circ_0000818	NM_005993	TBCD	536	0	0	0	0	0	0	0	4449	2	0	0	0	1	1	720
hsa_circ_0008942	NM_001130065	MYO9B	374	0	0	0	0	0	1	0	7652	1	0	0	1	0	5	1400
hsa_circ_0043976	NM_031858	NBR1	164	0	0	0	0	0	0	0	0							1612
hsa_circ_0034067	NM_014608	CYFIP1	90	0	0	0	0	0	0	0	4481	3	2	0	1	0	3	561
hsa_circ_0004513	NM_194271	RNF34	627	0	0	1	1	0	1	0	2086	1	0	1	2	0	3	775
hsa_circ_0000667	NM_001077183	TSC2	112	0	0	0	0	0	0	0	5474	1	0	0	0	0	2	100
hsa_circ_0001838	NM_004972	JAK2	301	0	0	0	0	0	0	0	5285	3	1	5	5	4	10	1390
hsa_circ_0003280	NM_004134	HSPA9	307	0	0	0	0	0	0	0	3506	2	4	0	2	1	0	700
hsa_circ_0008809	NM_001037283	EIF3B	287	0	0	0	0	0	1	0	3084	1	1	0	0	0	4	550
hsa_circ_0000021	NM_015164	PLEKHM2	435	0	0	0	0	0	0	0	4138	1	0	0	1	0	4	832
hsa_circ_0087233	NM_001190482	PCSK5	475	0	0	0	0	0	2	0	9538	8	3	2	4	1	10	0
hsa_circ_0036666	NM_001007156	NTRK3	1411	0	0	0	0	0	1	0	4141	2	2	0	2	0	1	1979
hsa_circ_0082440	NM_021807	EXOC4	292	0	0	0	0	0	0	0	4203	2	1	1	3	1	3	1229
hsa_circ_0002883	NM_002077	GOLGA1	222	0	0	0	0	0	0	0	4899	3	2	2	4	0	5	2234
hsa_circ_0000172	NM_001193571	CSRP1	361	0	0	0	0	0	0	0	1996	1	0	0	1	0	1	0
hsa_circ_0006892	NM_001198773	PI4KB	937	0	0	0	0	0	0	0	4251	2	0	0	0	2	4	0
hsa_circ_0004619	NM_007051	FAF1	377	0	0	0	0	0	0	0	2610	2	2	0	3	1	2	176
hsa_circ_0069977	NM_001144978	MTHFD2L	308	0	0	0	0	0	1	0	2372	6	5	2	1	1	5	1285
hsa_circ_0074264	NM_020690	ANKHD1-EIF4EBP3	247	0	0	0	0	1	0	0	8349	4	0	2	6	2	12	340
hsa_circ_0005052	NM_001011663	PCGF6	313	0	0	0	0	0	0	0	2248	3	0	1	1	0	3	1107
hsa_circ_0036629	NM_002605	PDE8A	767	0	0	2	1	0	0	0	3931	1	5	3	6	0	4	1235
hsa_circ_0060733	NM_001316	CSE1L	339	0	1	0	0	0	0	0	3627	1	4	3	2	1	2	508
hsa_circ_0006357	NM_004456	EZH2	253	0	0	0	0	0	0	0	2723	4	1	2	1	3	5	262
hsa_circ_0040766	NM_024735	FBXO31	320	0	0	0	0	0	0	0	5990	2	1	0	0	0	0	1949
hsa_circ_0003174	NM_001098728	GTF2H2C	843451	1149	860	752	582	807	1046	0	2106	2	3	2	0	2	6	701
hsa_circ_0003174	NM_001098728	GTF2H2C	843451	1149	860	752	582	807	1046	0	2106	2	3	2	0	2	6	701
hsa_circ_0001184	NM_005534	IFNGR2	87	0	0	0	0	0	0	0	2234	1	2	2	0	0	0	557
hsa_circ_0028173	NM_170665	ATP2A2	1774	1	2	0	0	0	3	0	8329	5	7	0	3	0	7	4619
hsa_circ_0003288	NM_016252	BIRC6	1400	0	1	0	0	0	2	0	15718	10	6	1	12	7	14	991
hsa_circ_0002052	NM_002581	PAPPA	1254	0	0	0	0	0	0	0	11025	9	3	3	3	6	18	5703
hsa_circ_0050516	NM_005499	UBA2	549	0	1	0	1	0	0	0	2682	2	1	1	2	2	4	670
hsa_circ_0000305	NM_001172639	CELF1	1039	6	0	0	0	0	0	0	7434	5	4	2	2	1	8	4989
hsa_circ_0002884	NM_007166	PICALM	625	0	0	0	0	0	1	0	4169	5	5	1	5	0	7	1602
hsa_circ_0003353	NM_006287	TFPI	630	0	0	1	1	0	1	0	3927	0	2	1	3	5	5	2702
hsa_circ_0001398	NM_024936	ZCCHC4	357	0	1	0	0	0	0	0	2814	0	4	0	1	1	5	1216
hsa_circ_0072049	NM_013235	DROSHA	571	0	0	0	1	0	0	0	5424	4	1	1	4	1	5	936
hsa_circ_0048937	NM_001974	EMR1	366	0	0	0	0	0	0	0	3161	3	0	0	0	0	1	422
hsa_circ_0000444	NM_015335	MED13L	9930	14	13	12	5	13	12	0	9393	4	3	3	4	3	6	2687
hsa_circ_0064777	NM_015097	CLASP2	1212	2	2	0	2	0	1	0	7155	5	4	2	4	2	9	2381
hsa_circ_0007920	NM_002350	LYN	766	0	2	0	0	0	0	0	4158	1	4	0	1	1	4	1266
hsa_circ_0069660	NM_152995	NFXL1	1217	0	0	1	0	0	2	0	3763	5	2	1	3	3	8	919
hsa_circ_0051899	NM_012423	RPL13A	86	0	0	0	0	0	0	0	1196	2	0	0	0	0	6	489
hsa_circ_0000998	NM_005400	PRKCE	3584	1	0	4	3	0	2	0	5537	4	5	3	4	5	4	3107
hsa_circ_0046188	NM_017921	NPLOC4	846	0	0	0	0	0	1	0	4401	1	0	0	1	1	0	2369
hsa_circ_0092315	NM_005049	PWP2	200	0	0	0	0	0	0	0	3277	1	2	0	1	0	1	408
hsa_circ_0000033	NM_022778	CEP85	438	0	0	0	1	0	3	0	4214	1	0	0	2	1	5	1514
hsa_circ_0007816	NM_152896	UHRF2	419	0	0	0	0	0	2	0	3637	3	1	2	6	0	4	869
hsa_circ_0083861	NM_000637	GSR	203	0	0	0	0	0	0	0	3174	1	1	3	4	1	2	601
hsa_circ_0007489	NM_017553	INO80	177	0	0	0	0	0	1	0	6353	1	0	1	3	2	14	1339
hsa_circ_0006448	NM_015015	KDM4B	540	0	0	0	0	0	0	0	5675	1	2	0	1	0	2	2083
hsa_circ_0049888	NM_021235	EPS15L1	159	0	0	0	0	0	0	0	2854	2	0	0	0	0	5	172
hsa_circ_0004441	NM_012399	PITPNB	514	0	0	0	1	1	1	0	2981	3	1	4	4	1	3	2031
hsa_circ_0030045	NM_014252	SLC25A15	383	0	0	0	1	0	0	0	4038	2	1	4	2	1	3	2791
hsa_circ_0002881	NM_001042603	KDM5A	438	0	1	0	0	1	0	0	10836	6	3	3	5	3	21	5398
hsa_circ_0061774	NM_012105	BACE2	991	0	1	0	0	0	0	0	8930	9	7	3	5	2	7	971
hsa_circ_0042415	NM_007202	AKAP10	1505	2	0	0	2	0	0	0	3941	1	2	6	3	1	4	787
hsa_circ_0003192	NM_018383	WDR33	747	0	0	0	0	0	1	0	6315	6	3	1	2	1	5	2088
hsa_circ_0072279	NM_153485	NUP155	164	0	0	0	0	0	0	0	4600	2	3	0	4	3	4	60
hsa_circ_0014624	NM_001037533	GON4L	1710	0	0	0	0	0	0	0	0							864
hsa_circ_0002278	NM_002767	PRPSAP2	247	1	0	0	0	0	1	0	2021	4	1	0	1	0	3	568
hsa_circ_0007032	NM_001142290	MGRN1	473	0	0	0	0	0	0	0	6471	3	0	0	1	0	4	4673
hsa_circ_0000397	NM_030674	SLC38A1	12144	27	6	9	13	6	28	0	8487	5	4	7	7	4	10	5909
hsa_circ_0000606	NM_024611	NARG2	3376	3	4	1	3	1	3	0	7241	10	8	3	1	3	14	4023
hsa_circ_0007331	NM_012287	ACAP2	232	0	0	0	0	0	0	0	7187	7	7	7	6	3	13	4581
hsa_circ_0072547	NM_022913	GPBP1	682	1	0	0	1	0	3	0	4633	7	4	1	7	0	6	1925
hsa_circ_0078368	NM_014892	SCAF8	1491	0	0	0	0	1	4	0	5188	2	1	1	3	2	9	662
hsa_circ_0083035	NM_170606	MLL3	1683	0	0	0	2	0	0	0	16872	16	3	3	11	3	18	1904
hsa_circ_0002715	NM_006031	PCNT	299	0	0	0	0	0	1	0	10573	4	2	0	3	1	14	440
hsa_circ_0031286	NM_004643	PABPN1	290	0	0	0	0	0	0	0	3118	2	1	1	1	0	3	871
hsa_circ_0003285	NM_174928	N6AMT2	281	1	0	0	0	0	0	0	890	1	0	1	0	2	0	145
hsa_circ_0004565	NM_007282	RNF13	516	0	0	0	0	0	1	0	2965	2	0	1	5	1	6	1031
hsa_circ_0006527	NM_002647	PIK3C3	160	0	0	0	0	0	0	0	3083	3	0	1	5	1	5	342
hsa_circ_0068925	NM_003704	FAM193A	434	0	0	0	1	0	1	0	4742	2	1	0	3	0	5	705
hsa_circ_0054254	NM_019063	EML4	187	0	0	1	1	0	1	0	5565	3	3	4	5	3	7	2338
hsa_circ_0052131	NM_031896	CACNG7	141	0	0	0	0	0	0	0	2345	1	0	0	0	0	1	720
hsa_circ_0076254	NM_052893	BTBD9	1181	0	0	1	1	1	0	0	8967	3	7	1	0	0	6	6532
hsa_circ_0000034	NM_205861	DHDDS	219	0	0	0	0	0	0	0	3340	0	0	0	1	0	2	2170
hsa_circ_0020252	NM_007041	ATE1	709	0	1	0	0	0	1	0	4930	9	4	4	3	0	8	568
hsa_circ_0001602	NM_001136017	CCND3	111	0	0	0	0	0	0	0	2099	2	0	0	0	0	0	1005
hsa_circ_0006391	NM_001252124	PASK	233	0	0	0	0	0	0	0	4882	1	0	1	1	0	2	0
hsa_circ_0005587	NR_037188	CPNE1	228	0	1	0	0	0	0	0	2199	1	1	0	0	0	1	0
hsa_circ_0003770	NM_001659	ARF3	477	0	0	0	0	0	0	0	3556	1	1	0	0	0	0	2737
hsa_circ_0004855	NM_002895	RBL1	1196	0	0	2	1	1	0	0	5699	8	3	5	3	1	8	982
hsa_circ_0008601	NM_004247	EFTUD2	355	0	0	0	0	0	0	0	4167	0	0	1	0	1	1	986
hsa_circ_0067871	NM_014498	GOLIM4	656	0	1	0	0	0	1	0	2838	2	0	2	1	3	7	402
hsa_circ_0037955	NM_002582	PARN	218	0	0	0	0	0	1	0	3083	2	2	1	2	0	5	1014
hsa_circ_0085523	NM_173685	NSMCE2	267	0	0	0	0	0	0	0	1225	3	0	1	2	0	4	239
hsa_circ_0005654	NM_018699	PRDM5	758	1	0	0	0	0	1	0	5349	5	4	5	4	1	9	335
hsa_circ_0000548	NM_014734	KIAA0247	110	1	0	0	0	0	0	0	5393	1	1	0	3	0	4	4162
hsa_circ_0003139	NM_001083961	WDR62	190	0	0	0	0	0	0	0	4746	1	0	0	0	0	1	81
hsa_circ_0006987	NM_005499	UBA2	443	0	0	0	0	0	1	0	2682	2	1	1	2	2	4	670
hsa_circ_0042138	NR_037985	TTC19	119	0	0	0	0	1	0	0	0							0
hsa_circ_0007503	NR_024557	WAC	645	0	0	0	0	0	3	0	0							0
hsa_circ_0001753	NM_194071	CREB3L2	264	0	0	0	0	1	0	0	7471	3	1	1	3	4	5	5494
hsa_circ_0061395	NM_206866	BACH1	1542	1	0	0	2	0	4	0	5770	4	3	3	5	5	10	3312
hsa_circ_0000333	NM_001164162	PPP6R3	80	0	0	0	0	0	0	0	5109	3	1	2	5	2	6	2213
hsa_circ_0030042	NM_002015	FOXO1	1352	0	0	0	2	0	0	14	5738	0	5	5	3	2	2	3382
hsa_circ_0003006	NM_001164317	FLNB	324	0	0	0	0	0	0	0	9560	3	1	1	3	1	5	1492
hsa_circ_0081006	NM_194455	KRIT1	1036	1	0	0	1	0	0	0	4997	5	4	5	4	2	7	1766
hsa_circ_0072430	NM_001178055	PARP8	524	0	0	0	0	0	1	0	7201	12	7	5	4	6	13	0
hsa_circ_0065964	NR_037192	ABHD14A-ACY1	328	0	0	0	0	0	0	0	1879	1	0	0	0	0	0	0
hsa_circ_0002306	NM_001040441	ZBTB8A	994	0	2	0	0	0	1	0	7368	3	5	2	2	7	8	5520
hsa_circ_0005627	NM_002582	PARN	216	0	0	0	0	0	0	0	3083	2	2	1	2	0	5	1014
hsa_circ_0070400	NM_000297	PKD2	1007	0	1	1	0	0	1	0	5089	3	3	3	1	0	5	2081
hsa_circ_0058497	NM_001167608	RHBDD1	290	0	0	0	0	0	1	0	5169	6	1	4	0	0	6	3682
hsa_circ_0042860	NM_015986	CRLF3	356	0	0	0	0	0	0	0	2954	2	2	2	1	2	2	1501
hsa_circ_0000442	NM_015335	MED13L	7273	11	10	7	4	9	9	0	9393	4	3	3	4	3	6	2687
hsa_circ_0000559	NM_005197	FOXN3	3573	0	4	2	2	2	3	0	7907	4	6	6	1	8	9	6240
hsa_circ_0071786	NM_020546	ADCY2	293	0	0	0	1	0	0	0	6553	1	4	1	3	3	5	3209
hsa_circ_0031677	NM_014990	RALGAPA1	2074	1	1	1	0	0	0	0	7882	8	2	6	9	4	14	1360
hsa_circ_0001158	NR_033905	DHX35	395	0	0	1	0	0	1	0	3356	0	0	2	3	2	1	0
hsa_circ_0036211	NM_020214	PARP6	275	0	0	0	0	0	0	0	2631	2	0	0	1	0	1	272
hsa_circ_0000043	NM_014676	PUM1	438	0	0	0	0	1	0	0	5410	1	0	3	4	1	4	1704
hsa_circ_0060828	NM_199203	TMEM189-UBE2V1	570	0	0	0	0	0	0	0	2925	2	0	3	1	0	3	1641
hsa_circ_0083444	NM_001001924	MTUS1	2441	0	3	0	1	0	1	0	6435	6	1	4	4	1	8	2130
hsa_circ_0046464	NM_005993	TBCD	715	0	0	0	0	0	0	0	4449	2	0	0	0	1	1	720
hsa_circ_0005529	NM_018668	VPS33B	193	0	0	0	0	0	0	0	2795	1	0	0	2	0	1	430
hsa_circ_0021352	NM_033326	SOX6	315	0	0	0	0	0	0	0	8865	7	8	1	11	8	6	6358
hsa_circ_0000050	NM_005066	SFPQ	351	1	0	0	0	0	0	0	3073	1	2	0	2	1	5	853
hsa_circ_0079492	NM_001159767	BZW2	416	1	0	0	2	0	0	0	1883	2	2	0	4	0	1	434
hsa_circ_0043837	NM_001130020	ATP6V0A1	444	1	0	0	0	1	0	0	4208	3	1	0	2	1	4	1457
hsa_circ_0005223	NM_014801	PCNXL2	375	0	0	1	0	0	0	0	6817	1	1	1	3	3	1	167
hsa_circ_0001900	NM_015447	CAMSAP1	425	0	0	0	0	0	0	0	7650	4	1	0	4	2	4	2820
hsa_circ_0017208	TCONS_l2_00002816	TCONS_l2_00002816	124	0	0	0	0	0	0	0	0							0
hsa_circ_0084443	NM_006904	PRKDC	527	1	0	1	0	0	1	0	13509	11	4	4	12	5	8	1063
hsa_circ_0079440	NR_033436	PHF14	291	0	0	0	1	0	1	0	2644	3	0	4	5	1	6	0
hsa_circ_0005939	NM_022458	LMBR1	253	0	0	1	0	0	1	0	4909	4	2	0	1	2	4	3200
hsa_circ_0000904	NM_032493	AP1M1	161	0	0	0	0	0	0	0	2373	0	1	0	0	0	0	909
hsa_circ_0092338	NM_025176	NINL	320	0	0	0	0	0	0	0	4979	1	1	1	2	0	4	748
hsa_circ_0017627	NM_001029880	SFMBT2	558	0	0	0	0	0	1	0	8024	4	2	1	2	2	6	1482
hsa_circ_0049487	NM_001299	CNN1	205	0	0	0	0	0	0	0	1599	1	0	0	0	0	0	527
hsa_circ_0008350	NM_145799	SEPT6	446	0	0	0	1	0	0	0	4716	2	3	1	3	1	8	3144
hsa_circ_0005045	NM_020532	RTN4	208	0	0	0	1	0	0	0	4871	4	2	3	5	2	6	962
hsa_circ_0005238	NM_013396	USP25	344	1	0	0	0	1	2	0	5149	5	2	2	5	1	7	1582
hsa_circ_0004474	NM_016552	ANKMY1	1352	0	0	0	0	0	1	0	3291	1	0	0	1	0	0	186
hsa_circ_0086414	NM_017637	BNC2	1970	0	1	0	2	1	0	0	12926	7	5	4	3	5	13	9484
hsa_circ_0004942	NM_018145	FAM82A2	386	0	0	0	0	0	0	0	2251	1	0	1	0	0	1	652
hsa_circ_0008303	NM_014754	PTDSS1	418	0	0	0	0	0	0	0	2576	1	0	0	1	0	1	979
hsa_circ_0005714	NM_022754	SFXN1	173	0	0	0	0	0	0	0	2991	1	0	3	6	1	4	1883
hsa_circ_0058049	NM_000465	BARD1	254	0	0	0	0	1	0	0	5523	3	5	5	5	5	7	124
hsa_circ_0038350	NM_020314	C16orf62	1623	0	2	0	1	1	4	0	3894	1	3	0	3	1	5	645
hsa_circ_0030051	NM_172373	ELF1	727	0	0	0	0	0	0	0	3760	3	2	4	2	3	11	1504
hsa_circ_0081323	NM_020429	SMURF1	200	0	0	0	0	0	0	0	5781	3	1	0	3	0	6	3142
hsa_circ_0003745	NM_012398	PIP5K1C	402	0	0	0	0	0	0	0	5082	1	0	0	1	0	1	2982
hsa_circ_0001056	NM_002285	AFF3	32434	39	16	14	19	12	35	0	8153	1	2	4	6	6	7	4217
hsa_circ_0042852	TCONS_00025103	TCONS_00025103	112	0	0	0	0	0	0	0	0							0
hsa_circ_0042852	TCONS_00025103	TCONS_00025103	112	0	0	0	0	0	0	0	0							0
hsa_circ_0043497	NM_014815	MED24	250	0	0	0	0	0	0	0	3735	1	0	0	2	0	2	430
hsa_circ_0003048	NM_018052	VAC14	211	0	0	0	0	0	0	0	3107	1	0	0	0	0	2	486
hsa_circ_0038872	NM_004320	ATP2A1	384	0	0	0	0	0	0	0	3570	1	0	0	1	0	2	366
hsa_circ_0007234	NM_001033910	TRAF5	277	0	1	0	0	0	0	0	4013	3	3	2	1	0	3	2239
hsa_circ_0002702	NM_001135999	RUSC2	2106	0	0	0	0	0	1	0	5636	1	1	0	0	0	3	514
hsa_circ_0002874	NM_001042413	GLIS3	486	0	0	0	0	0	0	0	7656	2	3	1	7	0	5	4143
hsa_circ_0004519	NM_018124	RFWD3	347	0	0	0	0	0	1	0	4952	2	3	0	0	0	2	2527
hsa_circ_0004003	NM_004368	CNN2	327	0	0	0	0	0	0	0	2478	1	0	0	0	0	2	1163
hsa_circ_0007668	NM_020395	INTS12	501	0	0	0	0	0	0	0	1768	1	0	0	2	1	5	102
hsa_circ_0005455	None	None	1378	0	0	0	0	0	0	0	0							0
hsa_circ_0013339	NM_133496	SLC30A7	473	0	0	0	0	0	0	0	8232	8	4	2	4	3	5	6897
hsa_circ_0003927	NM_002375	MAP4	237	0	0	0	0	0	0	0	6337	4	2	0	0	1	12	2341
hsa_circ_0092366	NM_198253	TERT	200	0	0	0	0	0	0	0	4018	0	0	1	0	0	0	555
hsa_circ_0006248	NM_004593	TRA2B	389	0	0	1	0	0	0	0	4290	3	2	2	2	0	3	3142
hsa_circ_0004278	NM_012310	KIF4A	541	1	0	0	3	0	1	0	4504	4	1	0	8	0	12	657
hsa_circ_0056146	NM_019014	POLR1B	134	0	0	0	0	0	0	0	5427	1	3	1	2	0	2	1420
hsa_circ_0005218	NM_014612	FAM120A	459	0	0	0	0	0	0	0	5164	3	1	2	5	2	3	1573
hsa_circ_0088090	NM_032303	HSDL2	203	0	0	0	0	0	0	0	3393	3	3	1	5	3	7	1859
hsa_circ_0008339	NM_014949	KIAA0907	217	0	1	0	0	0	0	0	2960	3	0	0	2	1	2	1075
hsa_circ_0070245	NM_014933	SEC31A	315	1	0	0	0	0	0	0	4273	0	2	1	2	1	2	411
hsa_circ_0007528	NM_176787	PIGN	595	0	1	0	1	0	2	0	4893	5	2	1	2	1	7	1628
hsa_circ_0032434	NM_014982	PCNX	203	0	0	0	0	0	0	0	12936	11	6	6	5	5	13	5446
hsa_circ_0000419	NM_175623	RAB3IP	242	0	0	0	1	0	0	0	9651	13	11	3	8	2	9	7755
hsa_circ_0076995	NM_001402	EEF1A1	151	0	0	0	0	0	0	0	3528	1	2	0	4	0	2	2057
hsa_circ_0072263	NM_153485	NUP155	282	0	0	0	0	0	0	0	4600	2	3	0	4	3	4	60
hsa_circ_0006771	TCONS_l2_00026194	TCONS_l2_00026194	284	0	0	0	0	0	0	0	0							0
hsa_circ_0013737	NM_006699	MAN1A2	200	0	0	0	0	0	0	0	5388	6	5	3	5	3	4	2740
hsa_circ_0001654	NM_014892	SCAF8	576	0	0	0	0	1	1	0	5188	2	1	1	3	2	9	662
hsa_circ_0018905	NM_144660	SAMD8	807	0	1	0	0	0	0	0	7009	6	5	5	6	4	8	5867
hsa_circ_0032683	NM_033116	NEK9	178	0	0	0	0	1	0	0	5560	1	2	0	2	0	3	2447
hsa_circ_0090518	NM_006044	HDAC6	174	0	0	0	0	0	0	0	4099	1	1	1	3	0	1	357
hsa_circ_0001017	NM_003400	XPO1	307	0	0	0	0	0	0	0	4830	4	7	0	1	2	5	884
hsa_circ_0007933	NM_000381	MID1	716	0	0	0	0	0	0	0	6463	7	2	1	3	2	6	3810
hsa_circ_0001500	NM_003664	AP3B1	154	0	0	0	0	0	0	0	4060	1	4	2	4	2	4	574
hsa_circ_0001134	NM_012255	XRN2	296	0	0	0	1	0	3	0	3449	3	0	0	4	1	8	486
hsa_circ_0001439	NM_144643	SCLT1	396	0	0	0	0	0	0	0	3064	5	1	2	6	2	12	479
hsa_circ_0003839	NM_004193	GBF1	212	0	0	0	0	0	0	0	6450	1	1	0	1	0	2	555
hsa_circ_0015272	NM_014458	KLHL20	574	0	0	0	0	0	0	0	3505	3	3	2	3	2	5	1452
hsa_circ_0005702	NM_007159	SLMAP	173	1	0	0	0	0	0	0	4420	5	5	2	4	3	9	1778
hsa_circ_0000274	NM_005387	NUP98	556	0	1	0	0	0	0	0	3959	3	3	0	3	2	2	713
hsa_circ_0032649	NM_001040108	MLH3	3343	2	4	0	2	2	1	0	7911	3	1	3	10	4	8	3317
hsa_circ_0037857	NM_004862	LITAF	157	0	0	0	0	0	0	0	2642	3	1	0	0	0	3	1910
hsa_circ_0008539	NM_017905	TMCO3	305	0	0	0	0	0	0	0	3102	3	4	2	2	1	4	688
hsa_circ_0003056	NM_012399	PITPNB	177	0	0	0	0	0	0	0	2981	3	1	4	4	1	3	2031
hsa_circ_0057608	NM_024989	PGAP1	2538	1	2	4	3	1	6	0	11113	11	10	6	7	9	11	8228
hsa_circ_0008741	NM_020774	MIB1	377	0	0	1	0	0	0	0	9567	6	9	5	1	9	13	6282
hsa_circ_0004154	NR_002824	HERC2P2	717	0	0	0	0	0	0	0	6075	5	3	0	2	2	6	0
hsa_circ_0007694	NM_000051	ATM	172	0	0	0	0	0	0	0	13147	7	9	4	15	7	14	3590
hsa_circ_0072758	NM_031966	CCNB1	342	0	0	0	1	0	0	0	2177	3	0	0	2	1	2	607
hsa_circ_0000206	NM_014023	WDR37	330	0	0	0	0	0	0	0	4611	1	3	1	1	0	3	2952
hsa_circ_0015364	NM_022457	RFWD2	251	0	0	0	0	0	0	0	2806	3	1	0	4	1	5	321
hsa_circ_0062938	NM_001242896	DEPDC5	221	0	0	0	0	0	0	0	5551	3	1	0	0	1	2	0
hsa_circ_0001796	NM_002027	FNTA	201	0	0	0	0	0	0	0	1710	2	1	0	2	1	3	497
hsa_circ_0023904	NM_007166	PICALM	163	0	0	0	0	0	0	0	4169	5	5	1	5	0	7	1602
hsa_circ_0062220	NM_007098	CLTCL1	273	0	0	0	0	0	0	0	5542	2	2	0	3	1	2	513
hsa_circ_0016601	NM_001373	DNAH14	1140	2	0	2	1	1	2	0	13788	14	8	10	11	6	23	24
hsa_circ_0050490	NM_000175	GPI	867	0	0	0	0	0	0	0	4212	5	0	0	0	0	2	294
hsa_circ_0007031	NM_006322	TUBGCP3	972	0	0	0	1	0	1	0	3928	4	2	2	2	0	3	978
hsa_circ_0078486	NM_020823	TMEM181	565	0	0	0	1	1	1	0	5397	5	3	1	4	1	6	3545
hsa_circ_0035957	NM_001144823	DENND4A	662	0	0	0	0	2	0	0	7341	3	4	2	5	2	8	1229
hsa_circ_0007456	NM_003010	MAP2K4	595	0	0	0	0	1	2	0	3840	2	3	1	1	1	3	2472
hsa_circ_0028944	NM_002560	P2RX4	145	0	0	0	0	0	0	0	2043	0	1	1	0	0	2	554
hsa_circ_0025630	NM_006152	LRMP	327	0	0	0	0	0	0	0	2885	2	3	1	1	2	10	273
hsa_circ_0001234	NM_031488	L3MBTL2	673	0	0	0	0	0	0	0	3205	0	1	0	1	1	4	1018
hsa_circ_0046649	NM_016632	ARL17A	801	2	1	1	0	1	0	0	877	2	1	1	0	1	2	1655
hsa_circ_0074816	NM_024007	EBF1	258	0	0	0	1	0	1	0	5288	3	4	2	6	4	11	3194
hsa_circ_0006976	NM_015092	SMG1	249	1	0	0	0	0	0	0	16065	8	9	3	9	5	17	4714
hsa_circ_0038916	None	None	3978	8	4	5	3	4	12	0	0							0
hsa_circ_0007179	NM_005255	GAK	269	0	0	0	0	0	0	0	4549	0	2	0	1	0	3	394
hsa_circ_0059379	NM_003818	CDS2	234	0	0	0	0	0	0	0	9323	3	2	2	3	3	3	1106
hsa_circ_0000844	NM_001130110	SETBP1	212	0	0	0	0	0	0	0	1804	1	1	0	0	0	2	659
hsa_circ_0067919	NM_024947	PHC3	234	0	0	0	0	0	0	0	12687	6	10	8	9	11	11	9649
hsa_circ_0005371	NM_005665	EVI5	243	0	0	0	0	0	0	0	7403	4	3	3	7	6	9	4957
hsa_circ_0026349	NM_020328	ACVR1B	131	0	0	0	0	0	0	0	4687	2	2	2	0	1	3	200
hsa_circ_0000417	NM_007007	CPSF6	1599	1	1	0	0	1	1	3	6630	7	7	1	3	2	4	4848
hsa_circ_0078605	NM_021977	SLC22A3	259	0	0	0	0	0	0	0	3245	1	1	2	2	1	3	3924
hsa_circ_0070284	NM_001263	CDS1	171	0	0	0	0	0	0	0	4546	2	3	3	3	2	4	2652
hsa_circ_0001577	NM_005493	RANBP9	1020	0	0	0	0	0	0	0	3132	3	2	0	1	0	3	862
hsa_circ_0024162	NM_017515	SLC35F2	155	0	0	0	0	0	0	0	3184	0	3	2	1	0	5	1620
hsa_circ_0057261	NM_205842	NCKAP1	164	0	0	0	0	0	1	0	5015	3	0	0	5	3	6	823
hsa_circ_0000644	NM_018689	KIAA1199	196	0	0	0	0	0	0	0	7128	1	2	1	2	1	1	2733
hsa_circ_0003666	NM_020732	ARID1B	514	0	0	0	0	0	1	0	9648	5	4	2	3	6	11	1375
hsa_circ_0008664	NM_018638	ETNK1	789	2	0	1	1	1	0	0	7101	10	11	8	11	4	6	5718
hsa_circ_0034953	NM_014444	TUBGCP4	306	0	0	0	0	0	0	0	4178	2	2	2	2	3	5	825
hsa_circ_0072490	NM_003711	PPAP2A	491	1	0	0	0	1	0	0	1685	0	3	1	0	1	2	348
hsa_circ_0007512	NM_000019	ACAT1	262	0	0	0	0	0	0	0	2149	2	3	1	5	0	1	771
hsa_circ_0055002	NM_002398	MEIS1	258	0	0	0	0	0	0	0	3198	2	2	0	3	0	1	1549
hsa_circ_0083439	NM_001001924	MTUS1	282	0	0	0	0	0	0	0	6435	6	1	4	4	1	8	2130
hsa_circ_0042438	NM_001243439	SPECC1	177	0	0	0	0	0	0	0	4029	1	2	0	3	2	11	0
hsa_circ_0014263	NM_004515	ILF2	229	0	0	0	0	0	0	0	1934	2	2	0	0	0	3	356
hsa_circ_0001907	NR_038958	LOC100507412	1340	1	1	0	0	0	1	0	2945	3	1	0	1	0	5	0
hsa_circ_0044875	NM_030938	VMP1	202	0	0	0	0	0	0	0	2197	1	0	0	3	1	1	677
hsa_circ_0014405	NM_014847	UBAP2L	136	0	0	0	0	0	0	0	4006	0	0	0	2	1	3	556
hsa_circ_0005637	NM_022739	SMURF2	616	2	0	0	0	0	1	0	3866	2	0	1	3	1	4	1230
hsa_circ_0002191	NM_001193331	C9orf3	567	0	0	0	1	0	0	0	3851	4	1	1	1	1	2	0
hsa_circ_0001636	NM_032131	ARMC2	133	0	0	0	0	0	0	0	3736	7	5	1	4	1	7	632
hsa_circ_0007885	NM_006768	BRAP	249	0	1	0	0	0	0	0	4043	0	2	2	6	1	6	2051
hsa_circ_0002105	NM_004819	SYMPK	183	0	0	0	0	0	0	0	4188	1	0	0	1	0	2	116
hsa_circ_0001730	NM_004444	EPHB4	362	0	0	0	0	0	0	0	4369	1	0	0	0	0	3	895
hsa_circ_0005477	NM_004463	FGD1	379	0	0	0	0	0	0	0	4291	0	0	1	1	0	2	652
hsa_circ_0091570	NM_001170704	MBNL3	711	0	1	0	0	0	0	0	11539	11	7	8	8	7	12	10348
hsa_circ_0000337	NM_177423	PPFIA1	419	0	0	0	0	0	2	0	4062	4	0	1	4	3	14	188
hsa_circ_0001558	NM_016290	UIMC1	397	0	0	0	0	0	0	0	2629	2	1	1	3	1	4	276
hsa_circ_0005652	NM_005486	TOM1L1	149	0	0	0	0	0	0	0	2356	1	2	0	3	3	6	733
hsa_circ_0091331	NM_032227	TMEM164	117	0	0	0	0	0	0	0	5584	2	1	0	1	0	3	4334
hsa_circ_0068894	NM_133334	WHSC1	163	0	0	0	0	0	1	0	8390	5	3	1	4	3	8	6416
hsa_circ_0034182	NM_000814	GABRB3	221	0	0	0	0	0	0	0	5783	2	5	2	2	0	3	4244
hsa_circ_0008255	NM_004996	ABCC1	344	0	0	0	0	0	0	0	6564	0	0	1	1	0	1	1789
hsa_circ_0012406	NM_007051	FAF1	193	0	0	0	0	0	0	0	2610	2	2	0	3	1	2	176
hsa_circ_0005402	NM_001136015	ANXA2	480	0	0	0	0	1	0	0	1665	3	2	0	2	0	1	477
hsa_circ_0061251	NM_182482	BAGE2	444	0	0	0	0	0	0	940	1891	0	1	0	2	0	3	1352
hsa_circ_0002500	NM_018206	VPS35	440	1	1	1	0	1	1	0	3298	2	2	2	4	0	6	792
hsa_circ_0000478	NM_001009814	KIAA0564	345	0	1	0	0	0	0	0	3453	2	0	1	2	0	1	247
hsa_circ_0044396	NM_006546	IGF2BP1	259	0	0	0	1	1	1	0	8769	5	4	2	5	2	9	6698
hsa_circ_0078768	NM_032448	FAM120B	1936	0	1	0	0	0	1	0	5211	4	3	2	0	0	2	396
hsa_circ_0063369	NM_014508	APOBEC3C	437	0	0	0	0	0	0	0	1127	0	1	0	0	0	0	430
hsa_circ_0005360	NM_000527	LDLR	246	0	0	0	0	0	0	0	5292	1	1	0	3	0	2	2510
hsa_circ_0020467	NM_001380	DOCK1	402	0	0	0	0	0	0	0	6813	3	1	0	3	0	6	1087
hsa_circ_0005385	NM_001031835	PHKB	729	0	0	1	1	1	0	0	5603	2	6	5	8	3	6	2155
hsa_circ_0003650	NM_002265	KPNB1	1216	0	1	0	2	0	0	0	4276	2	4	2	2	2	3	1233
hsa_circ_0065308	NM_003074	SMARCC1	168	0	0	0	0	0	0	0	5780	4	1	2	7	3	10	2320
hsa_circ_0004956	NM_005499	UBA2	359	0	0	0	0	0	0	0	2682	2	1	1	2	2	4	670
hsa_circ_0002522	NM_017921	NPLOC4	360	0	0	0	0	0	0	0	4401	1	0	0	1	1	0	2369
hsa_circ_0004592	NM_006281	STK3	333	0	0	0	0	0	0	0	2828	3	3	0	1	3	8	1207
hsa_circ_0003340	NM_002541	OGDH	295	0	0	0	0	0	0	0	4319	0	0	0	0	0	0	1069
hsa_circ_0050509	NM_005499	UBA2	220	0	0	0	0	0	1	0	2682	2	1	1	2	2	4	670
hsa_circ_0001433	NM_181893	UBE2D3	257	0	0	0	0	0	0	0	3646	7	1	1	1	1	3	1437
hsa_circ_0003570	NM_014661	FAM53B	828	0	0	0	0	0	0	0	5740	2	1	0	0	0	4	3947
hsa_circ_0000988	NR_045602	GALNT14	168	0	0	0	0	0	0	0	2868	1	1	0	1	0	2	0
hsa_circ_0007376	NM_030662	MAP2K2	177	0	0	0	0	0	0	0	1759	1	0	0	0	0	0	266
hsa_circ_0009590	NM_012102	RERE	329	0	0	0	1	0	0	0	8207	3	2	0	2	0	4	2680
hsa_circ_0006095	NM_021964	ZNF148	208	0	0	0	1	0	0	0	9573	14	4	6	6	8	14	6669
hsa_circ_0024758	NM_152713	STT3A	184	0	0	0	0	0	0	0	4244	5	4	2	5	1	2	574
hsa_circ_0049965	NM_031941	USHBP1	404	0	1	0	0	0	0	0	2410	0	0	0	2	0	0	184
hsa_circ_0009344	NM_002074	GNB1	269	0	0	0	0	0	0	0	3200	2	1	1	2	1	1	1771
hsa_circ_0006509	NM_006901	MYO9A	911	0	0	0	0	1	3	0	8722	4	2	5	9	1	10	551
hsa_circ_0005466	NM_002613	PDPK1	685	0	1	1	1	0	0	0	7243	1	3	3	2	3	3	5419
hsa_circ_0021369	NM_175058	PLEKHA7	567	0	0	0	0	0	0	0	4820	3	0	1	0	0	1	1421
hsa_circ_0006097	NM_015446	AHCTF1	428	0	0	1	0	0	0	0	8643	8	9	4	10	4	25	1705
hsa_circ_0089486	NM_015447	CAMSAP1	237	1	0	0	0	0	0	0	7650	4	1	0	4	2	4	2820
hsa_circ_0005932	NM_020771	HACE1	458	0	0	0	1	1	0	0	4576	3	3	4	7	1	5	1568
hsa_circ_0007132	NM_000332	ATXN1	2077	0	0	0	1	0	0	0	10636	8	3	5	2	2	11	7215
hsa_circ_0003725	NM_001516	GTF2H3	393	0	1	0	3	0	1	0	3434	4	4	1	3	3	3	551
hsa_circ_0006382	NM_005968	HNRNPM	325	0	0	0	0	0	1	0	2547	3	0	0	1	1	2	255
hsa_circ_0007049	NM_001199649	PTK2	225	0	0	0	0	0	0	0	4600	0	5	3	2	2	7	0
hsa_circ_0044301	NM_002265	KPNB1	213	0	0	0	1	0	0	0	4276	2	4	2	2	2	3	1233
hsa_circ_0034861	NM_173500	TTBK2	1461	1	0	0	0	1	0	0	5635	3	1	1	5	1	9	1450
hsa_circ_0007704	NM_017590	ZC3H7B	232	0	0	0	0	0	0	0	5928	2	4	0	3	2	1	2716
hsa_circ_0000942	NM_003370	VASP	338	0	0	0	0	0	0	0	2298	1	0	1	1	0	1	802
hsa_circ_0070049	NM_020859	SHROOM3	3166	0	0	0	0	0	1	0	11023	4	2	2	9	6	8	4072
hsa_circ_0055538	NM_022780	RMND5A	368628	395	282	226	250	273	369	4629	6201	6	5	0	4	0	9	4629
hsa_circ_0005912	NM_030917	FIP1L1	469	0	0	0	0	0	1	0	2458	3	2	0	2	0	4	485
hsa_circ_0083866	NM_000637	GSR	186	0	0	0	0	0	0	0	3174	1	1	3	4	1	2	601
hsa_circ_0001251	NM_014346	TBC1D22A	575	0	0	0	0	0	0	0	3797	2	0	0	1	0	2	452
hsa_circ_0055004	NM_002398	MEIS1	223	0	0	0	0	0	0	0	3198	2	2	0	3	0	1	1549
hsa_circ_0011264	NM_004814	SNRNP40	649	0	0	0	0	1	0	0	1638	0	1	0	1	0	2	501
hsa_circ_0072844	NR_034021	SMA5	190	0	0	0	1	0	0	0	1759	0	1	0	0	0	2	0
hsa_circ_0087961	NM_057159	LPAR1	38358	68	50	51	35	40	78	0	3182	3	3	2	1	0	5	1644
hsa_circ_0009244	NM_016547	SDF4	730	0	0	0	0	0	0	0	2167	0	2	1	0	0	1	760
hsa_circ_0078654	NM_021135	RPS6KA2	249	0	0	0	0	0	0	0	5817	2	1	1	3	1	2	3395
hsa_circ_0036683	NM_007011	ABHD2	644	0	0	0	0	0	0	0	9159	1	4	4	4	4	6	6936
hsa_circ_0001692	NM_175061	JAZF1	124	0	0	0	0	0	1	0	3210	4	1	2	1	2	6	2222
hsa_circ_0019054	NM_032810	ATAD1	308	1	0	0	0	0	0	0	3034	1	3	3	7	1	3	1568
hsa_circ_0046555	NM_005993	TBCD	241	0	0	0	0	0	0	0	4449	2	0	0	0	1	1	720
hsa_circ_0045638	NM_002086	GRB2	169	0	0	0	0	0	0	0	3303	3	1	0	2	0	4	2290
hsa_circ_0059805	NM_006892	DNMT3B	364	0	0	0	0	0	0	0	4353	0	2	1	0	0	2	1451
hsa_circ_0062656	NM_005160	ADRBK2	513	0	0	0	3	0	0	0	9068	7	9	1	11	3	9	6838
hsa_circ_0050851	NM_000540	RYR1	166	0	0	0	0	0	0	0	15391	1	1	0	0	1	3	142
hsa_circ_0068631	NM_003234	TFRC	261	0	0	0	0	0	1	0	5241	4	4	2	7	1	3	2656
hsa_circ_0008795	NM_001136005	GART	271	0	0	0	1	0	0	0	3552	3	2	0	1	1	4	191
hsa_circ_0074903	NM_003062	SLIT3	372	0	0	0	0	0	0	0	9727	7	1	2	2	2	6	386
hsa_circ_0001171	TCONS_00027962	TCONS_00027962	145	0	0	0	0	0	0	0	0							0
hsa_circ_0007321	NM_152383	DIS3L2	459	0	0	0	1	1	1	0	3507	2	1	0	1	1	4	566
hsa_circ_0005718	NM_001247996	ASAP1	241	0	0	0	0	0	0	0	6361	5	3	3	3	1	6	0
hsa_circ_0007079	NM_016284	CNOT1	151	0	0	0	0	0	0	0	8476	0	4	6	4	3	6	1005
hsa_circ_0015529	NM_005819	STX6	265	0	0	0	1	0	0	0	5074	5	4	0	2	2	9	3526
hsa_circ_0004224	NM_014912	CPEB3	297	0	0	0	0	0	0	0	5877	6	8	4	4	1	7	3569
hsa_circ_0002171	NM_198567	C5orf25	5679	1	2	1	2	5	5	0	2087	3	0	1	2	3	0	539
hsa_circ_0072684	NM_197941	ADAMTS6	1791	0	0	0	1	1	2	0	7289	6	7	0	8	5	2	3098
hsa_circ_0000062	NM_001031694	SCMH1	8625	10	4	5	6	5	3	0	3358	1	0	1	4	1	3	994
hsa_circ_0003899	NM_004941	DHX8	377	0	0	0	0	0	1	0	4201	1	1	0	1	0	5	464
hsa_circ_0065301	NM_003074	SMARCC1	401	0	0	0	0	0	0	0	5780	4	1	2	7	3	10	2320
hsa_circ_0059151	NM_031229	RBCK1	1141	0	0	0	0	0	0	0	2778	0	1	0	1	0	1	533
hsa_circ_0001503	NM_001114394	PAPD4	1229	3	0	1	0	1	0	0	3523	8	0	2	1	0	2	1374
hsa_circ_0084606	NM_004318	ASPH	654	0	0	0	0	0	1	0	5349	6	2	2	4	5	8	2801
hsa_circ_0043469	NM_001005862	ERBB2	565	0	0	0	0	0	0	0	4889	1	1	1	1	0	1	616
hsa_circ_0001693	TCONS_00012989	TCONS_00012989	11493	7	4	6	6	1	7	0	0							0
hsa_circ_0080724	NM_005338	HIP1	199	0	0	0	0	0	0	0	8056	1	1	0	9	0	3	4083
hsa_circ_0007941	NM_001822	CHN1	241	0	0	0	0	0	0	0	2523	3	3	1	0	0	3	801
hsa_circ_0090080	NM_000444	PHEX	502	0	0	0	0	1	2	0	6169	4	3	3	6	3	8	405
hsa_circ_0043138	NM_139215	TAF15	437	0	0	0	0	0	0	0	2217	1	1	0	1	0	1	287
hsa_circ_0002380	NM_003047	SLC9A1	461	0	0	0	0	0	0	0	4757	1	0	0	1	0	3	1496
hsa_circ_0052531	NM_003887	ASAP2	229	0	0	0	0	0	0	0	5724	5	2	1	3	0	4	2355
hsa_circ_0031431	NM_001135058	COCH	547	1	0	0	0	0	2	0	2882	3	1	0	2	3	4	824
hsa_circ_0044623	NM_016424	LUC7L3	220	0	0	0	1	0	1	0	3525	4	11	1	2	0	14	2047
hsa_circ_0057953	NM_134442	CREB1	578	0	0	0	1	0	0	0	9794	16	10	5	9	6	17	8499
hsa_circ_0084666	NM_024790	CSPP1	170	1	0	0	1	0	0	0	4735	8	4	2	10	2	14	665
hsa_circ_0064584	NM_000965	RARB	177	0	0	0	0	0	0	0	3222	2	2	1	1	0	4	1312
hsa_circ_0002492	NM_005124	NUP153	201	1	0	0	0	0	0	0	5937	7	3	0	3	3	4	1058
hsa_circ_0001853	NR_003051	RMRP	266	0	0	0	0	0	0	0	277	0	0	0	0	0	0	0
hsa_circ_0052877	NM_021925	C2orf43	235	0	0	1	0	1	0	0	3963	4	2	1	5	4	6	1843
hsa_circ_0075736	NM_005124	NUP153	162	0	0	0	0	0	1	0	5937	7	3	0	3	3	4	1058
hsa_circ_0078966	None	None	473	0	0	0	0	0	0	0	0							0
hsa_circ_0000075	NM_018291	FGGY	479	0	0	0	0	0	1	0	2030	1	1	0	1	0	2	143
hsa_circ_0001006	NM_020532	RTN4	347	0	0	0	1	0	0	0	4871	4	2	3	5	2	6	962
hsa_circ_0008083	NM_015909	NBAS	1256	0	0	0	0	1	0	0	7300	5	5	1	4	2	4	139
hsa_circ_0009101	NM_001037984	SLC38A10	914	0	0	0	0	0	0	0	4540	1	0	0	0	0	1	556
hsa_circ_0091074	TCONS_00016926	TCONS_00016926	373	0	0	0	1	0	0	0	0							0
hsa_circ_0000513	NR_002312	RPPH1	149	0	0	0	0	0	0	0	341	0	0	0	0	0	0	0
hsa_circ_0036374	NM_173469	UBE2Q2	602	0	0	1	0	0	2	0	3104	3	1	3	0	0	3	1588
hsa_circ_0000902	NM_014371	AKAP8L	117	0	0	0	0	0	0	0	2231	1	0	0	0	0	0	73
hsa_circ_0000627	NM_005744	ARIH1	21638	23	16	12	3	14	13	0	5267	5	5	1	1	2	3	3261
hsa_circ_0056139	NM_153712	TTL	550	0	0	0	1	0	0	0	5181	8	0	1	2	1	4	3845
hsa_circ_0080170	NM_022748	TNS3	399	0	1	0	0	0	0	0	7639	1	2	1	5	0	5	2920
hsa_circ_0032064	NM_018477	ACTR10	154	0	0	0	0	1	0	0	2451	1	2	3	2	2	1	1081
hsa_circ_0000227	NM_030751	ZEB1	32123	41	33	39	25	41	26	0	5998	7	4	4	4	2	11	2548
hsa_circ_0000360	NM_004397	DDX6	347	0	0	1	0	1	0	0	6246	5	6	3	2	1	4	4340
hsa_circ_0092322	NM_030653	DDX11	320	0	1	0	0	0	0	0	3947	1	0	0	3	0	3	954
hsa_circ_0000679	NM_019899	ABCC1	229	0	0	0	0	0	0	0	0							1789
hsa_circ_0001947	NM_001169122	AFF2	861	0	0	0	2	1	1	0	13641	4	10	4	17	9	13	9329
hsa_circ_0008567	NM_015114	ANKLE2	1049	0	0	0	1	1	0	0	4499	4	1	3	4	0	4	1573
hsa_circ_0004228	NM_001166136	EVC2	275	0	0	0	1	0	0	0	4864	1	2	1	3	0	4	427
hsa_circ_0066290	NM_001164317	FLNB	495	0	0	0	0	0	2	0	9560	3	1	1	3	1	5	1492
hsa_circ_0037516	NM_001089	ABCA3	260	0	0	0	0	0	0	0	6623	1	0	1	0	0	0	795
hsa_circ_0071865	NM_005885	2021-03-06	252	0	0	0	0	0	0	0	9710	10	9	3	4	5	3	1694
hsa_circ_0001137	NM_175849	DNMT3B	412	0	0	0	0	0	0	0	4104	0	2	1	0	0	1	1451
hsa_circ_0038661	NM_002738	PRKCB	469	0	0	0	0	0	0	0	8014	4	4	3	4	1	15	5792
hsa_circ_0001383	NM_001204387	DLG1	278	1	0	0	0	0	0	0	4798	4	6	3	3	4	8	0
hsa_circ_0007548	NM_018124	RFWD3	383	0	0	0	0	0	1	0	4952	2	3	0	0	0	2	2527
hsa_circ_0000437	NM_014325	CORO1C	251	0	0	0	0	0	0	0	3858	0	0	0	5	1	3	2289
hsa_circ_0007476	NM_030917	FIP1L1	359	0	0	0	0	0	0	0	2458	3	2	0	2	0	4	485
hsa_circ_0004424	NR_027393	INTS4L1	247	0	0	0	0	0	0	0	0							0
hsa_circ_0070133	NM_025074	FRAS1	888	0	0	0	0	0	0	0	15643	3	3	3	8	3	13	3144
hsa_circ_0045114	NM_006852	TLK2	450	0	0	0	0	0	1	0	5455	5	5	1	5	2	5	2912
hsa_circ_0092276	NM_007184	NISCH	440	0	0	0	0	0	0	0	5252	1	0	0	0	0	0	588
hsa_circ_0008615	NM_001142502	PPP1R13L	219	0	0	0	0	0	0	0	3122	1	0	0	0	0	1	554
hsa_circ_0083952	NM_001105214	ASH2L	184	0	0	0	0	0	0	0	3055	1	1	0	0	2	3	637
hsa_circ_0078617	NM_005922	MAP3K4	1555	0	1	0	2	1	4	0	5564	1	2	1	4	1	8	513
hsa_circ_0003651	NM_024666	AAGAB	378	0	0	0	0	0	1	0	3199	3	2	2	1	0	6	1789
hsa_circ_0003768	NM_003477	PDHX	840	0	1	1	0	0	0	0	2991	5	4	3	2	0	2	954
hsa_circ_0007395	NM_182931	MLL5	259	0	0	0	0	0	0	0	6873	6	2	1	6	2	13	750
hsa_circ_0006324	NM_001195215	DENND1B	376	1	0	0	1	0	0	0	8388	12	6	7	8	19	6	0
hsa_circ_0000040	NM_001166007	EPB41	141	0	0	0	0	0	0	0	5782	3	1	0	1	1	6	3233
hsa_circ_0003691	NM_001247996	ASAP1	315	0	0	0	0	0	0	0	6361	5	3	3	3	1	6	0
hsa_circ_0057163	NR_027850	MTX2	377	0	0	1	1	0	0	0	1603	2	1	1	1	0	1	0
hsa_circ_0000708	NM_001193522	FAM65A	129	1	0	0	0	0	0	0	4136	1	0	1	3	0	1	0
hsa_circ_0008694	NM_006045	ATP9A	368	0	0	0	0	0	3	0	7580	1	1	2	2	1	4	4435
hsa_circ_0004712	NM_018945	PDE7B	545	0	0	0	0	0	1	0	5387	7	1	1	1	2	7	3729
hsa_circ_0089490	NM_015447	CAMSAP1	622	1	0	0	0	1	0	0	7650	4	1	0	4	2	4	2820
hsa_circ_0023642	NM_003369	UVRAG	166	0	0	0	0	0	0	0	5166	4	3	3	9	2	8	2823
hsa_circ_0008124	NM_178335	CCDC50	281	0	0	0	0	0	0	0	8949	6	5	5	7	5	15	6908
hsa_circ_0071475	NM_001080477	ODZ3	586	0	0	0	2	0	0	0	10810	2	2	4	9	2	9	2672
hsa_circ_0037007	NM_001271	CHD2	214	0	0	0	0	0	2	0	9374	3	7	2	5	2	18	3300
hsa_circ_0058213	NM_152862	ARPC2	408	0	0	0	0	0	0	0	1514	1	2	1	1	1	3	431
hsa_circ_0008193	NM_014612	FAM120A	330	0	0	0	0	0	0	0	5164	3	1	2	5	2	3	1573
hsa_circ_0082564	NM_194071	CREB3L2	227	0	0	0	0	0	0	0	7471	3	1	1	3	4	5	5494
hsa_circ_0076058	NM_017754	UHRF1BP1	989	0	0	0	0	0	1	0	9658	1	2	7	1	2	12	5073
hsa_circ_0000973	NM_138799	MBOAT2	3590	6	4	6	2	1	10	0	3804	4	2	1	5	4	3	2107
hsa_circ_0018038	NM_001172303	MASTL	1282	2	0	1	1	1	3	0	3626	4	2	3	3	1	4	382
hsa_circ_0063419	NM_000026	ADSL	125	0	0	0	0	0	0	0	1565	0	1	0	0	0	0	46
hsa_circ_0060055	NM_181468	EIF6	906	0	0	0	0	0	0	274	1269	0	1	0	1	0	1	274
hsa_circ_0000198	NM_014801	PCNXL2	844	0	0	1	0	0	0	0	6817	1	1	1	3	3	1	167
hsa_circ_0005949	NM_020747	ZNF608	827	0	0	0	1	0	0	0	5645	4	6	2	4	5	8	982
hsa_circ_0000026	NM_001198803	EIF4G3	266	0	0	0	0	0	0	0	2213	2	0	1	4	0	2	0
hsa_circ_0071196	NM_001199282	LRBA	213	0	0	0	0	0	1	0	9919	2	2	1	8	2	11	0
hsa_circ_0038230	NM_015161	ARL6IP1	203	0	0	0	0	0	0	0	2280	2	1	2	1	0	4	1582
hsa_circ_0080121	NM_021116	ADCY1	585	0	0	0	0	0	0	0	12499	4	3	1	4	2	2	9117
hsa_circ_0001546	NM_018691	FAM114A2	417	0	0	0	0	0	0	0	2886	3	0	0	3	2	7	1264
hsa_circ_0004979	NM_007345	ZNF236	308	0	0	0	0	0	1	0	8140	1	1	3	1	4	13	2384
hsa_circ_0092320	NM_015710	GLTSCR2	540	0	0	0	0	0	0	0	1523	1	0	0	1	0	3	60
hsa_circ_0069399	NM_015230	ARAP2	1064	2	0	0	0	0	1	0	7375	5	8	5	9	5	12	1906
hsa_circ_0036410	NM_000126	ETFA	165	0	0	0	0	0	0	0	1369	2	0	0	1	0	2	270
hsa_circ_0001850	NM_018449	UBAP2	278	0	1	0	0	0	0	0	4299	1	1	1	1	2	4	810
hsa_circ_0001450	NM_006726	LRBA	655	0	0	2	0	0	0	0	9914	2	2	1	8	2	11	1275
hsa_circ_0011385	NM_003757	EIF3I	278	0	0	0	0	0	0	0	1458	2	0	0	0	0	0	406
hsa_circ_0004374	NM_006660	CLPX	279	0	0	0	0	0	0	0	2351	1	3	1	1	2	4	375
hsa_circ_0065932	NM_015106	RAD54L2	219	0	0	0	0	0	0	0	4731	0	0	0	0	0	5	173
hsa_circ_0075161	NM_022455	NSD1	2560	2	0	0	3	0	4	0	12998	8	7	1	7	0	19	4752
hsa_circ_0092375	NR_002580	SNORA3	280	0	0	0	0	0	0	0	130	0	0	0	0	0	0	0
hsa_circ_0046527	NM_005993	TBCD	720	0	0	0	0	0	0	0	4449	2	0	0	0	1	1	720
hsa_circ_0074243	NM_020690	ANKHD1-EIF4EBP3	154	0	0	0	0	0	0	0	8349	4	0	2	6	2	12	340
hsa_circ_0050539	NM_005499	UBA2	190	0	1	0	1	0	0	0	2682	2	1	1	2	2	4	670
hsa_circ_0001098	NM_000465	BARD1	1204	0	1	0	1	1	0	0	5523	3	5	5	5	5	7	124
hsa_circ_0040188	NM_001605	AARS	500	1	0	0	0	0	0	0	3344	1	0	0	2	0	2	326
hsa_circ_0092368	NM_005517	HMGN2	200	0	0	0	0	0	1	0	1989	2	1	0	1	0	0	1491
hsa_circ_0000231	NM_018287	ARHGAP12	794	0	0	2	0	2	0	0	5105	3	7	3	3	3	4	1360
hsa_circ_0069249	NM_000320	QDPR	331	0	0	0	0	0	0	0	1660	2	1	0	1	0	0	733
hsa_circ_0007612	NM_002553	ORC5	272	0	0	0	0	1	0	0	1968	2	0	0	0	0	2	504
hsa_circ_0015453	NM_003101	SOAT1	197	0	0	0	0	0	0	0	6938	8	6	2	2	1	8	1675
hsa_circ_0001303	NM_003335	UBA7	82	1	0	0	0	0	0	0	3330	2	0	0	0	0	0	101
hsa_circ_0043317	NR_036750	LOC440434	85	0	0	0	0	1	0	0	1652	1	0	0	4	0	2	0
hsa_circ_0060063	NM_018244	UQCC	131	0	0	0	0	0	1	0	2461	1	1	0	1	0	2	1354
hsa_circ_0001819	NM_015902	UBR5	324	0	0	0	0	0	1	0	10900	9	6	3	11	6	11	960
hsa_circ_0007478	NM_016551	TM7SF3	622	0	0	0	0	0	1	0	4346	1	6	3	0	2	2	2389
hsa_circ_0001136	NM_001164603	ASXL1	195	0	0	0	0	0	0	0	1084	2	0	1	1	0	0	377
hsa_circ_0011426	NM_178547	ZBTB8OS	205	0	0	0	0	0	0	0	717	1	1	0	1	0	1	153
hsa_circ_0082002	NM_001127500	MET	1214	0	0	1	1	1	0	0	6695	1	4	3	8	2	8	2260
hsa_circ_0082950	NM_005614	RHEB	223	0	0	1	0	0	0	0	2092	2	2	1	0	1	2	1106
hsa_circ_0003517	NM_001032283	TMPO	384	0	0	0	2	0	0	0	4186	8	4	2	3	3	1	1097
hsa_circ_0005653	NM_005151	USP14	701	0	0	0	1	0	3	0	4156	5	2	0	1	6	6	2454
hsa_circ_0003037	NM_007118	TRIO	190	0	0	0	1	0	0	0	10244	4	3	2	6	0	3	918
hsa_circ_0022392	NM_004265	FADS2	275	0	0	0	0	0	0	0	3366	1	0	0	2	0	0	1663
hsa_circ_0035811	NM_003922	HERC1	1052	1	0	0	0	1	1	0	15216	7	3	1	8	2	14	461
hsa_circ_0012350	NM_003684	MKNK1	105	0	0	0	0	0	0	0	2827	1	0	1	0	0	1	1155
hsa_circ_0006736	NM_002737	PRKCA	202	0	0	0	0	0	0	0	8787	2	1	1	4	2	2	6706
hsa_circ_0052858	NM_015317	PUM2	1309	0	1	0	0	1	1	0	6360	7	3	2	5	2	2	2892
hsa_circ_0029410	NM_144669	GLT1D1	264	0	0	0	0	0	0	0	2721	2	1	0	2	0	1	1873
hsa_circ_0066954	NM_199420	POLQ	797	2	0	1	1	0	0	0	8787	12	6	5	16	3	10	876
hsa_circ_0064986	NM_005385	NKTR	487	2	0	0	1	0	1	0	7312	7	7	1	9	1	14	2764
hsa_circ_0020407	NM_001380	DOCK1	4013	2	0	0	0	0	5	0	6813	3	1	0	3	0	6	1087
hsa_circ_0026983	NM_004077	CS	546	0	0	0	0	0	0	0	2997	2	3	1	1	0	1	1384
hsa_circ_0004276	NM_003848	SUCLG2	402	0	0	0	0	0	0	0	2363	2	0	5	4	2	8	1022
hsa_circ_0017956	NM_004641	MLLT10	892	0	2	0	0	1	0	0	5137	4	4	3	1	2	10	1689
hsa_circ_0000965	NM_152474	C19orf18	3447	6	1	3	5	3	1	0	928	2	0	0	0	1	2	162
hsa_circ_0003503	NM_197941	ADAMTS6	539	0	0	0	1	0	0	0	7289	6	7	0	8	5	2	3098
hsa_circ_0001248	NM_017931	TTC38	136	0	0	0	0	0	0	0	2616	0	1	0	0	0	0	1121
hsa_circ_0064522	NM_054110	GALNTL2	381	0	0	0	0	0	0	0	4641	3	3	2	0	0	6	2244
hsa_circ_0008491	NM_015909	NBAS	556	0	0	0	0	0	0	0	7300	5	5	1	4	2	4	139
hsa_circ_0006612	NM_032985	SEC23B	637	0	0	0	0	0	1	0	3447	2	2	3	2	1	2	665
hsa_circ_0006258	NM_017988	SCYL2	508	1	0	0	0	0	0	0	3818	6	2	2	1	2	3	961
hsa_circ_0030586	NM_005845	ABCC4	1192	2	0	0	1	1	0	0	5843	3	1	0	3	0	5	1744
hsa_circ_0001140	NM_016732	RALY	934	0	0	0	0	0	1	4	4790	2	1	0	2	0	1	353
hsa_circ_0055161	NM_019885	CYP26B1	432	0	0	0	0	0	0	0	4567	1	1	0	2	0	2	2988
hsa_circ_0021150	NM_015213	DENND5A	182	0	0	0	1	0	0	0	4979	2	1	0	2	2	1	840
hsa_circ_0036768	NM_020210	SEMA4B	477	0	0	0	0	0	0	0	3814	1	0	0	1	0	1	1014
hsa_circ_0066887	NM_002093	GSK3B	99	0	0	0	0	0	0	0	7134	6	8	3	4	6	8	4830
hsa_circ_0001367	NM_017644	KLHL24	1044	0	1	0	2	0	0	0	7331	8	7	6	5	3	5	5227
hsa_circ_0082917	NM_006712	FASTK	136	0	0	0	0	0	0	0	1885	0	1	0	0	0	0	103
hsa_circ_0003859	NM_001042544	LTBP4	404	0	0	0	0	0	0	0	5163	0	1	0	0	0	0	269
hsa_circ_0007096	NM_003715	USO1	244	0	0	0	1	0	0	0	4189	4	6	3	6	1	6	915
hsa_circ_0043691	NR_033465	NT5C3L	201	0	0	0	0	0	0	0	1654	0	0	1	2	0	1	0
hsa_circ_0042472	NM_015276	USP22	519	0	0	0	0	0	0	0	5220	2	0	0	3	1	3	3435
hsa_circ_0000547	NM_133509	RAD51B	33763	21	22	24	22	19	34	0	2650	0	4	0	1	1	6	1293
hsa_circ_0006583	NM_152900	MAGI3	374	0	0	0	0	0	0	0	7221	7	5	1	6	3	10	3651
hsa_circ_0054877	NM_003400	XPO1	1128	2	0	1	3	2	2	0	4830	4	7	0	1	2	5	884
hsa_circ_0008682	NM_014982	PCNX	1949	1	1	0	1	0	2	0	12936	11	6	6	5	5	13	5446
hsa_circ_0081711	NM_032959	POLR2J2	571	0	0	0	0	0	0	54	1987	1	1	0	0	0	0	1233
hsa_circ_0005632	NM_017553	INO80	203	0	1	0	1	1	0	0	6353	1	0	1	3	2	14	1339
hsa_circ_0003472	NM_139015	SPPL3	312	0	0	0	0	0	1	0	4139	2	3	0	2	1	2	1765
hsa_circ_0038111	NM_004996	ABCC1	297	0	0	0	0	0	0	0	6564	0	0	1	1	0	1	1789
hsa_circ_0076078	NM_015245	ANKS1A	238	0	0	0	1	0	0	0	6355	1	0	0	4	1	4	2801
hsa_circ_0066251	NM_012096	APPL1	1478	2	1	1	1	0	2	0	6061	6	5	3	6	3	7	3780
hsa_circ_0074854	NM_182796	MAT2B	576	0	0	0	1	0	1	0	2293	3	1	3	2	4	3	955
hsa_circ_0069244	NM_001130834	LDB2	483	0	0	0	1	0	0	0	2703	2	1	0	0	0	3	1367
hsa_circ_0030388	TCONS_l2_00007569	TCONS_l2_00007569	442	0	0	0	0	0	0	0	0							0
hsa_circ_0056958	NM_024622	FASTKD1	115	0	0	0	0	1	0	0	3027	3	3	1	3	0	6	69
hsa_circ_0016600	NM_001373	DNAH14	863	1	0	2	1	0	2	0	13788	14	8	10	11	6	23	24
hsa_circ_0082148	NM_014390	SND1	101	0	0	0	0	0	0	0	3522	2	0	0	0	1	4	547
hsa_circ_0006302	NM_001105214	ASH2L	580	0	0	0	0	0	1	0	3055	1	1	0	0	2	3	637
hsa_circ_0080638	NM_001145063	GATSL1	235	0	0	0	0	0	0	0	0							0
hsa_circ_0006109	None	None	473	0	0	0	0	0	0	0	0							0
hsa_circ_0043513	NM_007359	CASC3	214	0	0	0	1	0	0	0	4198	1	0	2	2	0	3	1773
hsa_circ_0036444	NM_006383	CIB2	196	0	0	0	0	0	0	0	1623	0	0	1	0	0	1	661
hsa_circ_0077519	NM_020771	HACE1	208	0	0	0	0	1	0	0	4576	3	3	4	7	1	5	1568
hsa_circ_0004217	NM_015057	MYCBP2	676	0	2	0	0	0	0	0	15025	10	6	3	13	4	24	719
hsa_circ_0005273	NM_001199649	PTK2	357	0	0	0	0	0	0	0	4600	0	5	3	2	2	7	0
hsa_circ_0000092	NM_000969	RPL5	114	0	0	0	0	0	0	0	1035	3	0	0	0	0	3	57
hsa_circ_0003520	NM_018092	NETO2	849	2	0	0	1	1	0	0	3692	2	3	0	3	4	2	1689
hsa_circ_0051246	NM_001022	RPS19	121	1	0	0	0	0	0	36	872	1	0	0	0	0	0	36
hsa_circ_0043438	NM_004774	MED1	90	0	1	0	0	0	0	0	8148	3	2	2	5	2	9	3187
hsa_circ_0088441	NM_020946	DENND1A	193	1	0	0	0	0	0	0	5041	2	0	1	0	0	1	1777
hsa_circ_0047318	NM_005640	TAF4B	242	2	0	0	1	0	0	0	4339	4	4	1	2	2	7	1670
hsa_circ_0000196	NM_022051	EGLN1	257	0	0	1	0	0	0	0	7102	8	7	1	2	8	6	2659
hsa_circ_0006686	NM_006461	SPAG5	1260	0	0	0	0	0	0	0	3824	2	0	0	2	0	2	131
hsa_circ_0052760	NM_015909	NBAS	238	0	0	0	0	0	0	0	7300	5	5	1	4	2	4	139
hsa_circ_0001160	NM_001098797	TOX2	87	0	0	0	0	0	0	0	2505	1	0	0	0	0	2	925
hsa_circ_0003633	NM_001005861	RYK	796	0	1	0	0	0	0	0	2942	2	1	1	1	3	3	1018
hsa_circ_0084151	NM_032410	HOOK3	325	0	0	0	0	0	1	0	14460	8	6	13	15	8	19	12039
hsa_circ_0007452	NM_181838	UBE2D2	278	0	0	0	0	0	0	0	2879	4	2	1	1	1	3	1629
hsa_circ_0006665	NM_024948	FAM188A	636	0	1	0	0	0	2	0	2375	3	3	2	3	0	0	815
hsa_circ_0003930	NM_024835	GGNBP2	548	0	0	0	0	1	0	0	2869	6	1	1	2	1	4	432
hsa_circ_0013617	NM_198268	HIPK1	1078	0	1	0	0	0	1	0	8155	4	4	2	4	2	6	4286
hsa_circ_0001712	NM_000181	GUSB	313	0	0	0	0	1	0	0	2321	3	0	0	1	0	0	208
hsa_circ_0008806	NM_024821	CCDC134	580	0	0	0	0	0	0	0	1279	1	0	0	0	0	1	475
hsa_circ_0003376	NM_005231	CTTN	258	0	0	0	0	0	1	0	3319	1	1	2	0	0	1	1420
hsa_circ_0004586	NM_001206739	ITGB3BP	249	0	0	0	1	0	0	0	1136	2	0	0	1	1	4	0
hsa_circ_0041234	NM_001080779	MYO1C	186	0	0	0	1	0	0	0	4973	1	0	0	0	0	0	1537
hsa_circ_0007996	NM_014982	PCNX	684	0	0	0	0	0	0	0	12936	11	6	6	5	5	13	5446
hsa_circ_0085495	NM_194291	TMEM65	272	0	0	0	0	1	0	0	4318	2	5	5	1	4	2	3039
hsa_circ_0089852	NM_005647	TBL1X	70	0	0	0	0	0	1	0	5715	3	1	0	1	5	7	3492
hsa_circ_0018004	NM_014317	PDSS1	195	0	0	0	0	0	0	0	1679	2	0	0	2	0	1	321
hsa_circ_0080910	NM_006379	SEMA3C	344	1	0	0	0	0	0	0	5189	3	5	5	4	5	10	2354
hsa_circ_0055548	NR_026846	LOC285074	322	0	0	0	0	0	0	0	2225	2	0	0	0	1	0	0
hsa_circ_0004104	NM_003118	SPARC	553	0	0	0	0	0	0	0	3604	3	0	2	1	0	2	2112
hsa_circ_0025821	NM_144973	DENND5B	245	0	0	0	0	0	0	0	9409	15	4	4	8	2	9	5379
hsa_circ_0007608	NM_018489	ASH1L	354	0	0	0	0	0	0	0	11784	13	6	2	8	4	27	2397
hsa_circ_0023730	NM_033547	INTS4	714	0	0	1	0	0	0	0	3163	2	1	0	2	0	2	226
hsa_circ_0021783	NM_016142	HSD17B12	524	1	1	0	1	0	2	0	2556	5	4	4	1	1	5	1361
hsa_circ_0001400	NM_001085399	RELL1	434	0	0	0	0	0	0	3	1366	0	1	1	2	0	1	420
hsa_circ_0012417	NM_001981	EPS15	240	0	0	0	0	0	0	0	5220	9	6	5	8	2	6	2436
hsa_circ_0006601	NM_001142443	EDC3	320	0	0	0	0	0	0	0	4086	2	1	0	2	0	1	2052
hsa_circ_0091038	NM_181672	OGT	678	0	0	0	1	0	0	0	5497	3	3	3	4	0	3	2102
hsa_circ_0004039	NM_000254	MTR	515	0	0	0	0	0	0	0	10558	7	9	8	7	3	11	6335
hsa_circ_0031569	NM_015473	HEATR5A	253	0	0	0	0	0	0	0	7856	2	3	2	6	0	5	1515
hsa_circ_0003659	NM_003607	CDC42BPA	697	0	0	1	0	0	0	0	10527	9	7	5	9	5	21	4401
hsa_circ_0000379	NM_024829	PLBD1	99	0	0	0	0	0	0	0	1951	2	0	1	1	0	2	108
hsa_circ_0000199	NM_181690	AKT3	555	0	0	0	0	0	1	0	1734	2	4	2	3	1	3	223
hsa_circ_0092342	NM_000990	RPL27A	780	0	0	1	0	0	0	0	4906	2	3	4	0	2	3	4064
hsa_circ_0005838	NM_003502	AXIN1	959	1	0	0	0	0	0	0	3675	1	1	1	3	0	3	681
hsa_circ_0009166	NM_021729	VPS11	766	0	0	1	0	0	0	0	3271	1	0	2	0	0	1	352
hsa_circ_0089494	NM_015447	CAMSAP1	648	0	0	0	0	1	0	0	7650	4	1	0	4	2	4	2820
hsa_circ_0000894	NM_001136195	TNPO2	565	0	0	0	0	0	0	0	5092	0	0	0	2	0	0	2068
hsa_circ_0087234	NM_001190482	PCSK5	576	0	0	0	0	0	2	0	9538	8	3	2	4	1	10	0
hsa_circ_0076742	NM_002388	MCM3	245	0	0	0	0	0	0	0	3234	1	0	0	0	0	4	573
hsa_circ_0046192	NM_017921	NPLOC4	199	0	0	0	0	0	0	0	4401	1	0	0	1	1	0	2369
hsa_circ_0087653	NM_001333	CTSL2	284	1	0	0	0	0	0	0	4542	7	2	2	3	1	4	290
hsa_circ_0092275	NR_000024	SNORD46	320	0	0	0	0	0	0	0	98	0	0	0	0	0	0	0
hsa_circ_0060849	NM_012340	NFATC2	1202	0	0	0	1	1	0	0	7530	5	4	0	2	2	6	266
hsa_circ_0009065	NM_016561	BFAR	336	0	0	0	0	0	1	0	3060	3	0	1	0	2	3	1407
hsa_circ_0067344	NM_024800	NEK11	192	0	0	0	0	1	0	0	2963	2	2	1	2	2	6	687
hsa_circ_0001801	NM_052937	PCMTD1	402	3	0	1	0	0	1	0	4202	6	4	3	5	2	6	2769
hsa_circ_0014130	NM_001135638	PIP5K1A	724	0	0	1	0	0	0	0	3824	1	0	3	2	0	1	1664
hsa_circ_0085173	NM_024915	GRHL2	394	0	0	0	0	0	0	0	5231	4	0	1	1	0	4	3018
hsa_circ_0004313	NM_001243689	LETMD1	442	0	0	0	0	0	0	0	2190	1	0	1	2	0	0	0
hsa_circ_0018909	NM_001184783	VDAC2	938	0	0	0	1	0	1	0	1963	1	0	1	2	0	2	0
hsa_circ_0017109	NM_002508	NID1	603	0	0	0	0	0	0	0	5903	2	2	1	3	2	3	2025
hsa_circ_0008218	NM_000021	PSEN1	683	0	0	0	0	0	1	0	6107	3	3	1	2	1	5	4400
hsa_circ_0004418	NM_197941	ADAMTS6	460	0	0	0	0	0	1	0	7289	6	7	0	8	5	2	3098
hsa_circ_0002360	NM_001001890	RUNX1	297	0	0	0	0	0	0	0	7274	4	2	2	4	3	4	4332
hsa_circ_0062261	NM_005659	UFD1L	166	0	0	0	0	0	0	0	1783	1	1	0	2	0	2	728
hsa_circ_0075026	NM_012300	FBXW11	1281	0	0	0	1	0	1	25	4575	7	2	2	1	0	2	2574
hsa_circ_0038264	NM_015092	SMG1	2061	1	0	0	0	0	2	0	16065	8	9	3	9	5	17	4714
hsa_circ_0002840	NM_001080477	ODZ3	307	0	0	0	1	0	0	0	10810	2	2	4	9	2	9	2672
hsa_circ_0000788	NM_170721	MSI2	246	0	0	0	0	0	0	0	2151	2	2	0	1	2	2	1350
hsa_circ_0005898	NM_013451	MYOF	420	0	0	0	1	0	1	0	6860	4	1	2	7	0	8	532
hsa_circ_0083172	NM_058246	DNAJB6	372	1	2	0	0	0	1	0	2494	3	2	0	0	0	2	1339
hsa_circ_0038899	None	None	225	0	0	0	0	0	0	0	0							0
hsa_circ_0003662	NM_178326	ATG4B	175	0	0	0	0	0	0	0	2912	0	1	0	1	1	0	1643
hsa_circ_0007822	NM_001009999	KDM1A	816	0	0	0	1	0	1	0	3125	1	2	0	1	1	4	326
hsa_circ_0089371	NM_020385	REXO4	338	0	0	0	0	0	0	0	2433	1	1	1	0	0	3	888
hsa_circ_0003598	NM_005313	PDIA3	238	0	0	0	0	0	1	0	3060	4	2	0	1	0	4	1386
hsa_circ_0010146	NM_018994	FBXO42	384	0	0	0	0	0	0	0	3011	0	1	1	2	0	4	604
hsa_circ_0008896	NM_001030059	PPAPDC1A	280	0	1	0	0	0	0	0	1521	1	1	0	0	0	1	352
hsa_circ_0000081	NM_005012	ROR1	391	0	0	0	1	0	0	0	5871	2	7	2	3	1	3	168
hsa_circ_0005889	NM_002605	PDE8A	549	0	0	1	1	0	0	0	3931	1	5	3	6	0	4	1235
hsa_circ_0008967	NM_032320	BTBD10	707	0	0	0	0	0	0	0	2526	1	1	4	1	1	3	820
hsa_circ_0080451	NM_172020	POM121	253	0	0	0	0	0	0	0	5498	2	1	0	1	1	5	2063
hsa_circ_0005077	NM_030938	VMP1	740	0	0	0	2	0	1	0	2197	1	0	0	3	1	1	677
hsa_circ_0008946	NM_001211	BUB1B	307	0	0	0	0	1	0	0	3749	4	2	3	3	1	8	374
hsa_circ_0000431	NM_018370	DRAM1	237	0	0	0	0	0	0	0	3553	7	0	3	6	0	4	2360
hsa_circ_0073993	NM_021982	SEC24A	454	0	0	0	0	0	1	0	6400	8	3	3	5	4	8	2815
hsa_circ_0008887	NM_005734	HIPK3	1223	1	0	1	1	0	2	0	7684	13	8	4	6	5	11	824
hsa_circ_0004976	NM_018263	ASXL2	372	0	0	0	0	0	1	0	7174	2	1	3	6	5	9	2644
hsa_circ_0001523	NM_020747	ZNF608	256	0	0	0	0	0	0	0	5645	4	6	2	4	5	8	982
hsa_circ_0002868	NM_022778	CEP85	1133	0	0	0	2	0	4	0	4214	1	0	0	2	1	5	1514
hsa_circ_0074101	NM_016604	KDM3B	168	0	0	0	0	0	0	0	6830	2	3	2	0	0	7	1326
hsa_circ_0073030	NM_015566	FAM169A	235	0	0	0	0	0	0	0	5990	4	5	4	3	0	9	3883
hsa_circ_0000745	NM_001033554	SPECC1	1580	0	2	0	3	1	7	0	4901	4	2	1	3	2	12	286
hsa_circ_0077607	NM_014845	FIG4	1071	0	1	1	1	1	0	0	3123	1	2	1	2	1	3	165
hsa_circ_0021727	NM_000610	CD44	360	0	0	0	0	0	1	0	5748	2	4	1	3	2	7	3065
hsa_circ_0031408	NM_014178	STXBP6	186	0	0	0	0	0	1	0	1970	2	2	0	0	0	3	606
hsa_circ_0059802	NM_006892	DNMT3B	253	0	0	0	0	0	0	0	4353	0	2	1	0	0	2	1451
hsa_circ_0046656	NM_005151	USP14	388	1	0	0	0	0	0	0	4156	5	2	0	1	6	6	2454
hsa_circ_0043428	NM_004774	MED1	446	0	1	0	0	0	1	0	8148	3	2	2	5	2	9	3187
hsa_circ_0075303	NM_001746	CANX	114	0	0	0	0	0	0	0	4953	3	4	2	2	2	11	2991
hsa_circ_0072389	NM_001098272	HMGCS1	1193	0	1	0	0	0	1	0	5450	6	2	4	2	2	6	1738
hsa_circ_0001659	NM_017519	ARID1B	4361	4	1	3	2	4	8	0	9609	5	4	2	3	6	10	1375
hsa_circ_0000664	NR_033646	LMF1	777	0	0	0	0	0	0	0	2927	1	0	0	0	0	0	0
hsa_circ_0049998	NM_012088	PGLS	351	0	0	0	0	0	0	0	1043	0	1	0	0	0	0	204
hsa_circ_0007317	NM_173515	CNKSR3	455	0	0	0	0	0	0	0	3277	0	2	1	0	0	2	1053
hsa_circ_0008827	NM_025181	SLC35F5	340	0	0	1	0	0	0	0	4412	4	3	2	6	3	4	861
hsa_circ_0048956	NM_000208	INSR	168	0	0	0	0	2	0	0	9059	2	4	2	3	1	8	4800
hsa_circ_0006150	NM_153348	FBXW8	404	0	0	0	0	0	0	0	4871	2	2	4	1	0	1	2975
hsa_circ_0004380	NM_031466	TRAPPC9	248	0	0	0	0	0	1	0	4480	2	1	0	1	0	4	717
hsa_circ_0021553	NM_001145399	MPPED2	431	0	1	0	0	0	0	0	5693	1	1	3	6	2	7	4395
hsa_circ_0005516	NM_001005339	RGS10	350	0	0	0	0	0	0	0	910	0	1	0	0	1	2	284
hsa_circ_0003121	NM_194278	C14orf43	300	0	0	0	0	0	0	0	8100	2	3	0	0	0	5	4177
hsa_circ_0091223	NM_024917	TRMT2B	322	0	0	0	0	0	0	0	3574	1	2	0	0	1	3	1234
hsa_circ_0051657	NM_015168	ZC3H4	111	0	0	0	0	0	0	0	6131	0	1	0	3	0	6	2163
hsa_circ_0002970	NM_018689	KIAA1199	386	0	0	0	0	0	0	0	7128	1	2	1	2	1	1	2733
hsa_circ_0084444	NM_006904	PRKDC	643	1	0	1	1	0	1	0	13509	11	4	4	12	5	8	1063
hsa_circ_0003076	NM_002581	PAPPA	814	0	0	0	0	0	0	0	11025	9	3	3	3	6	18	5703
hsa_circ_0003600	NM_005686	SOX13	776	0	0	0	0	0	1	0	4088	1	0	0	0	1	1	1606
hsa_circ_0037794	NM_000663	ABAT	296	0	0	1	1	0	0	0	5586	3	3	1	5	1	1	3143
hsa_circ_0088036	NM_022486	SUSD1	279	1	2	0	0	0	0	0	3034	2	0	1	3	0	1	709
hsa_circ_0012857	NM_018211	RAVER2	1574	2	0	1	1	1	1	0	4376	7	4	2	3	1	5	2243
hsa_circ_0008832	NM_012179	FBXO7	295	0	0	1	0	1	0	0	2153	0	1	1	0	1	1	299
hsa_circ_0003695	NM_007166	PICALM	371	0	0	0	0	0	0	0	4169	5	5	1	5	0	7	1602
hsa_circ_0001833	NM_001099281	HEATR7A	579	0	0	0	0	0	0	0	1730	1	0	0	0	0	0	341
hsa_circ_0050486	NM_000175	GPI	231	0	0	0	0	0	0	0	4212	5	0	0	0	0	2	294
hsa_circ_0009098	NM_012112	TPX2	420	1	0	0	0	0	1	0	3685	3	1	1	3	1	13	719
hsa_circ_0003339	NM_005805	PSMD14	414	0	0	0	0	0	0	0	1734	4	0	2	2	0	1	314
hsa_circ_0000369	NM_002017	FLI1	571	0	0	0	1	0	0	0	3995	4	4	0	3	3	2	2277
hsa_circ_0040777	NM_015144	ZCCHC14	205	0	0	0	0	0	0	0	6932	9	4	0	4	4	2	4033
hsa_circ_0028123	NM_001093	ACACB	318	0	0	0	0	0	1	0	9260	2	0	1	2	0	6	1860
hsa_circ_0000137	NM_018489	ASH1L	742	0	0	0	0	0	0	0	11784	13	6	2	8	4	27	2397
hsa_circ_0008661	NM_001098398	COPA	320	0	0	0	0	0	0	0	5666	7	1	2	2	2	1	1568
hsa_circ_0003432	NM_001135638	PIP5K1A	206	0	0	1	0	0	0	0	3824	1	0	3	2	0	1	1664
hsa_circ_0000682	NM_002738	PRKCB	241	0	0	0	0	0	0	0	8014	4	4	3	4	1	15	5792
hsa_circ_0026309	NM_005653	TFCP2	143	0	0	0	0	0	0	0	3715	1	2	1	3	1	0	1482
hsa_circ_0009610	NM_001201483	ENO1	168	0	0	0	0	0	0	0	2567	5	0	0	0	0	2	0
hsa_circ_0063752	NM_006486	FBLN1	775	0	0	0	0	0	0	0	2947	1	0	0	1	0	2	687
hsa_circ_0031608	NM_021249	SNX6	740	0	0	0	2	0	2	0	3080	7	0	1	3	1	3	1709
hsa_circ_0003593	NM_006281	STK3	369	0	0	0	0	0	0	0	2828	3	3	0	1	3	8	1207
hsa_circ_0003214	NM_018407	LAPTM4B	504	0	0	0	0	0	0	0	2242	1	1	0	0	0	1	1126
hsa_circ_0006608	NM_001242339	PFKP	241	0	0	0	0	0	0	0	2781	1	1	0	1	0	4	0
hsa_circ_0081324	NM_020429	SMURF1	148	0	0	0	0	0	0	0	5781	3	1	0	3	0	6	3142
hsa_circ_0072568	NM_001197220	PDE4D	353	0	0	0	0	0	0	0	8395	10	6	7	5	6	15	0
hsa_circ_0000849	NM_017653	DYM	301	1	0	0	2	1	0	0	2628	1	0	0	0	0	4	252
hsa_circ_0005811	NM_173537	GTF2IRD2	259	0	0	0	0	0	0	0	3599	0	2	3	3	2	5	516
hsa_circ_0000977	NM_024894	NOL10	562	1	1	0	2	0	0	0	3515	1	1	3	2	3	8	1302
hsa_circ_0001998	NM_178155	FUT8	528	1	0	0	1	1	0	0	5179	7	2	0	3	4	5	832
hsa_circ_0054248	NM_019063	EML4	749	0	0	0	1	1	1	0	5565	3	3	4	5	3	7	2338
hsa_circ_0008121	NM_004603	STX1A	178	0	0	0	1	0	0	0	2138	1	0	0	0	0	1	1201
hsa_circ_0001261	NM_001168272	ITPR1	179	0	0	0	0	0	2	0	10197	7	6	2	10	2	12	1612
hsa_circ_0017639	NM_001029880	SFMBT2	536	0	0	0	0	0	1	0	8024	4	2	1	2	2	6	1482
hsa_circ_0080251	NM_001483	GBAS	339	1	0	1	0	0	0	0	2019	3	0	2	2	0	4	1105
hsa_circ_0008044	NM_013986	EWSR1	212	0	0	1	0	0	0	0	2694	1	2	1	1	0	1	362
hsa_circ_0007772	NM_012424	RPS6KC1	572	1	0	0	0	0	0	0	4219	4	3	3	3	2	7	829
hsa_circ_0008310	NM_001037144	CNTROB	259	0	0	0	0	0	0	0	4137	1	0	0	1	1	4	66
hsa_circ_0006098	NM_001099415	POM121C	306	0	0	0	0	0	0	0	5865	2	1	0	1	1	5	2012
hsa_circ_0048682	NM_015015	KDM4B	249	0	0	0	0	0	0	0	5675	1	2	0	1	0	2	2083
hsa_circ_0005252	NM_017926	C14orf118	626	1	0	0	0	0	1	0	12518	11	7	3	6	7	18	938
hsa_circ_0058850	NR_037904	UBE2F-SCLY	96	0	0	0	0	0	0	0	2972	1	3	0	1	1	1	0
hsa_circ_0069776	NM_018475	TMEM165	691	1	1	0	0	0	1	0	1993	3	2	2	1	0	2	722
hsa_circ_0025372	NM_020734	RIMKLB	231	0	0	0	0	1	0	0	5469	5	4	3	5	1	8	3406
hsa_circ_0007685	NM_015691	WWC3	314	1	0	0	0	0	1	0	6463	3	4	1	0	0	5	3079
hsa_circ_0025765	NM_175861	TMTC1	1006	1	2	0	2	2	0	0	8841	6	7	10	3	5	8	6019
hsa_circ_0000698	NM_001031835	PHKB	518	0	0	0	1	0	0	0	5603	2	6	5	8	3	6	2155
hsa_circ_0000729	NR_023348	GAS8	95	0	0	0	0	0	0	0	0							0
hsa_circ_0068255	NM_018622	PARL	386	2	0	0	0	0	0	0	1423	1	0	0	0	0	1	211
hsa_circ_0001194	NM_033656	BRWD1	382	0	0	1	0	1	1	0	17906	17	8	10	10	10	24	6035
hsa_circ_0060937	NM_000782	CYP24A1	350	0	0	0	0	0	0	0	3287	3	2	1	2	2	3	1322
hsa_circ_0003338	NM_178862	STT3B	563	0	0	0	1	0	0	0	4553	3	3	1	2	0	4	0
hsa_circ_0000056	NM_022157	RRAGC	114	0	0	0	0	0	0	0	2746	2	2	0	0	2	6	209
hsa_circ_0001772	NM_053043	RBM33	445	0	0	0	2	0	1	0	10325	2	3	1	4	3	5	6443
hsa_circ_0002954	NM_021090	MTMR3	457	0	0	0	0	0	0	0	9008	6	3	1	4	1	4	5064
hsa_circ_0000815	NM_024648	C17orf101	276	0	0	0	0	0	0	0	4300	3	2	2	2	0	2	3186
hsa_circ_0036408	NM_000126	ETFA	412	0	0	0	0	0	0	0	1369	2	0	0	1	0	2	270
hsa_circ_0043269	NM_198839	ACACA	253	0	0	0	0	0	0	0	10691	6	0	0	6	2	7	2322
hsa_circ_0043893	NM_001991	EZH1	305	0	0	0	0	0	0	0	4654	3	0	0	2	1	6	2255
hsa_circ_0019005	NM_015045	WAPAL	744	0	0	0	0	1	0	0	6302	7	3	1	2	4	11	2285
hsa_circ_0018550	NM_018237	CCAR1	227	0	0	0	0	0	0	0	4769	3	7	2	3	2	15	283
hsa_circ_0006305	NM_020732	ARID1B	270	0	0	0	0	0	1	0	9648	5	4	2	3	6	11	1375
hsa_circ_0032349	NM_018375	SLC39A9	290	0	0	0	0	0	0	0	5438	3	4	0	3	1	4	3794
hsa_circ_0004946	NM_015963	THAP4	214	0	0	0	1	0	0	0	2245	1	1	0	0	0	1	199
hsa_circ_0008788	NM_001017424	KCNK2	348	0	0	0	0	0	0	0	3597	5	2	1	1	1	10	1946
hsa_circ_0007005	TCONS_l2_00026200	TCONS_l2_00026200	264	0	0	0	0	0	0	0	0							0
hsa_circ_0022031	NM_014342	MTCH2	206	0	0	0	1	0	1	0	2628	3	1	2	2	2	3	1525
hsa_circ_0070617	NM_005443	PAPSS1	351	0	0	0	0	0	0	0	2558	5	2	0	1	0	3	581
hsa_circ_0000924	NM_032139	ANKRD27	257	0	0	0	0	0	0	0	4461	0	2	1	3	1	3	1143
hsa_circ_0008920	NM_005993	TBCD	1173	0	0	0	0	0	0	0	4449	2	0	0	0	1	1	720
hsa_circ_0022142	NM_003627	SLC43A1	216	0	0	0	0	0	1	0	2555	1	0	0	1	0	0	560
hsa_circ_0070039	NM_017426	NUP54	643	0	1	0	0	0	0	0	2381	2	1	1	3	2	6	700
hsa_circ_0003965	NM_032012	C9orf5	591	0	0	0	0	1	1	0	8006	4	3	2	6	4	7	5323
hsa_circ_0004120	NM_001144	AMFR	1125	1	0	0	1	0	0	0	3631	3	1	0	0	2	0	1455
hsa_circ_0006570	NM_001098808	C9orf129	388	0	0	0	0	0	0	0	1154	1	0	1	0	0	0	197
hsa_circ_0001824	NM_018482	ASAP1	334	0	0	0	0	0	1	0	6259	5	3	3	3	1	6	2623
hsa_circ_0009190	NM_152486	SAMD11	401	0	0	0	0	0	0	0	2575	2	0	0	0	0	1	427
hsa_circ_0071311	NM_001131007	KIAA0922	283	0	0	0	0	0	0	0	5034	5	4	2	3	2	11	131
hsa_circ_0021773	NM_018259	TTC17	1006	0	0	0	1	0	2	0	4525	3	0	2	2	0	7	38
hsa_circ_0047378	NM_016271	RNF138	451	0	1	1	0	0	0	0	3585	4	4	5	2	2	4	2372
hsa_circ_0073177	NM_002439	MSH3	759	3	0	0	1	2	2	0	4472	6	4	3	3	4	11	951
hsa_circ_0007481	NR_037918	PRH1-PRR4	340	0	0	0	0	0	0	0	1645	2	0	0	1	1	0	0
hsa_circ_0001187	NM_005128	DOPEY2	301	0	0	0	0	0	0	0	7689	1	2	2	3	3	4	701
hsa_circ_0001157	NM_021931	DHX35	110	0	0	0	0	0	0	0	3336	0	0	2	3	2	1	1176
hsa_circ_0086736	NM_018449	UBAP2	189	0	0	1	0	0	0	0	4299	1	1	1	1	2	4	810
hsa_circ_0010440	NM_016287	HP1BP3	160	0	0	0	0	0	0	0	3938	3	2	4	3	2	12	2118
hsa_circ_0002637	NM_001080779	MYO1C	279	0	0	0	0	0	0	0	4973	1	0	0	0	0	0	1537
hsa_circ_0007582	None	None	24864	15	4	2	10	25	15	0	0							0
hsa_circ_0001986	NM_001543	NDST1	900	0	0	0	0	0	0	0	8030	1	0	0	0	0	2	4877
hsa_circ_0007975	NM_006395	ATG7	591	0	0	0	0	0	1	0	5059	3	1	2	1	2	3	2814
hsa_circ_0045526	NM_001159770	SLC39A11	258	0	0	0	0	0	0	0	2799	1	1	0	1	0	1	1636
hsa_circ_0071834	NM_005885	6-Mar	171	0	0	0	0	0	0	0	9710	10	9	3	4	5	3	1694
hsa_circ_0000520	NR_002312	RPPH1	123	0	0	0	0	0	0	0	341	0	0	0	0	0	0	0
hsa_circ_0083059	NM_020445	ACTR3B	496	0	0	0	0	0	0	0	2223	3	0	0	0	0	0	824
hsa_circ_0041213	NM_001080779	MYO1C	169	0	0	0	0	0	0	0	4973	1	0	0	0	0	0	1537
hsa_circ_0031594	NM_022073	EGLN3	257	0	0	0	0	0	0	0	2722	4	1	1	3	1	3	1673
hsa_circ_0008826	NM_018706	DHTKD1	1499	1	0	0	0	0	1	0	5217	3	3	0	2	0	7	2335
hsa_circ_0011450	NM_022753	S100PBP	1143	0	1	0	1	0	0	0	4370	2	5	1	2	1	3	2835
hsa_circ_0004851	NM_005898	CAPRIN1	412	0	0	0	1	0	0	0	5562	3	3	2	4	4	2	3242
hsa_circ_0033163	NM_001008707	EML1	157	0	0	0	0	0	0	0	4536	3	2	2	5	2	5	1943
hsa_circ_0006789	NM_145305	SLC25A43	173	0	0	0	0	0	0	0	2557	0	2	0	1	0	2	1406
hsa_circ_0020175	NM_006793	PRDX3	278	0	0	0	0	0	1	0	1637	2	1	0	1	0	2	775
hsa_circ_0008934	NM_001247996	ASAP1	550	0	0	0	0	0	1	0	6361	5	3	3	3	1	6	0
hsa_circ_0000116	NM_006699	MAN1A2	353	1	1	0	2	0	3	0	5388	6	5	3	5	3	4	2740
hsa_circ_0009574	NM_012102	RERE	373	0	0	0	0	0	0	0	8207	3	2	0	2	0	4	2680
hsa_circ_0062808	NM_021090	MTMR3	207	0	0	0	0	0	0	0	9008	6	3	1	4	1	4	5064
hsa_circ_0029000	NM_001080825	TMEM120B	482	0	0	0	0	0	0	0	7510	1	1	0	0	0	0	6343
hsa_circ_0004123	NM_001987	ETV6	546	0	0	0	0	1	0	0	5989	2	0	4	4	3	8	4342
hsa_circ_0007146	NM_016256	NAGPA	420	0	0	0	0	0	0	0	2209	2	0	0	0	0	0	632
hsa_circ_0037969	NM_002582	PARN	785	2	1	0	0	0	0	0	3083	2	2	1	2	0	5	1014
hsa_circ_0005695	NM_001193513	SLC30A6	314	1	0	0	0	0	0	0	4965	2	4	3	5	4	1	0
hsa_circ_0055610	TCONS_00004336	TCONS_00004336	98	0	0	0	0	0	0	0	0							0
hsa_circ_0047481	NM_002647	PIK3C3	639	0	0	0	0	0	1	0	3083	3	0	1	5	1	5	342
hsa_circ_0005354	NM_001113411	FGGY	568	0	0	0	0	0	1	0	2102	1	1	0	1	0	2	143
hsa_circ_0002619	NM_001009984	C20orf194	220	0	0	0	0	0	0	0	6919	1	1	3	5	2	4	3269
hsa_circ_0032708	NM_015072	TTLL5	302	0	0	0	0	0	1	0	4773	3	1	2	5	0	5	635
hsa_circ_0092284	NM_004110	FDXR	360	0	0	0	1	0	0	0	1936	1	0	0	0	0	1	318
hsa_circ_0016726	NM_000447	PSEN2	289	0	0	0	0	0	0	0	2302	2	0	0	0	0	2	523
hsa_circ_0069323	NM_145290	GPR125	1561	1	2	1	0	1	0	0	4580	3	2	0	1	1	0	328
hsa_circ_0000507	NM_001008895	CUL4A	235	0	0	0	0	0	0	0	3909	4	5	1	3	0	1	1494
hsa_circ_0006078	NM_023928	AACS	345	0	0	0	0	0	1	0	3341	1	0	0	1	0	4	1096
hsa_circ_0038646	NM_002738	PRKCB	1034	0	0	0	1	0	1	0	8014	4	4	3	4	1	15	5792
hsa_circ_0003530	NM_001144927	NKIRAS2	242	0	0	0	0	0	0	0	2493	1	0	0	0	0	1	1742
hsa_circ_0000861	TCONS_00026384	TCONS_00026384	145	0	0	0	0	0	0	0	0							0
hsa_circ_0079363	NM_139179	DAGLB	378	0	0	0	0	0	0	0	2910	2	0	0	0	0	0	719
hsa_circ_0051258	NM_152296	ATP1A3	506	0	0	0	0	1	0	0	3635	0	0	1	1	0	2	352
hsa_circ_0043244	NM_198839	ACACA	437	0	0	1	0	0	0	0	10691	6	0	0	6	2	7	2322
hsa_circ_0078738	NM_182552	WDR27	904	1	0	1	0	0	0	0	3599	4	0	2	0	0	2	371
hsa_circ_0006415	NM_014801	PCNXL2	641	0	0	0	0	0	0	0	6817	1	1	1	3	3	1	167
hsa_circ_0004680	NR_036564	CCT3	211	0	0	0	0	1	0	0	2269	0	1	0	0	1	5	0
hsa_circ_0009594	NM_012102	RERE	197	0	0	0	0	0	0	0	8207	3	2	0	2	0	4	2680
hsa_circ_0000795	NM_020748	INTS2	1112	2	1	0	1	2	0	0	5881	9	5	2	6	6	9	2188
hsa_circ_0023770	NM_001007027	ALG8	171	1	0	0	0	1	0	0	1743	2	1	0	0	0	3	273
hsa_circ_0000179	NM_016448	DTL	282	0	0	0	1	0	0	0	4611	4	2	2	2	2	4	1903
hsa_circ_0002624	NM_152707	SLC25A16	485	0	0	0	1	1	1	0	2264	5	0	1	3	2	2	1090
hsa_circ_0001095	NM_001080475	PLEKHM3	936	0	0	0	0	0	0	0	9807	6	2	2	5	3	8	7030
hsa_circ_0055415	NM_005911	MAT2A	78	0	0	0	0	0	0	0	3022	1	1	0	3	1	1	1505
hsa_circ_0008812	NM_002874	RAD23B	487	0	0	1	0	0	0	0	4167	2	2	4	3	2	3	2531
hsa_circ_0020597	TCONS_l2_00005353	TCONS_l2_00005353	124	0	0	0	0	0	0	0	0							0
hsa_circ_0017412	NM_015155	LARP4B	289	0	0	0	0	0	0	0	8546	3	5	3	0	5	5	3381
hsa_circ_0002968	NM_002750	MAPK8	499	0	1	1	0	0	1	0	5676	4	4	6	3	1	5	243
hsa_circ_0056472	NM_032995	ARHGEF4	900	0	0	0	0	0	0	0	3860	1	0	0	0	0	0	1724
hsa_circ_0007978	NM_014862	ARNT2	476	0	0	0	0	0	0	0	6576	1	2	0	3	1	4	4232
hsa_circ_0007409	NM_006867	RBPMS	180	0	0	0	0	0	0	0	3138	3	1	3	0	0	4	1897
hsa_circ_0092358	NR_002954	SNORA12	200	0	0	0	0	0	0	0	147	0	0	0	0	0	0	0
hsa_circ_0003168	NM_144588	ZFYVE27	258	0	0	0	0	0	0	0	3059	1	0	0	0	0	1	1605
hsa_circ_0001174	TCONS_l2_00016814	TCONS_l2_00016814	864	0	0	0	0	0	0	0	0							0
hsa_circ_0046419	NM_001038618	NARF	493	0	0	0	0	0	2	0	1796	0	1	0	0	1	3	107
hsa_circ_0007108	NM_001178085	ZFX	674	0	1	0	0	0	1	0	7740	9	5	6	6	5	9	0
hsa_circ_0002094	NM_053043	RBM33	521	0	0	0	0	0	1	0	10325	2	3	1	4	3	5	6443
hsa_circ_0046215	NM_004712	HGS	378	0	0	0	0	0	1	0	2986	1	0	0	0	0	1	496
hsa_circ_0006088	NM_001130438	SPTAN1	503	0	0	0	0	0	0	0	7907	2	0	0	4	0	10	324
hsa_circ_0056169	NM_013412	RABL2A	190	0	0	0	0	0	0	0	2187	1	0	0	0	0	0	1267
hsa_circ_0083619	NM_001243974	PPP3CC	323	0	0	0	1	0	0	0	2361	2	0	1	4	1	2	0
hsa_circ_0036688	NM_007011	ABHD2	168	0	0	0	0	0	0	0	9159	1	4	4	4	4	6	6936
hsa_circ_0004223	NM_001083962	TCF4	180	0	0	0	0	0	0	0	8332	3	9	9	9	3	11	5703
hsa_circ_0020028	NM_007373	SHOC2	1075	2	2	0	3	0	3	0	3962	3	4	0	4	1	5	1847
hsa_circ_0091178	NM_153252	BRWD3	89	0	0	0	0	0	0	0	12793	11	12	8	13	12	17	424
hsa_circ_0007874	NM_001123226	MTO1	318	0	1	0	0	0	1	0	3048	2	3	1	2	2	2	718
hsa_circ_0091449	NM_001081550	THOC2	618	1	1	0	0	0	0	0	5625	7	4	2	8	0	20	794
hsa_circ_0078165	NM_001127715	STXBP5	1715	2	0	1	0	1	2	0	9352	12	7	9	11	6	13	2815
hsa_circ_0076798	NM_001498	GCLC	104	0	0	0	0	0	0	0	3823	6	2	2	2	1	4	1413
hsa_circ_0038648	NM_002738	PRKCB	533	0	0	0	0	0	0	0	8014	4	4	3	4	1	15	5792
hsa_circ_0025640	NM_001164747	RASSF8	1203	0	1	0	3	0	3	0	5627	5	7	6	4	4	6	4054
hsa_circ_0004657	NM_178040	ERC1	483	0	0	0	1	0	2	0	9313	3	5	5	7	1	6	5702
hsa_circ_0048172	NM_002695	POLR2E	197	0	0	0	0	0	0	0	2866	2	1	0	0	0	0	2153
hsa_circ_0042196	NM_016113	TRPV2	2221	0	0	0	0	0	0	0	2829	0	0	1	0	0	0	111
hsa_circ_0081706	NM_006989	RASA4	176	0	0	0	0	0	0	0	5606	3	1	0	0	0	3	3123
hsa_circ_0028932	NM_139015	SPPL3	893	1	0	0	0	0	1	0	4139	2	3	0	2	1	2	1765
hsa_circ_0008813	NM_005499	UBA2	733	1	0	0	1	1	3	0	2682	2	1	1	2	2	4	670
hsa_circ_0003923	NM_080678	UBE2F	162	0	2	0	0	0	0	0	2206	2	2	1	1	0	2	696
hsa_circ_0058218	NM_152862	ARPC2	202	0	0	0	1	0	1	0	1514	1	2	1	1	1	3	431
hsa_circ_0008648	NM_130847	AMOTL1	527	0	0	0	0	0	0	0	8999	2	3	1	1	2	7	5956
hsa_circ_0008558	NM_031490	LONP2	554	0	0	0	0	0	0	0	4958	1	1	3	2	1	1	1693
hsa_circ_0069811	NM_001024924	EXOC1	229	0	1	0	0	0	0	0	3582	2	3	1	2	2	8	582
hsa_circ_0000848	NM_001190821	SMAD7	264	0	1	0	0	0	0	0	3085	1	3	3	1	0	2	0
hsa_circ_0068142	NM_014616	ATP11B	334	0	0	0	0	0	1	0	7347	8	7	2	6	3	9	3526
hsa_circ_0028630	NM_181578	RFC5	806	0	0	0	2	0	1	0	2486	2	0	1	2	1	1	954
hsa_circ_0008701	NM_015100	POGZ	1395	0	0	0	0	0	0	0	6636	2	0	1	5	0	6	2077
hsa_circ_0070659	NM_017918	CCDC109B	247	0	0	0	1	0	0	0	1298	1	1	0	3	0	1	119
hsa_circ_0004033	NR_023318	ADPGK	410	0	1	0	1	0	0	0	2786	1	3	1	1	0	1	0
hsa_circ_0003958	NM_152740	HIBADH	232	0	0	0	0	2	0	0	2012	3	0	1	0	0	2	769
hsa_circ_0039943	NM_001076785	SLC7A6	129	0	0	0	0	0	0	0	6368	6	3	2	2	0	4	4490
hsa_circ_0009353	NM_002074	GNB1	373	0	0	0	0	0	0	0	3200	2	1	1	2	1	1	1771
hsa_circ_0017310	NM_152609	CNST	430	0	0	0	2	1	0	0	5233	2	4	0	4	3	7	2675
hsa_circ_0030053	None	None	15977	20	16	5	6	3	20	0	0							0
hsa_circ_0061749	NM_033656	BRWD1	142	0	0	0	0	0	0	0	17906	17	8	10	10	10	24	6035
hsa_circ_0005759	NM_002951	RPN2	194	0	0	0	0	0	0	0	2538	1	0	0	0	0	6	304
hsa_circ_0052523	NM_003887	ASAP2	104	0	0	0	0	0	0	0	5724	5	2	1	3	0	4	2355
hsa_circ_0002488	NM_139078	MAPKAPK5	188	0	0	0	0	0	1	0	2313	2	1	0	2	2	3	361
hsa_circ_0036429	NM_018200	HMG20A	378	0	0	0	1	0	2	0	3898	0	3	0	5	0	5	2637
hsa_circ_0003119	NM_006360	EIF3M	361	1	0	0	0	1	0	0	1338	1	1	0	0	0	0	66
hsa_circ_0001423	NM_001166693	AFF1	1021	0	0	0	0	0	1	0	9285	5	4	1	9	1	6	5351
hsa_circ_0071174	NM_001199282	LRBA	449	0	0	0	0	0	1	0	9919	2	2	1	8	2	11	0
hsa_circ_0002828	NM_024852	EIF2C3	467	0	0	0	0	0	0	0	3667	1	2	2	0	2	2	715
hsa_circ_0087288	NM_007005	TLE4	294	0	1	0	0	0	0	0	5078	2	9	3	3	1	4	1597
hsa_circ_0001776	NM_020728	ESYT2	495	1	0	0	0	0	0	0	5957	3	7	5	4	2	6	3208
hsa_circ_0080628	NM_173537	GTF2IRD2	363	0	0	0	0	0	0	0	3599	0	2	3	3	2	5	516
hsa_circ_0067260	NM_016128	COPG	169	0	0	0	0	0	0	0	3114	2	0	0	3	0	2	346
hsa_circ_0027119	NM_001178078	STAT6	137	0	0	0	0	0	0	0	4050	2	1	0	0	1	1	0
hsa_circ_0006250	NM_006852	TLK2	264	0	0	0	0	0	0	0	5455	5	5	1	5	2	5	2912
hsa_circ_0044177	None	None	627	0	0	0	0	0	0	0	0							0
hsa_circ_0004913	NM_018469	TEX2	495	0	0	0	0	0	0	0	5131	4	3	2	3	0	3	1532
hsa_circ_0075071	NM_022754	SFXN1	605	0	0	0	1	0	0	0	2991	1	0	3	6	1	4	1883
hsa_circ_0005351	NM_022463	NXN	305	0	0	0	0	0	0	0	3024	1	0	0	0	0	2	1602
hsa_circ_0017454	NM_014023	WDR37	208	0	0	0	0	0	0	0	4611	1	3	1	1	0	3	2952
hsa_circ_0032644	NM_001040108	MLH3	290	0	0	0	1	0	0	0	7911	3	1	3	10	4	8	3317
hsa_circ_0005209	NM_017653	DYM	932	1	1	0	2	1	1	0	2628	1	0	0	0	0	4	252
hsa_circ_0001704	TCONS_l2_00027349	TCONS_l2_00027349	4696	9	2	3	1	7	8	0	0							0
hsa_circ_0088373	NM_001100588	RC3H2	3184	1	0	0	1	3	0	0	3991	4	0	1	2	2	5	173
hsa_circ_0008916	NM_199040	NUDT4	156	0	0	0	0	0	0	0	4815	3	3	2	1	2	0	3866
hsa_circ_0059071	NM_014808	FARP2	440	0	0	1	0	0	0	0	4059	1	1	1	1	0	2	714
hsa_circ_0027485	NM_020401	NUP107	158	0	0	0	0	0	0	0	3158	2	1	1	1	0	3	229
hsa_circ_0089041	TCONS_l2_00029080	TCONS_l2_00029080	350	0	0	0	0	0	0	0	0							0
hsa_circ_0002021	NM_015030	FRYL	303	1	0	0	0	0	0	0	11706	10	5	7	11	6	28	2058
hsa_circ_0092361	NM_001251882	VIPR1	340	0	0	0	0	0	0	0	3185	1	0	0	0	0	0	0
hsa_circ_0076040	NM_000841	GRM4	1099	0	0	0	0	0	0	0	7434	3	1	0	1	0	1	968
hsa_circ_0001897	NM_001077365	POMT1	158	0	0	0	0	0	0	0	3080	1	1	0	0	0	1	698
hsa_circ_0038644	NM_002738	PRKCB	616	0	0	0	0	0	0	0	8014	4	4	3	4	1	15	5792
hsa_circ_0004622	NM_006310	NPEPPS	264	1	0	0	0	0	0	0	4364	6	3	1	5	1	3	1354
hsa_circ_0087023	NM_194328	RNF38	408	0	0	0	0	0	0	0	5268	2	0	1	5	4	2	3347
hsa_circ_0007707	NM_032440	LCOR	146	0	1	0	0	0	0	0	10390	7	11	6	4	6	9	8518
hsa_circ_0029803	NM_001260	CDK8	328	0	0	0	0	0	0	0	1772	1	0	0	1	0	3	350
hsa_circ_0001695	NM_022373	HERPUD2	392	0	0	0	0	0	0	0	2932	4	1	0	2	2	3	1027
hsa_circ_0005879	NM_014708	KNTC1	195	0	0	0	1	0	0	0	6965	1	4	1	5	2	7	170
hsa_circ_0088220	NM_002581	PAPPA	315	0	0	0	0	0	0	0	11025	9	3	3	3	6	18	5703
hsa_circ_0002311	NM_005628	SLC1A5	258	0	0	0	0	0	0	0	2873	1	0	0	0	2	1	624
hsa_circ_0081313	NM_001244580	TRRAP	336	0	1	0	0	0	0	0	12695	1	4	1	4	3	8	0
hsa_circ_0078610	NM_021977	SLC22A3	1181	0	0	1	0	0	1	0	3245	1	1	2	2	1	3	3924
hsa_circ_0042823	NM_033389	SSH2	187	0	0	0	1	0	0	0	9224	2	6	2	7	1	11	4893
hsa_circ_0087334	NM_005077	TLE1	138	0	0	0	0	0	0	0	3283	2	3	1	1	0	3	512
hsa_circ_0008081	NM_014325	CORO1C	323	0	0	0	0	0	0	0	3858	0	0	0	5	1	3	2289
hsa_circ_0055323	NM_033046	RTKN	95	0	0	0	0	0	0	0	2638	0	1	0	0	0	1	380
hsa_circ_0031570	NM_015473	HEATR5A	363	0	0	0	0	1	0	0	7856	2	3	2	6	0	5	1515
hsa_circ_0077913	NM_001134831	AHI1	177	0	0	0	0	0	0	0	5649	7	6	2	4	2	15	1670
hsa_circ_0024139	NM_001080463	DYNC2H1	1344	0	1	0	1	1	5	0	13699	10	15	11	12	6	23	609
hsa_circ_0022058	NM_015231	NUP160	370	0	0	0	0	0	0	0	5383	1	4	0	2	3	4	985
hsa_circ_0079284	NM_207111	RNF216	321	0	0	0	0	0	0	0	5867	3	2	0	3	2	5	2812
hsa_circ_0034786	NM_015289	VPS39	242	0	0	0	1	0	0	0	4873	3	0	0	1	0	4	2051
hsa_circ_0001671	NM_003751	EIF3B	290	0	0	0	0	0	0	0	3009	1	1	0	0	0	4	475
hsa_circ_0005175	NM_022081	HPS4	242	0	0	0	0	0	0	0	5161	2	1	1	1	2	3	1751
hsa_circ_0004426	NM_005504	BCAT1	227	0	0	0	0	0	0	0	9682	13	5	6	10	9	12	6660
hsa_circ_0052011	NM_002691	POLD1	320	0	0	0	0	0	0	0	3464	1	0	0	0	0	0	65
[truncated: 3,571 more rows]
