# Supplementary material for: CPSF3 Promotes Pre-mRNA Splicing and Prevents CircRNA Cyclization in Hepatocellular Carcinoma
Source: Cancers (Basel). 2023 Aug 11;15(16):4057. doi: 10.3390/cancers15164057 (PMC10452738; doi:10.3390/cancers15164057)
Supplement: Supplementary file 1 [file cancers-15-04057-s001.zip › supplementary file S3.xlsx]

## Sheet: HlivH150CS05详细病理资料
Tissue coding	Gender	Age	Distant metastatic site	Whether it is the original	Pathological classification	Pathological grading	Tumor size (cm)	Tumor location	Pathological morphology	Positive number	T	N	M	AJCC 7th edition clinical staging
D19A0263	Female	56	None	Yes	Hepatocellular carcinoma	Ⅱ	3*3*2	Liver	-	0	T1	N0	M0	1
D19A0353	Male	57	Inferior vena cava	Yes	Hepatocellular carcinoma	Ⅱ	8*4*3	Liver	Nodular type	0	T2	N0	M1	4
D19A0358	Male	57	None	Yes	Hepatocellular carcinoma	Ⅱ	2*1.5*1	Liver	Nodular type	0	T1	N0	M0	1
D19A0366	Female	55	Portal vein	Yes	Hepatocellular carcinoma	Ⅱ-Ⅲ	22*11*7	Right liver	Massive type	0	T3	N0	M1	4
D19A0367	Male	52	None	Yes	Hepatocellular carcinoma	Ⅱ-Ⅲ	2.5*2*2	Liver	Nodular type	0	T1	N0	M0	1
D19A0392	Male	52	None	Yes	Hepatocellular carcinoma	Ⅱ-Ⅲ	2*1.5*1.5	Right liver	Nodular type	0	T1	N0	M0	1
D19A0659	Male	40	None	Yes	Hepatocellular carcinoma	Ⅲ	Diameter 8.5	Right lobe of liver	-	0	T2	N0	M0	2
D19A0760	Male	71	None	Yes	Hepatocellular carcinoma	Ⅱ	20	Left lobe of liver	-	0	T3	N0	M0	3
D19A0784	Male	49	None	Yes	Hepatocellular carcinoma	Ⅱ	9	Right lobe of liver	Block type	0	T3	N0	M0	3
D19A0787	Male	73	None	Yes	Hepatocellular carcinoma	Ⅲ	6	Inferior segment of right posterior lobe of liver	Nodular type	0	T3	N0	M0	3
D19A0792	Female	43	None	Yes	Hepatocellular carcinoma	Ⅰ-Ⅱ	11*7	Right posterior lobe of liver	-	0	T1	N0	M0	1
D19A0798	Male	62	None	Yes	Hepatocellular carcinoma	Ⅱ-Ⅲ	4	Near the diaphragmatic roof at the junction of the right anterior lobe and the right posterior lobe of the liver	-	0	T2	N0	M0	2
D19A0804	Female	47	None	Yes	Hepatocellular carcinoma	Ⅱ	12.5*9*2	Inferior segment of left lateral lobe	-	0	T2	N0	M0	2
D19A0890	Male	51	None	Yes	Hepatocellular carcinoma	Ⅱ	-	Inferior segment of left lateral lobe of liver	-	0	T2	N0	M0	2
D19A0891	Female	72	None	Yes	Hepatocellular carcinoma with liver cirrhosis	Ⅱ	-	Left medial lobe of liver	-	0	T2	N0	M0	2
D19A0893	Female	49	None	Yes	Hepatocellular carcinoma with liver cirrhosis	Ⅰ-Ⅲ	-	Right posterior lobe of liver	-	0	T2	N0	M0	2
D19A0914	Male	47	None	Yes	Hepatocellular carcinoma	Ⅱ	13*13*9	Liver	Massive type	0	T3	N0	M0	3
D19A0916	Male	53	None	Yes	Hepatocellular carcinoma	Ⅱ	0.5-4.5	Liver	-	0	T3	N0	M0	3
D19A0928	Female	62	None	Yes	Hepatocellular carcinoma with liver cirrhosis	Ⅱ-Ⅲ	-	Upper segment of right posterior lobe of liver	-	0	T2	N0	M0	2
D19A1155	Male	62	None	Yes	Hepatocellular carcinoma	Ⅰ-Ⅱ	7*5	Right liver	Thin beam type	0	T2	N0	M0	2
D19A1166	Male	70	None	Yes	Hepatocellular carcinoma with liver cirrhosis	Ⅱ	-	Left lateral lobe	-	0	T2	N0	M0	2
D19A1188	Male	66	Right adrenal metastasis	-	Hepatocellular carcinoma	Ⅱ	3.5*3.5*3.5	Liver	Nodular type	-	——	——	M1	4
D19A1297	Female	52	None	Yes	Hepatocellular carcinoma	Ⅱ	-	Liver	-	0	T3	N0	M0	3
D19A1299	Female	51	None	Yes	Hepatocellular carcinoma	Ⅱ-Ⅲ	-	Liver	-	0	T2	N0	M0	2
D19A1302	Male	57	None	Yes	Hepatocellular carcinoma	Ⅱ	-	Liver	-	0	T2	N0	M0	2
D19A1365	Male	41	None	Yes	Hepatocellular carcinoma	Ⅱ	9*8*6	Liver	Massive type	0	T3	N0	M0	3
D19A1520	Male	53	None	Yes	Hepatocellular carcinoma	Ⅱ	12	Segments V and VI of liver	-	0	T2	N0	M0	2
D19A1522	Male	58	None	Yes	Hepatocellular carcinoma	Ⅱ-Ⅲ	Diameter 4.5, Diameter 3	At the junction of the right posterior lobe and the right anterior lobe, there is about 3.5cm under the hepatic capsule, and the other one adheres to the adrenal gland near the third hilum of the liver.	Nodular type	0	T3	N0	M0	3
D19A1524	Male	38	None	Yes	Hepatocellular carcinoma	Ⅲ	16	Diaphragmatic surface of right lobe of liver	Massive type	0	T3	N0	M0	3
D19A1525	Male	68	None	Yes	Hepatocellular carcinoma	Ⅱ-Ⅲ	Diameter 7	The tumor is located in segment Ⅴ.	-	0	T3	N0	M0	3
D19A1528	Male	47	None	Yes	Hepatocellular carcinoma	Ⅲ-Ⅳ	20*10*18	Most of the right posterior lobe and right anterior lobe of the liver	Massive type	0	T3	N0	M0	3
D19A1600	Male	40	None	Yes	Hepatocellular carcinoma	Ⅱ-Ⅲ	2.5*1.5*1	Liver	-	0	T2	N0	M0	2
D19A1607	Male	55	None	Yes	Hepatocellular carcinoma	Ⅱ-Ⅲ	4*4*4	Liver	Nodular type	0	T2	N0	M0	2
D19A1759	Male	39	None	Yes	Hepatocellular carcinoma	Ⅱ-Ⅲ	3*3*2.5	Liver	-	0	T2	N0	M0	2
D19A1989	Male	47	None	Yes	Hepatocellular carcinoma	Ⅰ-Ⅱ	5.5*4.5*4	Liver	Nodular type	0	T2	N0	M0	2
D19A1993	Female	61	None	Yes	Hepatocellular carcinoma	Ⅱ	5*4*4	Right liver	Nodular type	0	T2	N0	M0	2
D19A2002	Male	47	None	Yes	Hepatocellular carcinoma	Ⅲ	6*5*2	Liver	Nodular type	0	T2	N0	M0	2
D19A2079	Male	53	None	Yes	Hepatocellular carcinoma	Ⅱ-Ⅲ	7	The bare area of the diaphragm of the right lobe of the liver	Nodular type	0	T3	N0	M0	3
D19A2083	Female	49	None	Yes	Hepatocellular carcinoma	Ⅱ	20*20*25	Left lobe of liver	-	0	T3	N0	M0	3
D19A2093	Male	40	None	Yes	Hepatocellular carcinoma	Ⅱ	4	It is mainly located in the left lateral lobe, and there is another tumor at the junction of segments Ⅶ and Ⅷ of the diaphragmatic surface of the right lobe.	-	0	T3	N0	M0	3
D19A2103	Male	42	None	Yes	Hepatocellular carcinoma	Ⅲ	9*9*6; 10*9*5	Liver	Massive type	1	T3	N1	M0	4
D19A2118	Male	43	None	Yes	Hepatocellular carcinoma	Ⅱ-Ⅲ	13*10*8	Liver	Massive type	0	T3	N0	M0	3
D19A2133	Male	48	None	Yes	Hepatocellular carcinoma	Ⅱ-Ⅲ	14*14*7	Left live	Massive type	2	T3	N1	M0	4
D19A2155	Male	53	None	Yes	Hepatocellular carcinoma	Ⅲ	13*11*9	Liver	Massive type	0	T2	N0	M0	2
D19A2160	Male	62	None	Yes	Hepatocellular carcinoma	Ⅰ	4.5*4.5*3; 2*2*1.5	Liver	-	0	T2	N0	M0	2
D19A2177	Male	47	None	Yes	Hepatocellular carcinoma	Ⅱ-Ⅲ	Left: 10*9.5*8.5, Right: 1.2*1*0.6	Liver	-	0	T3	N0	M0	3
D19A2196	Male	43	None	Yes	Hepatocellular carcinoma, clear cell type	Ⅱ	3*3	Right posterior lobe and left medial lobe of liver	-	0	T3	N0	M0	3
D19A2276	Male	34	None	Yes	Hepatocellular carcinoma with nodular cirrhosis	Ⅱ	4.5×3×2.5	Partial liver	-	0	T1	N0	M0	1
D19A2278	Male	46	None	Yes	Hepatocellular carcinoma with massive necrosis and nodular cirrhosis	Ⅱ-Ⅲ	6×5×5	Liver	Nodular type	0	T3	N0	M0	3
D19A2280	Male	63	None	Yes	Hepatocellular carcinoma with nodular cirrhosis	Ⅱ	7×4.5×3	Partial liver	Nodular type	0	T1	N0	M0	1
D19A2284	Male	49	None	Yes	Hepatocellular carcinoma	Ⅱ	3×2.5×2.5	Partial liver	Nodular type	0	T1	N0	M0	1
D19A2285	Male	47	None	Yes	Hepatocellular carcinoma with nodular cirrhosis	Ⅱ	6×5×4	Partial liver	Nodular type	0	T1	N0	M0	1
D19A2287	Male	54	None	Yes	Hepatocellular carcinoma	Ⅱ	6×6×5	Right liver	Nodular type	0	T1	N0	M0	1
D19A2288	Male	59	None	Yes	Hepatocellular carcinoma with nodular cirrhosis	Ⅱ	12×10×5	Partial liver	Massive type	0	T1	N0	M0	1
D19A2308	Male	73	None	Yes	Hepatocellular carcinoma	Ⅲ	8*6*5	Partial liver	Nodular type	0	T3	N0	M0	3
D19A2353	Male	60	None	Yes	Hepatocellular carcinoma with nodular cirrhosis	Ⅱ	20*13*7	Right liver	Massive type	0	T3	N0	M0	3
D19A2362	Female	25	None	Yes	Hepatocellular carcinoma with nodular cirrhosis	Ⅱ	Maximum diameter 15*11*7	Partial liver	Massive type	0	T3	N0	M0	3
D19A2367	Male	50	None	Yes	Hepatocellular carcinoma with nodular cirrhosis	Ⅱ-Ⅲ	0.5-1	Liver	Multinodular type	0	T3	N0	M0	3
D19A2373	Male	50	None	Yes	Hepatocellular carcinoma with multiple satellite nodules and nodular cirrhosis	Ⅲ	11*8*7	Liver	Massive type	0	T3	N0	M0	3
D19A2374	Male	58	None	Yes	Hepatocellular carcinoma with necrosis and nodular cirrhosis	Ⅱ-Ⅲ	9*6*6	Liver	Massive type	0	T3	N0	M0	3
D19A2384	Male	70	None	Yes	Hepatocellular carcinoma	Ⅱ-Ⅲ	6	Located in paragraph IV, partly involving paragraphs II and III	-	0	T3	N0	M0	3
D19A2387	Male	49	None	Yes	Hepatocellular carcinoma	Ⅱ-Ⅲ	Diameter 9	Located in paragraph V, partly involving paragraphs VI, VII, VIII	-	0	T3	N0	M0	3
D19A2398	Male	61	None	Yes	Hepatocellular carcinoma	Ⅱ-Ⅲ	Diameter 9	Located in section V and VI, partly involving section VIII, right and rear of the gallbladder bed	-	0	T3	N0	M0	3
D19A2399	Female	55	None	Yes	Hepatocellular carcinoma	Ⅲ	Diameter 22	The tumor occupies most of the right lobe.	-	0	T3	N0	M0	3
D19A2400	Female	60	None	Yes	Hepatocellular carcinoma	Ⅱ-Ⅲ	Diameter 8	Located in section VI and VII	-	0	T3	N0	M0	3
D19A2402	Female	46	None	Yes	Hepatocellular carcinoma	Ⅱ-Ⅲ	Diameter 12	Tumors occupy most of segments VII, VIII and V	-	0	T3	N0	M0	3
D19A2404	Female	65	None	Yes	Hepatocellular carcinoma	Ⅱ-Ⅲ	Diameter 7	Located in paragraph V, partly involving segments VI and VIII, right and rear of the gallbladder bed	-	0	T3	N0	M0	3
D19A2409	Male	59	None	Yes	Hepatocellular carcinoma	Ⅱ-Ⅲ	Diameter 9	The tumor involves segments V, VI and VII.	-	2	T2	N1	M0	4
D19A2880	Male	49	None	Yes	Hepatocellular carcinoma with satellite foci and nodular cirrhosis	Ⅲ	5*4*4	Liver	Nodular type	2	T3	N1	M0	4
D19A2996	Male	60	None	Yes	Hepatocellular carcinoma	Ⅱ-Ⅲ	Multi-focus, Maximum diameter 0.3-6	Liver	Nodular type	9	T3	N1	M0	4
D19A3267	Female	56	None	Yes	Hepatocellular carcinoma	Ⅱ	Multi-focus, Maximum diameter 0.5-6.5	Liver	Nodular type	0	T3	N0	M0	3
D19A3272	Male	53	None	Yes	Hepatocellular carcinoma with bleeding	Ⅱ-Ⅲ	8*7.5*3; 2.5*2*1.5	Right anterior lobe of liver, right posterior lobe of liver	Nodular type	0	T3	N0	M0	3
D19A3400	Male	42	None	Yes	Hepatocellular carcinoma with satellite focus, degeneration and necrosis	Ⅱ-Ⅲ	7*7*5；Maximum diameter 1	Partial liver	Nodular type	0	T3	N0	M0	3
D19A3404	Male	40	None	Yes	Hepatocellular carcinoma with satellite foci	Ⅱ-Ⅲ	Multi-focus, 12*10*8; Maximum diameter 0.5-2	Left live	-	0	T3	N0	M0	3
D19A3755	Male	50	None	Yes	Hepatocellular carcinoma with nodular cirrhosis	Ⅱ	Multi-focus, Maximum diameter 0.5-5.5	Liver	Nodular type	0	T3	N0	M0	3
