# Supplementary material for: CPSF3 Promotes Pre-mRNA Splicing and Prevents CircRNA Cyclization in Hepatocellular Carcinoma
Source: Cancers (Basel). 2023 Aug 11;15(16):4057. doi: 10.3390/cancers15164057 (PMC10452738; doi:10.3390/cancers15164057)
Supplement: Supplementary file 1 [file cancers-15-04057-s001.zip › supplementary file S5.xlsx]

## Sheet: GSE94508
circRNA	NM number	Gene	Length	Polyadenelation site number						GSM2477191	GSM2477196	GSM2477192	GSM2477197	GSM2477193	GSM2477198	GSM2477194	GSM2477199	GSM2477195	GSM2477200
				AAUAAA	AUUAAA	AAUAUA	AAUGAA	AAUAAU	AAGAAA	cancer	normal	cancer	normal	cancer	normal	cancer	normal	cancer	normal
hsa_circ_0067934	NM_002740	PRKCI	170	0	0	0	0	0	0	5.84271	3.54189	7.46151	5.87911	7.09846	6.21107	7.85511	7.06075	8.00456	4.44039
hsa_circ_0000282	NM_001113528	METTL15	4715	9	8	5	2	7	3	9.87193	8.33854	9.72111	8.12987	9.98821	8.32541	9.88811	8.37085	9.85272	8.23365
hsa_circ_0006789	NM_145305	SLC25A43	173	0	0	0	0	0	0	9.91975	8.40503	9.70436	8.21748	9.95612	8.39963	9.96908	8.41805	9.9939	8.25884
hsa_circ_0043438	NM_004774	MED1	90	0	1	0	0	0	0	9.80899	8.22844	9.64369	8.19984	9.81987	8.33961	9.84455	8.36093	9.94072	8.15865
hsa_circ_0000981	NM_014713	LAPTM4A	96	0	0	0	0	0	0	9.91723	8.35155	9.6969	8.13255	9.92426	8.40152	9.76357	8.36322	9.91081	8.25667
hsa_circ_0001806	NM_024790	CSPP1	432	0	0	0	2	0	0	9.94237	8.39946	9.79754	8.26818	9.93795	8.4349	9.90562	8.38236	9.88403	8.28732
hsa_circ_0012417	NM_001981	EPS15	240	0	0	0	0	0	0	9.79614	8.30695	9.66741	8.17479	9.79702	8.33495	9.78429	8.36049	9.89061	8.12852
hsa_circ_0079480	NM_001101426	ISPD	284	0	0	0	0	0	0	9.7682	8.32333	9.29455	7.85511	9.94875	8.41551	9.81788	8.38341	9.95697	8.18965
hsa_circ_0002867	NM_001172509	SATB2	428	0	0	0	0	0	0	9.72265	8.22292	9.53366	8.07911	9.82745	8.30081	9.73519	8.24487	9.71115	8.11395
hsa_circ_0035381	NM_004855	PIGB	601	0	0	0	0	0	1	9.88139	8.49075	9.79216	8.2579	9.97824	8.46867	9.98126	8.42186	9.92962	8.38436
hsa_circ_0089153	NM_005085	NUP214	1102	0	0	1	1	0	0	7.91661	5.99815	8.59554	7.55495	8.7048	7.87104	9.2169	8.04001	9.32171	6.76655
hsa_circ_0003180	NM_021982	SEC24A	252	0	0	0	0	0	0	9.72645	8.35793	9.64616	8.15885	9.90011	8.38505	9.82627	8.37967	9.85704	8.21543
hsa_circ_0003528	NM_021982	SEC24A	741	0	0	0	0	0	1	9.84895	8.36787	9.67431	8.14653	9.82707	8.39602	9.77731	8.31161	9.76083	8.23278
hsa_circ_0001955	NM_022048	CSNK1G1	815	0	0	0	0	0	0	9.85077	8.38184	9.76743	8.15774	9.84782	8.36304	9.77751	8.33433	9.72447	8.32378
hsa_circ_0001228	NM_002405	MFNG	252	0	0	0	0	0	0	9.73946	8.30942	9.57715	8.06089	9.78308	8.32324	9.72286	8.31024	9.75	8.16846
hsa_circ_0005479	NM_015113	ZZEF1	597	0	0	0	1	0	0	9.78784	8.29731	9.52397	8.13255	9.8789	8.37357	9.75384	8.30218	9.7673	8.20918
hsa_circ_0028190	NM_016238	ANAPC7	834	0	0	0	0	0	0	10	8.49903	9.86131	8.30393	9.98054	8.47055	9.89366	8.45238	9.79631	8.41194
hsa_circ_0092310	NM_001146018	TJAP1	200	0	0	0	0	0	0	9.66141	8.24468	9.52444	8.02284	9.78176	8.30732	9.59239	8.2294	9.77447	8.14479
hsa_circ_0006758	NM_012474	UCK2	257	0	0	0	1	0	1	9.88182	8.48672	9.8054	8.21465	9.91408	8.44158	9.85847	8.39869	9.86967	8.40263
hsa_circ_0007478	NM_016551	TM7SF3	622	0	0	0	0	0	1	9.78044	8.39284	9.70063	8.18916	9.85954	8.36726	9.73004	8.3042	9.79265	8.26272
hsa_circ_0006517	NM_005578	LPP	236	0	0	0	0	0	0	9.67324	8.26762	9.56736	8.05141	9.73736	8.33738	9.6841	8.29168	9.77873	8.15051
hsa_circ_0004136	NM_001160133	KCNQ5	218	0	0	0	0	0	0	9.79546	8.3619	9.6405	8.10197	9.81602	8.30448	9.607	8.20516	9.69106	8.2419
hsa_circ_0062682	NM_001008566	TPST2	930	0	0	0	0	0	0	9.77592	8.38176	9.59577	8.2373	9.84148	8.37357	9.75108	8.3283	9.86175	8.18259
hsa_circ_0000788	NM_170721	MSI2	246	0	0	0	0	0	0	9.90371	8.49726	9.74667	8.27802	9.9663	8.53221	9.85994	8.43398	9.90029	8.32758
hsa_circ_0005918	NM_014824	FCHSD2	318	0	0	0	0	0	0	7.05815	5.96837	9.14603	8.09011	9.22661	8.23797	9.20909	8.20073	9.27667	6.13682
hsa_circ_0079385	NM_001134387	ZDHHC4	245	0	0	0	0	0	0	9.75766	8.42515	9.69523	8.2797	9.98901	8.53479	9.93039	8.46891	9.95224	8.34104
hsa_circ_0082564	NM_194071	CREB3L2	227	0	0	0	0	0	0	9.73161	8.33037	9.58566	8.19164	9.83667	8.38375	9.68131	8.35554	9.89753	8.20476
hsa_circ_0038718	NM_000418	IL4R	227	0	0	0	0	0	0	9.81843	8.37173	9.62223	8.1086	9.78895	8.31516	9.65933	8.27521	9.71398	8.26903
hsa_circ_0013048	NM_012302	LPHN2	387	0	0	0	0	1	1	6.54144	4.78752	7.02982	6.00944	8.07697	7.1642	8.3086	7.38174	8.17419	5.60498
hsa_circ_0000673	NM_015659	RSL1D1	251	0	0	0	0	0	1	9.75588	8.36392	9.57972	8.2026	9.8322	8.36901	9.78544	8.39989	9.77615	8.21757
hsa_circ_0001489	NM_001165899	PDE4D	277	0	0	0	0	0	0	9.79618	8.38497	9.65488	8.16946	9.85178	8.34542	9.6579	8.29047	9.66123	8.26281
hsa_circ_0008583	NM_004087	DLG1	496	1	0	0	0	0	0	9.62109	8.26799	9.49935	8.08393	9.78011	8.35952	9.63118	8.33531	9.73052	8.11332
hsa_circ_0001917	NM_001126055	CASK	402	0	0	0	0	1	0	9.72251	8.31243	9.4815	8.12945	9.78745	8.37723	9.55316	8.26177	9.77602	8.15449
hsa_circ_0008274	NM_020121	UGGT2	244	0	0	0	0	0	0	9.7743	8.40152	9.65876	8.2026	9.82276	8.39335	9.70526	8.33818	9.72686	8.29703
hsa_circ_0026337	NM_014191	SCN8A	853	1	0	0	0	0	1	9.76	8.41517	9.74143	8.23499	9.85779	8.42329	9.68874	8.39482	9.74471	8.27128
hsa_circ_0026143	NM_005480	TROAP	273	0	0	0	0	0	0	9.67502	8.20437	9.5079	8.11552	9.73953	8.35527	9.60212	8.37269	9.65948	8.09605
hsa_circ_0092305	NM_016538	SIRT7	420	0	0	0	0	0	0	9.91627	8.5365	9.67214	8.29214	9.89281	8.4435	9.81808	8.50454	9.91423	8.40887
hsa_circ_0072088	NM_016107	ZFR	693	0	0	0	0	2	0	9.66466	8.36454	9.60971	8.16402	9.79533	8.34506	9.60507	8.26328	9.68001	8.23316
hsa_circ_0028602	NM_001109903	RNFT2	168	0	0	0	0	0	0	9.65337	8.35863	9.51318	8.05589	9.73147	8.31471	9.59232	8.26536	9.71832	8.23893
hsa_circ_0003945	NM_018449	UBAP2	258	0	0	0	0	0	0	9.56809	8.26111	9.43825	8.11363	9.74552	8.29952	9.60186	8.2596	9.67817	8.13338
hsa_circ_0008896	NM_001030059	PPAPDC1A	280	0	1	0	0	0	0	9.80544	8.4667	9.74626	8.19431	9.8019	8.40742	9.70237	8.36998	9.60126	8.31961
hsa_circ_0004552	NM_199141	CARM1	338	0	0	0	0	0	0	9.79797	8.49734	9.74366	8.27848	9.85197	8.50438	9.80281	8.4626	9.83236	8.38964
hsa_circ_0001834	NM_003070	SMARCA2	169	0	0	0	0	0	0	9.59686	8.23259	9.4313	8.02016	9.6906	8.21748	9.41084	8.17759	9.53749	8.13616
hsa_circ_0051732	NM_000234	LIG1	127	0	0	0	0	0	0	9.7786	8.37374	9.55882	8.18975	9.71371	8.39206	9.57513	8.34595	9.76544	8.26489
hsa_circ_0034762	NM_001128608	MAPKBP1	613	0	0	0	0	0	1	9.95145	8.58968	9.89977	8.47585	9.9689	8.61059	9.8886	8.55535	9.90658	8.56173
hsa_circ_0001184	NM_005534	IFNGR2	87	0	0	0	0	0	0	9.72731	8.41006	9.70178	8.31024	9.87576	8.5884	9.77784	8.5881	9.94649	8.31298
hsa_circ_0006117	NM_002836	PTPRA	421	0	0	1	0	0	0	8.71366	7.2156	9.04831	7.72143	9.39435	8.18916	9.33222	8.21796	9.19091	7.53446
hsa_circ_0000554	NM_001024674	LIN52	282	0	0	0	0	0	0	9.74021	8.35279	9.63981	8.22466	9.77691	8.367	9.60056	8.27447	9.54014	8.28816
hsa_circ_0033408	NM_014844	TECPR2	3861	2	0	1	4	0	2	9.70137	8.28825	9.62997	8.11896	9.66323	8.42093	9.55624	8.29906	9.56862	8.20339
hsa_circ_0015243	NM_015172	PRRC2C	913	0	0	0	0	0	0	9.75189	8.42515	9.61626	8.16644	9.68015	8.34818	9.58302	8.3086	9.72039	8.31834
hsa_circ_0017280	NM_018012	KIF26B	701	0	0	0	0	0	0	9.64746	8.30933	9.60387	8.12479	9.66673	8.37217	9.62565	8.28063	9.49442	8.16624
hsa_circ_0005397	NM_001033568	RHOT1	233	0	0	0	1	0	2	9.60782	8.28565	9.33859	8.14592	9.69837	8.36163	9.63446	8.34898	9.75138	8.13668
hsa_circ_0092327	NM_000980	RPL18A	420	0	0	0	0	0	0	9.32021	8.18608	9.4145	8.05054	9.61884	8.30347	9.60975	8.26856	9.67289	8.09245
hsa_circ_0016404	NM_001146171	TATDN3	166	0	0	0	0	0	0	9.74636	8.41185	9.63985	8.16946	9.73943	8.29805	9.54068	8.34907	9.48138	8.23133
hsa_circ_0049271	NM_203500	KEAP1	686	0	0	0	0	0	0	9.87764	8.55126	9.67803	8.38358	9.96676	8.51512	9.70783	8.43498	9.74079	8.4104
hsa_circ_0003645	NM_020314	C16orf62	356	0	0	0	1	0	1	8.5242	7.50524	8.83114	7.69622	9.08073	7.96764	9.32555	8.17298	9.51683	7.28452
hsa_circ_0007024	NM_203463	CERS6	380	0	0	0	0	0	1	5.65127	5.06018	7.22028	5.8796	8.07148	7.23362	8.4523	7.68189	8.56058	5.45382
hsa_circ_0064019	NM_001130921	RABL2B	354	0	0	0	0	0	0	9.46507	8.17779	9.39216	7.99061	9.53397	8.22078	9.41365	8.19124	9.45829	8.0573
hsa_circ_0007767	NM_001007027	ALG8	409	2	0	0	2	1	1	8.30594	7.06596	8.93841	7.72129	9.03085	7.92642	9.03765	7.92987	9.44496	7.49162
hsa_circ_0015454	NM_003101	SOAT1	333	0	0	0	0	0	0	9.58113	8.31106	9.37244	8.12354	9.68706	8.37784	9.54488	8.31843	9.72902	8.16098
hsa_circ_0049997	NM_012088	PGLS	210	0	0	0	0	0	0	9.46704	8.26225	9.38116	8.13699	9.63665	8.27315	9.57091	8.2754	9.63563	8.12572
hsa_circ_0028196	NM_016238	ANAPC7	419	0	0	0	0	0	0	9.7055	8.41949	9.59839	8.18667	9.71684	8.38523	9.59712	8.27456	9.5671	8.302
hsa_circ_0009910	NM_014874	MFN2	315	0	0	0	0	0	1	9.43646	8.2462	9.3123	8.03394	9.60819	8.25951	9.50774	8.19925	9.55111	8.0835
hsa_circ_0060461	NM_002466	MYBL2	414	0	0	0	0	0	0	9.56767	8.28936	9.45689	8.09775	9.61578	8.32233	9.52212	8.22039	9.56698	8.22612
hsa_circ_0054971	NM_003038	SLC1A4	273	0	0	0	0	0	1	9.70869	8.46005	9.6303	8.26771	9.77311	8.49766	9.47525	8.27222	9.77556	8.30914
hsa_circ_0008797	NM_002093	GSK3B	420	0	0	0	1	0	0	9.85027	8.59434	9.7781	8.374	9.94567	8.57478	9.63723	8.46523	9.8307	8.47829
hsa_circ_0000662	NM_003502	AXIN1	82	0	0	0	0	0	0	9.7297	8.50031	9.69397	8.36225	9.79764	8.5545	9.813	8.58697	9.89953	8.37984
hsa_circ_0034189	NM_000275	OCA2	188	0	0	0	0	0	0	9.20933	7.96277	9.28473	7.85811	9.32641	8.10818	9.3324	8.00298	9.30618	7.98135
hsa_circ_0029426	NM_006325	RAN	85	0	0	0	0	0	0	9.73943	8.46367	9.67605	8.29454	9.75504	8.44765	9.65474	8.43138	9.70554	8.38731
hsa_circ_0003497	NM_015910	WDPCP	441	1	0	0	0	0	1	9.82416	8.53205	9.61936	8.28686	9.86371	8.53611	9.761	8.46613	9.69973	8.45832
hsa_circ_0092283	NM_002473	MYH9	300	0	0	0	0	0	0	8.91375	7.92236	9.336	8.03084	9.45569	8.17809	9.41513	8.20221	9.49124	7.82027
hsa_circ_0007279	NM_013960	NRG1	402	0	0	0	1	0	0	9.19763	8.04813	9.28194	8.0455	9.53452	8.26338	9.53135	8.28091	9.45866	7.91673
hsa_circ_0012634	NM_004872	TMEM59	317	0	0	1	0	0	1	9.4935	8.23172	9.2681	8.03924	9.6425	8.23259	9.36195	8.12364	9.43143	8.13173
hsa_circ_0002754	NM_001099412	KAT6A	1057	0	0	0	1	1	1	4.18076	3.15623	4.6314	3.52437	5.64838	4.99533	5.42847	4.87703	6.53051	3.51172
hsa_circ_0006232	NM_033502	TRERF1	1695	1	0	0	0	0	0	8.10955	7.40586	7.63163	6.64614	9.59277	8.33773	9.40234	8.28324	9.49823	7.24456
hsa_circ_0032704	NM_015072	TTLL5	457	0	0	0	0	0	1	9.17289	8.02696	9.04321	7.96822	9.60767	8.26073	9.30017	8.17358	9.59112	7.9794
hsa_circ_0001167	NM_020820	PREX1	103	0	0	0	0	0	0	9.66395	8.48251	9.56043	8.31634	9.78686	8.51994	9.67253	8.48186	9.78705	8.36418
hsa_circ_0068462	NM_001967	EIF4A2	282	0	0	0	0	0	0	9.02586	7.94512	9.18489	7.95858	9.31745	8.15672	9.34047	8.22272	9.55289	7.87673
hsa_circ_0056856	NM_000888	ITGB6	321	0	0	0	0	0	0	9.71588	8.51472	9.47866	8.31079	9.95595	8.58818	9.6622	8.4926	9.77288	8.44441
hsa_circ_0002069	NM_152244	SNX11	243	0	0	0	0	0	0	8.73511	7.76711	8.4144	7.36636	9.19551	8.00343	9.18768	8.12831	9.62667	7.68963
hsa_circ_0000670	NM_014117	C16orf72	200	1	0	1	0	0	1	9.77036	8.534	9.54166	8.33917	9.84202	8.56449	9.47146	8.39068	9.79689	8.39903
hsa_circ_0041555	NM_003342	UBE2G1	277	0	0	0	1	0	0	9.82921	8.5628	9.72912	8.53361	9.82128	8.57979	9.77192	8.49365	9.6947	8.48162
hsa_circ_0006857	NM_018026	PACS1	179	0	0	0	0	0	0	9.78571	8.48647	9.54988	8.44441	9.73478	8.49542	9.67282	8.43833	9.69043	8.38358
hsa_circ_0031897	NM_030755	TMX1	291	0	0	0	0	0	0	9.38861	8.21962	9.1744	8.14581	9.50754	8.27306	9.42166	8.19698	9.57794	8.06522
hsa_circ_0005265	NM_080841	PTPRA	554	0	0	1	0	0	0	9.35908	8.16462	9.22893	8.02618	9.49454	8.31843	9.44347	8.28612	9.51295	8.07632
hsa_circ_0000747	NM_004475	FLOT2	614	0	1	0	0	0	0	9.35612	8.07278	9.10783	7.90844	9.51457	8.21962	9.11229	8.09054	9.31312	7.95496
hsa_circ_0092298	NM_058230	ZNF354B	220	0	0	0	0	0	0	9.25852	8.13266	9.12744	7.88631	9.46839	8.18438	9.26739	8.18528	9.38974	7.98009
hsa_circ_0041732	NM_019013	FAM64A	296	0	0	0	0	0	0	9.68403	8.32875	8.89299	7.80778	9.21393	8.04715	9.28543	8.04682	9.55131	8.25496
hsa_circ_0000644	NM_018689	KIAA1199	196	0	0	0	0	0	0	9.03655	8.02016	9.34342	8.09796	9.39732	8.23249	9.2818	8.16997	9.56683	7.96335
hsa_circ_0048937	NM_001974	EMR1	366	0	0	0	0	0	0	9.38107	8.0774	9.04332	7.9232	9.38584	8.26536	9.32329	8.20388	9.46236	7.99618
hsa_circ_0006446	NM_001114093	LSM14A	294	0	1	0	0	0	0	9.39077	8.26055	9.39008	8.17729	9.6459	8.4791	9.54259	8.37871	9.6425	8.19659
hsa_circ_0012107	NM_174963	ST3GAL3	255	0	0	0	0	0	0	9.49627	8.17929	9.16852	8.01176	9.48199	8.22205	9.28464	8.15896	9.31084	8.07019
hsa_circ_0004207	NM_006045	ATP9A	238	0	0	0	0	0	0	9.74461	8.52899	9.46892	8.33406	9.76414	8.48494	9.51398	8.3754	9.67562	8.36954
hsa_circ_0047145	NM_032933	TMEM241	382	0	1	1	0	0	1	9.58509	8.33459	9.38982	8.04846	9.57779	8.31698	9.31522	8.23384	9.3835	8.2464
hsa_circ_0050486	NM_000175	GPI	231	0	0	0	0	0	0	7.20327	6.44926	9.13024	8.03538	8.40332	7.49419	9.41543	8.22573	8.55458	6.4476
hsa_circ_0070659	NM_017918	CCDC109B	247	0	0	0	1	0	0	9.5508	8.36875	9.54119	8.31389	9.72368	8.55141	9.44072	8.44233	9.76134	8.28955
hsa_circ_0034972	NM_014444	TUBGCP4	313	0	0	0	0	0	1	8.41788	7.64443	9.11694	7.98422	9.13024	8.08638	9.32121	8.21543	9.40722	7.43178
hsa_circ_0000508	NM_001008895	CUL4A	131	0	0	0	0	0	0	9.52845	8.37208	9.39159	8.27615	9.66341	8.49461	9.61611	8.46153	9.69624	8.26573
hsa_circ_0051258	NM_152296	ATP1A3	506	0	0	0	0	1	0	8.99461	7.89632	9.09734	7.96636	9.30842	8.24496	9.34908	8.17919	9.34347	7.81243
hsa_circ_0000919	NM_020410	ATP13A1	254	0	0	0	0	0	0	9.6673	8.45791	9.52326	8.38123	9.67583	8.44666	9.57373	8.44466	9.61818	8.33603
hsa_circ_0047585	NM_004671	PIAS2	178	0	0	0	1	0	1	8.99091	7.91817	8.7328	7.72115	9.03262	7.90045	9.28868	8.14622	9.44729	7.83545
hsa_circ_0003266	NM_015541	LRIG1	147	0	0	0	0	0	0	9.13024	7.79987	8.76533	7.44065	9.1445	8.0186	8.72515	7.75375	8.98308	7.76525
hsa_circ_0031132	NM_022734	METTL17	269	0	0	0	0	0	2	9.50435	8.30548	9.35125	8.08809	9.50459	8.24248	9.28208	8.1411	9.27565	8.17749
hsa_circ_0003958	NM_152740	HIBADH	232	0	0	0	0	2	0	9.46532	8.23509	9.3044	8.10787	9.52279	8.25562	9.23573	8.16503	9.32012	8.12852
hsa_circ_0015278	NM_014458	KLHL20	671	0	0	0	1	0	0	9.26518	8.20878	9.33743	8.2202	9.46806	8.3943	9.53679	8.37033	9.62814	8.09234
hsa_circ_0008563	NM_001113347	ECE1	213	0	0	0	0	0	0	9.66184	8.32107	9.41488	8.21981	9.53174	8.33558	9.30403	8.19974	9.33478	8.22408
hsa_circ_0075504	NM_015482	SLC22A23	259	0	0	0	1	0	0	8.30117	7.23459	8.77997	8.03902	9.24965	8.30631	9.12064	8.17087	9.6255	7.38694
hsa_circ_0092360	NM_000984	RPL23A	640	0	0	0	0	0	0	9.32777	8.24229	9.48806	8.31398	9.55239	8.46465	9.51762	8.38254	9.63399	8.19184
hsa_circ_0003892	NM_000527	LDLR	544	0	0	0	0	0	0	7.59896	6.77742	8.82086	7.77057	8.31571	7.55972	8.87822	7.85848	8.93942	6.66425
hsa_circ_0030428	NM_014832	TBC1D4	203	0	0	0	0	0	0	9.25207	8.13791	8.96307	7.90142	9.48895	8.20043	9.27635	8.14059	9.36841	8.06262
hsa_circ_0001568	NM_020185	DUSP22	143	0	0	0	0	0	0	9.66666	8.52726	9.61412	8.46539	9.6859	8.54545	9.6892	8.53393	9.81325	8.49292
hsa_circ_0001279	NM_001079811	GLB1	212	0	0	0	0	0	1	9.34396	8.24171	9.29893	7.99652	9.46585	8.23249	9.26136	8.1151	9.22278	8.11343
hsa_circ_0020929	NM_003156	STIM1	474	0	0	0	0	0	1	9.31176	8.21971	9.24052	8.09785	9.51861	8.23855	9.28525	8.20427	9.39064	8.09319
hsa_circ_0015453	NM_003101	SOAT1	197	0	0	0	0	0	0	9.59513	8.43481	9.38944	8.18508	9.64724	8.42919	9.36955	8.26959	9.50758	8.2986
hsa_circ_0029325	NM_005505	SCARB1	392	0	0	0	0	0	0	9.43067	8.25249	9.28529	8.07331	9.47211	8.26874	9.33877	8.24601	9.29815	8.0951
hsa_circ_0000379	NM_024829	PLBD1	99	0	0	0	0	0	0	9.54624	8.40263	9.42018	8.41083	9.73719	8.54747	9.53491	8.42067	9.6968	8.29427
hsa_circ_0055412	NM_001747	CAPG	376	0	0	0	0	0	0	9.63297	8.36137	9.38545	8.2484	9.65718	8.5231	9.47907	8.50797	9.59798	8.26121
hsa_circ_0004217	NM_015057	MYCBP2	676	0	2	0	0	0	0	9.18365	8.16007	9.20571	8.15906	9.53108	8.37976	9.34396	8.34435	9.59052	8.00106
hsa_circ_0004004	NM_001031711	ERGIC1	224	0	0	0	0	0	0	9.54177	8.30081	9.43365	8.18408	9.4448	8.24954	9.25672	8.16169	9.22113	8.20545
hsa_circ_0063158	NM_012473	TXN2	124	0	0	0	0	0	0	9.58324	8.47169	9.3169	8.27606	9.75111	8.50039	9.5829	8.51004	9.68544	8.36752
hsa_circ_0001132	NM_182734	PLCB1	130	0	1	0	1	0	0	9.25511	8.20152	9.15516	7.93011	9.40101	8.20898	9.31176	8.21816	9.22011	8.00388
hsa_circ_0044603	NM_003786	ABCC3	1116	0	0	0	0	0	0	9.30426	8.28454	9.02725	8.03316	9.71281	8.50366	9.45866	8.37723	9.6318	8.17909
hsa_circ_0091223	NM_024917	TRMT2B	322	0	0	0	0	0	0	9.3218	8.11332	8.9377	7.86422	9.36644	8.21864	9.17375	8.20024	9.33532	7.99221
hsa_circ_0074903	NM_003062	SLIT3	372	0	0	0	0	0	0	8.6216	7.23689	8.77456	7.77956	8.85117	7.86098	8.90144	7.91925	8.98177	7.59192
hsa_circ_0080425	NM_022479	WBSCR17	373	0	0	0	0	0	1	8.88963	7.97203	8.4575	7.30775	9.18649	8.08979	9.05039	7.99981	9.38398	7.88226
hsa_circ_0043947	NM_007300	BRCA1	393	0	0	0	0	0	0	9.55196	8.49164	9.50136	8.31443	9.64438	8.48793	9.41373	8.4058	9.72131	8.41864
hsa_circ_0001605	NM_006586	CNPY3	1600	3	1	0	0	0	0	9.38866	8.38661	9.13798	8.12707	9.67615	8.49606	9.63191	8.3924	9.61138	8.33791
hsa_circ_0023180	NM_002335	LRP5	595	0	0	0	0	0	0	9.15328	8.16402	9.12126	7.9552	9.3049	8.1129	9.2109	8.08979	9.27719	8.04857
hsa_circ_0003162	NM_198428	BBS9	453	0	0	0	0	1	1	8.86721	7.90505	8.81089	7.94312	8.58802	7.78693	9.48203	8.44292	9.77337	7.74998
hsa_circ_0061817	NM_015500	C2CD2	466	0	0	0	0	0	0	8.18717	7.13418	8.72398	7.75549	9.05366	8.09128	9.14516	8.20545	9.16479	7.39712
hsa_circ_0078738	NM_182552	WDR27	904	1	0	1	0	0	0	9.3685	8.25059	9.27756	8.07331	9.51437	8.24401	9.23428	8.1628	9.12801	8.11343
hsa_circ_0007874	NM_001123226	MTO1	318	0	1	0	0	0	1	8.90984	7.80985	8.93889	7.91349	8.9884	8.00478	9.13757	8.18717	9.42983	7.82245
hsa_circ_0076798	NM_001498	GCLC	104	0	0	0	0	0	0	9.50483	8.41542	9.37187	8.28788	9.62927	8.41635	9.48333	8.35519	9.46483	8.32658
hsa_circ_0019054	NM_032810	ATAD1	308	1	0	0	0	0	0	7.01868	6.32535	8.0067	7.28377	8.4893	7.62342	8.60279	7.80493	8.68606	6.14175
hsa_circ_0039053	NM_002209	ITGAL	313	0	0	1	0	0	0	9.41772	8.27034	9.28641	8.03637	9.40003	8.23182	9.25663	8.10766	9.08954	8.18896
hsa_circ_0003239	NM_003342	UBE2G1	401	1	0	0	1	0	0	9.50303	8.37522	9.37314	8.13647	9.61097	8.38349	9.34431	8.25799	9.21754	8.28992
hsa_circ_0009172	NM_001080449	DNA2	645	0	0	0	1	0	0	5.48328	4.84411	7.70846	6.92568	7.3083	6.53708	7.46628	6.63772	7.28508	4.70769
hsa_circ_0002702	NM_001135999	RUSC2	2106	0	0	0	0	0	1	9.41182	8.23374	9.22627	8.0186	9.37824	8.1629	9.04063	7.99266	9.06513	8.13111
hsa_circ_0083766	NM_001979	EPHX2	184	0	0	0	0	0	0	9.46051	8.23104	9.25046	7.99107	9.28766	8.16563	9.0324	8.02362	9.06334	8.10661
hsa_circ_0005139	NM_016026	RDH11	590	0	0	1	0	0	0	9.54107	8.38964	9.36902	8.26206	9.59794	8.50223	9.41751	8.41797	9.54511	8.33262
hsa_circ_0064288	NM_006395	ATG7	196	0	0	0	0	0	0	9.22341	8.17549	9.26117	8.01188	9.48774	8.28537	9.28045	8.19075	9.04145	8.07267
hsa_circ_0030569	NM_005845	ABCC4	1335	0	1	0	1	2	1	9.64017	8.57395	9.29501	8.24152	9.74576	8.51955	9.52314	8.38644	9.49599	8.45006
hsa_circ_0009020	NM_144710	SEPT10	266	0	0	0	0	0	0	9.17625	8.04133	9.03096	8.08222	9.45755	8.30191	9.10003	8.24744	9.42153	7.98993
hsa_circ_0004354	NM_006750	SNTB2	197	0	0	0	0	0	0	8.86025	7.87253	8.614	7.56156	8.95503	7.85686	8.92417	7.82884	9.00964	7.78733
hsa_circ_0047288	NM_080597	OSBPL1A	281	0	0	0	0	0	0	8.99551	8.12157	9.16882	8.07235	9.3159	8.24678	9.24583	8.19094	9.44559	8.08702
hsa_circ_0001828	NM_014957	DENND3	179	0	0	0	0	0	0	9.4587	8.23268	9.11631	7.96509	9.36441	8.24716	9.04847	8.10619	9.12739	8.11165
hsa_circ_0045862	NM_001142640	TNRC6C	325	0	0	0	0	0	0	9.28027	8.16634	9.26263	8.08083	9.31358	8.21123	9.19457	8.16149	9.03207	8.02005
hsa_circ_0000813	NM_001163034	RPTOR	418	0	0	0	0	0	0	9.14567	8.14939	8.98566	7.99584	9.39358	8.22302	9.21046	8.20457	9.31858	8.0524
hsa_circ_0001901	NM_015447	CAMSAP1	220	0	0	0	0	0	0	9.22152	8.11301	9.05039	7.88521	9.25041	8.12333	8.91657	7.92451	9.01419	7.9865
hsa_circ_0091331	NM_032227	TMEM164	117	0	0	0	0	0	0	9.45466	8.31307	9.09405	8.04386	9.41195	8.30301	9.08831	8.13524	9.31804	8.15327
hsa_circ_0032664	NM_033116	NEK9	1954	0	0	0	1	4	0	9.56055	8.47332	9.50889	8.34551	9.58101	8.36989	9.30384	8.36893	9.33721	8.31762
hsa_circ_0031554	NM_015473	HEATR5A	1520	2	0	1	0	0	3	9.13282	8.16997	9.05274	7.91889	9.23774	8.16432	9.02652	8.04452	9.26904	8.02328
hsa_circ_0005204	NM_003627	SLC43A1	322	0	0	0	0	0	0	9.31917	8.16765	9.08735	8.0023	9.28357	8.21152	9.18857	8.13338	9.07913	8.05861
hsa_circ_0060055	NM_181468	EIF6	906	0	0	0	0	0	0	8.85004	8.02351	8.87748	7.92915	9.30132	8.2851	9.28868	8.23307	9.44883	7.9165
hsa_circ_0069249	NM_000320	QDPR	331	0	0	0	0	0	0	9.25127	8.27034	9.19215	8.06132	9.37829	8.35474	9.29746	8.31352	9.43399	8.18498
hsa_circ_0082628	NM_020119	ZC3HAV1	1000	0	1	0	0	0	1	8.64539	7.74634	8.46883	7.59477	9.15318	8.12177	9.13885	8.141	9.27106	7.72841
hsa_circ_0037969	NM_002582	PARN	785	2	1	0	0	0	0	9.23144	8.06251	9.12972	8.07879	9.15963	8.11405	8.96794	7.97997	9.07612	8.00219
hsa_circ_0005785	NM_016238	ANAPC7	1031	0	0	0	0	0	0	9.34195	8.14038	9.38072	8.06045	9.27021	8.22156	9.01962	8.05414	8.86901	8.08436
hsa_circ_0005252	NM_017926	C14orf118	626	1	0	0	0	0	1	9.04683	8.07761	8.62806	7.79296	9.47996	8.40955	9.35475	8.36814	9.41937	7.96079
hsa_circ_0092354	NM_003086	SNAPC4	240	0	0	0	0	0	0	9.22763	8.08788	8.8523	7.83532	8.99648	8.04704	8.86162	7.90421	9.18768	7.93663
hsa_circ_0002383	NM_006645	STARD10	370	0	0	0	0	0	0	8.82099	7.86645	9.1836	8.17157	9.34979	8.39258	9.15047	8.23644	9.34556	7.87463
hsa_circ_0047151	NM_032933	TMEM241	125	0	0	0	0	1	0	9.3044	8.33172	9.09065	8.06349	9.38745	8.31307	9.12095	8.22146	9.45371	8.15489
hsa_circ_0006211	NM_005499	UBA2	1519	1	1	0	2	1	3	8.00128	6.87719	8.37138	7.46053	8.32568	7.52489	8.73912	7.83227	8.60487	7.07759
hsa_circ_0065214	NM_012235	SCAP	915	0	0	0	0	0	0	9.206	8.13131	9.09834	7.94946	9.22985	8.13121	9.03743	8.01849	8.93137	8.00794
hsa_circ_0004368	NM_031922	REPS1	352	1	0	0	0	0	0	9.41857	8.3788	9.21344	8.20211	9.38745	8.27512	9.30215	8.25742	9.30077	8.24687
hsa_circ_0008310	NM_001037144	CNTROB	259	0	0	0	0	0	0	9.12889	8.0032	8.69336	7.71275	9.1827	8.04956	8.94413	7.99857	8.92016	7.85624
hsa_circ_0084984	NM_014754	PTDSS1	179	0	0	0	0	0	0	8.38384	7.57924	8.12021	7.28173	9.02669	7.97249	8.83762	7.98089	9.22458	7.54241
hsa_circ_0005513	NM_032999	GTF2I	357	0	0	1	1	0	0	8.67936	7.84821	8.81334	7.92713	9.13288	8.14847	8.95217	8.11227	9.46167	7.76911
hsa_circ_0048025	NM_006162	NFATC1	866	0	0	0	0	0	0	8.24152	7.19102	8.21933	7.296	8.53541	7.65554	8.49959	7.64949	8.70813	7.18546
hsa_circ_0003738	NM_017640	LRRC16A	233	0	0	0	0	0	0	8.70445	7.70485	8.84822	7.75079	8.82355	7.7756	8.75302	7.74093	8.73368	7.66927
hsa_circ_0082182	NM_001128926	FAM71F2	661	0	0	1	0	0	0	8.89512	7.85423	8.53658	7.58061	8.92548	7.96497	8.75033	7.88054	9.12547	7.73903
hsa_circ_0005394	NM_014153	ZC3H7A	937	1	2	1	0	0	0	9.69081	8.55696	9.46511	8.31862	9.64728	8.50247	9.37064	8.35439	9.25407	8.48405
hsa_circ_0069559	NM_004307	APBB2	275	0	0	0	0	0	0	7.78075	7.13789	8.34818	7.61679	8.99483	8.09085	8.79447	8.11081	9.15815	6.91371
hsa_circ_0032683	NM_033116	NEK9	178	0	0	0	0	1	0	9.60223	8.54413	9.4608	8.40323	9.62517	8.48162	9.37802	8.33513	9.30109	8.398
hsa_circ_0073271	NM_002397	MEF2C	235	0	0	0	0	0	0	9.16927	8.11552	8.93605	7.88631	9.33042	8.2267	9.08335	8.09902	9.00282	8.01893
hsa_circ_0006078	NM_023928	AACS	345	0	0	0	0	0	1	9.21442	8.33531	9.15663	8.16432	9.44009	8.3472	9.1739	8.18767	9.46548	8.24085
hsa_circ_0005039	NM_012102	RERE	666	0	0	0	0	0	0	9.64933	8.51051	9.49482	8.35907	9.4726	8.22969	9.26603	8.28816	9.02808	8.35934
hsa_circ_0082582	NM_015905	TRIM24	1247	2	1	0	0	0	0	7.97952	6.92305	8.27792	7.47884	8.40716	7.53148	8.33199	7.56002	8.54095	6.88555
hsa_circ_0018004	NM_014317	PDSS1	195	0	0	0	0	0	0	9.06041	8.10018	9.1763	7.93426	9.16276	8.0432	8.89846	7.92725	8.84973	7.99164
hsa_circ_0027478	NM_020401	NUP107	1029	0	0	0	0	0	1	9.34538	8.12831	9.05661	8.0094	9.37449	8.23884	9.05055	8.15449	8.92434	8.07321
hsa_circ_0000395	NM_030674	SLC38A1	1187	3	0	2	1	1	1	9.11202	8.10682	8.81122	7.71289	9.1766	8.02362	8.89	7.87339	8.78379	7.943
hsa_circ_0045006	NM_001099432	BCAS3	396	0	0	0	0	0	0	9.31672	8.17539	9.07773	8.00049	9.00372	8.03438	8.93101	7.92785	8.96597	8.04879
hsa_circ_0001022	NM_005722	ACTR2	1194	1	3	1	0	0	2	7.84947	7.16238	8.00557	7.15528	8.12738	7.25503	7.90988	7.12279	8.89634	7.01017
hsa_circ_0004976	NM_018263	ASXL2	372	0	0	0	0	0	1	9.38723	8.12666	8.76346	7.86559	9.13349	8.12883	8.94384	8.09425	9.07757	8.01221
hsa_circ_0052877	NM_021925	C2orf43	235	0	0	1	0	1	0	8.94654	7.91913	8.73715	7.74418	8.9793	8.00354	8.90682	8.00467	8.97504	7.80324
hsa_circ_0051220	NM_001098821	TMEM91	239	0	0	0	0	0	0	8.97631	7.99027	8.72076	7.79113	9.26108	8.14202	8.69427	7.93319	9.07784	7.8168
hsa_circ_0032353	NM_014734	KIAA0247	337	0	0	0	0	0	0	5.18253	4.62906	6.35928	5.56146	6.76628	6.05766	6.47196	5.93938	7.03004	4.60187
hsa_circ_0007196	NM_005778	RBM5	423	0	0	0	0	0	0	9.0152	7.93544	8.93694	7.94888	9.01839	8.03935	8.68148	7.78916	8.98136	7.90469
hsa_circ_0003923	NM_080678	UBE2F	162	0	2	0	0	0	0	8.90174	7.93663	8.71759	7.69412	9.10183	8.06609	9.02385	8.056	8.83869	7.81552
hsa_circ_0047744	NM_015285	WDR7	1074	1	1	1	1	0	2	8.70875	7.90312	9.1083	8.24229	9.27775	8.33755	9.13003	8.24573	9.31717	7.80752
hsa_circ_0022614	NM_001039469	MARK2	234	0	0	0	0	0	0	9.01844	8.07084	8.94189	7.99209	9.14762	8.22979	9.1912	8.21485	9.09177	7.88754
hsa_circ_0086694	NM_018449	UBAP2	206	0	0	0	0	0	0	9.21329	8.2695	8.91333	8.05403	9.40268	8.35669	9.25701	8.3064	9.29321	8.10145
hsa_circ_0068631	NM_003234	TFRC	261	0	0	0	0	0	1	7.5382	6.88702	8.21006	7.44963	8.74683	7.90868	7.95753	7.40467	9.11897	6.93873
hsa_circ_0092342	NM_000990	RPL27A	780	0	0	1	0	0	0	7.34727	6.34438	6.57253	5.8239	5.92658	5.39787	8.50199	7.48839	8.07267	6.38482
hsa_circ_0000632	NM_025083	EDC3	2002	0	0	1	1	0	0	8.64162	7.90275	7.34673	6.95704	9.47488	8.30594	9.35776	8.2824	9.32515	7.72568
hsa_circ_0005245	NM_005993	TBCD	389	0	0	0	0	0	0	6.62544	5.94598	6.51443	5.83104	7.65209	6.97143	7.31651	6.81008	8.29574	5.88599
hsa_circ_0003839	NM_004193	GBF1	212	0	0	0	0	0	0	9.43084	8.21806	9.16952	7.99857	9.12423	8.07116	8.78819	7.9257	8.73239	8.07783
hsa_circ_0062389	NM_058004	PI4KA	293	0	0	0	0	1	0	8.88295	7.98215	8.66765	7.79935	9.16084	8.1025	9.08212	8.09436	8.96748	7.83608
hsa_circ_0004699	NM_144579	SFXN5	268	0	0	0	0	0	0	9.03914	7.99255	8.33863	7.50922	9.07354	8.01871	8.79068	7.88472	8.92601	7.82386
hsa_circ_0001827	NM_014957	DENND3	120	0	0	0	0	0	0	9.15734	8.21328	8.82643	7.9637	9.38246	8.24764	9.09357	8.16129	9.13008	8.07504
hsa_circ_0007387	NM_015910	WDPCP	1051	1	0	0	1	1	1	9.23221	8.28305	8.79134	8.03858	9.36841	8.30768	9.15292	8.17759	9.25994	8.08638
hsa_circ_0092303	NM_001080543	C19orf29	420	0	0	0	0	0	0	9.2711	8.08617	8.80559	7.75052	9.05514	7.95893	8.59246	7.67708	8.61459	7.95636
hsa_circ_0007361	NM_015144	ZCCHC14	338	0	0	0	0	0	0	9.4622	8.30071	9.26041	8.08692	9.34431	8.25941	9.04502	8.09	8.67022	8.17007
hsa_circ_0002490	NM_138782	FCHO2	268	0	1	0	0	0	0	9.11934	8.19045	8.88871	8.10534	9.37523	8.32333	9.07558	8.15398	9.29271	8.10419
hsa_circ_0012077	NM_002840	PTPRF	270	0	0	0	0	0	0	9.13282	8.18299	8.90156	7.95263	9.21763	8.13915	9.0723	8.1279	8.99136	8.04912
hsa_circ_0000217	NM_031453	FAM107B	229	0	0	0	0	0	0	9.28506	8.40742	9.07741	8.15571	9.48013	8.4178	9.21193	8.29823	9.38714	8.3207
hsa_circ_0007018	NM_032830	CIRH1A	780	0	0	0	1	0	0	9.38969	8.30117	9.25454	8.1955	9.22883	8.30548	9.15704	8.14469	8.94484	8.18886
hsa_circ_0022249	NM_152718	VWCE	171	0	0	0	0	0	0	7.07501	6.10559	6.60147	6.01259	8.21602	7.43764	7.73496	6.91683	8.15956	6.48949
hsa_circ_0002696	NM_016025	METTL9	586	0	0	0	1	0	2	8.3031	7.56508	7.97549	7.32737	8.66301	7.85398	8.63434	7.88962	9.29372	7.43664
hsa_circ_0004240	NM_003757	EIF3I	275	0	0	0	0	0	0	8.6977	7.68781	8.55141	7.51462	8.53033	7.72595	8.49059	7.70832	8.92905	7.78942
hsa_circ_0003278	NM_005754	G3BP1	400	0	0	0	0	0	1	6.9617	6.02377	7.4966	6.62925	8.1452	7.28953	7.37285	6.68918	7.83367	6.41367
hsa_circ_0076092	NM_152753	SCUBE3	627	0	0	0	1	0	0	8.32079	7.74958	7.70221	7.14241	9.25165	8.2561	9.04749	8.24219	9.43269	7.61443
hsa_circ_0092313	NM_020338	ZMIZ1	240	0	0	0	0	0	0	8.59636	7.69929	8.56556	7.63148	8.89286	7.89523	8.649	7.85598	8.7091	7.59941
hsa_circ_0048956	NM_000208	INSR	168	0	0	0	0	2	0	9.08655	8.10102	8.87056	7.79439	9.11401	8.06067	8.75685	7.8703	8.70049	7.97399
hsa_circ_0000254	NM_001145114	RRP12	524	0	0	0	0	0	0	9.32822	8.19856	9.17319	7.99289	9.21788	8.0513	8.7774	7.81088	8.33424	8.06327
hsa_circ_0011385	NM_003757	EIF3I	278	0	0	0	0	0	0	9.09188	8.05534	8.70369	7.76498	9.1023	8.05545	8.67951	7.89729	8.79486	7.90263
hsa_circ_0003222	NM_052879	LARP4	317	0	0	0	0	0	1	9.14291	8.14592	8.82955	7.97122	9.3232	8.12541	8.71807	7.94747	8.85362	8.00026
hsa_circ_0007518	NM_004546	NDUFB2	249	0	0	0	0	0	0	8.95894	8.16896	8.857	8.14028	9.11464	8.2079	8.98434	8.17328	9.51354	8.06998
hsa_circ_0003215	NM_001130065	MYO9B	220	0	0	0	0	0	1	5.51341	5.00889	6.91034	5.73201	6.53957	6.06807	7.73836	6.85933	6.97281	5.33822
hsa_circ_0092299	NM_006739	MCM5	1680	0	0	0	0	0	0	7.09508	6.24088	7.89936	6.85132	7.99596	7.13439	7.95461	6.93186	7.31578	6.43493
hsa_circ_0040921	NM_013275	ANKRD11	336	0	0	0	0	0	0	9.26669	8.26799	8.86914	7.9688	9.31116	8.28825	8.97809	8.17067	9.01234	8.10145
hsa_circ_0006944	NM_032999	GTF2I	294	0	0	1	1	0	0	8.7383	7.99027	8.80215	8.02462	9.09866	8.23153	8.71952	7.98547	9.38697	7.87512
hsa_circ_0000958	NM_017607	PPP1R12C	380	0	0	0	0	0	0	8.04462	7.1567	8.39042	7.62254	8.77892	7.98364	8.52616	7.83507	8.80118	7.32647
hsa_circ_0009715	NM_015074	KIF1B	1353	0	0	0	0	0	3	9.469	8.42059	8.86348	7.97779	9.43583	8.4425	8.97981	8.20986	9.18698	8.26809
hsa_circ_0048259	NM_213604	ADAMTSL5	335	0	0	0	0	0	0	9.30655	8.28184	9.21026	8.09446	9.35391	8.21738	8.89943	8.0717	8.63835	8.13894
hsa_circ_0028173	NM_170665	ATP2A2	1774	1	2	0	0	0	3	8.82048	7.96312	8.64987	7.93722	9.05715	8.14909	8.88718	8.01244	9.06902	7.82947
hsa_circ_0068606	NM_003234	TFRC	2063	0	0	2	2	0	2	8.04605	7.4215	7.82718	7.26994	8.85506	8.01804	8.71849	8.07127	9.1967	7.28396
hsa_circ_0001998	NM_178155	FUT8	528	1	0	0	1	1	0	6.35893	5.38336	5.7913	4.93123	6.23973	5.6327	5.47678	4.88392	7.14957	5.61211
hsa_circ_0015358	NM_022457	RFWD2	117	0	0	0	0	0	0	7.45393	6.96263	7.16015	6.39554	8.38193	7.7184	8.00399	7.4816	9.01251	6.88457
hsa_circ_0001573	NM_001168344	RREB1	709	0	0	0	0	0	1	9.29187	8.3815	9.10594	8.13925	9.32284	8.27942	9.01503	8.15265	9.05083	8.28147
hsa_circ_0074736	NM_015465	GEMIN5	312	0	0	0	0	0	0	8.94519	7.83608	8.80481	7.76245	8.78655	7.96602	8.58388	7.79348	8.58373	7.79557
hsa_circ_0071865	NM_005885	44261	252	0	0	0	0	0	0	7.73074	6.89727	7.45327	6.70343	7.65741	6.98064	7.87067	7.10184	8.25657	6.73507
hsa_circ_0017109	NM_002508	NID1	603	0	0	0	0	0	0	8.68782	7.7957	8.87723	7.81937	8.70007	7.76671	8.65102	7.71275	8.44981	7.72568
hsa_circ_0005556	NM_015909	NBAS	218	1	0	0	0	1	0	6.72825	6.01169	7.12487	5.89381	7.68372	6.97189	7.13563	6.49013	7.31141	6.09715
hsa_circ_0069570	NM_004307	APBB2	156	0	0	0	0	0	0	9.14762	8.20417	8.9192	8.13905	9.28576	8.35978	9.06204	8.2349	9.15297	8.11552
hsa_circ_0028198	NM_016238	ANAPC7	307	0	0	0	0	0	0	9.52959	8.38445	9.12236	8.17779	9.36745	8.29353	9.02697	8.16614	8.70556	8.2236
hsa_circ_0071681	NM_004237	TRIP13	277	0	0	0	1	0	0	5.49425	4.75461	6.88064	6.04806	7.07308	6.05636	7.2317	6.56244	5.9854	4.74059
hsa_circ_0047382	NM_016271	RNF138	220	0	0	0	0	0	0	8.72213	7.82603	8.02284	7.30812	8.63172	7.77468	8.27559	7.54038	8.93285	7.644
hsa_circ_0000453	NM_001024808	BCL7A	270	0	0	0	0	0	0	9.18862	8.16482	9.02162	7.89328	9.03996	8.07461	8.80397	7.86447	8.45395	8.02473
hsa_circ_0004069	NM_207113	SLC37A3	243	0	0	0	0	0	0	8.67363	7.94547	8.70709	7.90723	9.00429	8.04649	8.76486	7.85823	8.98594	7.89766
hsa_circ_0055251	NM_006463	STAMBP	1336	0	1	2	3	0	3	8.49846	7.68358	8.31024	7.37704	8.63726	7.65007	8.38193	7.53493	8.46736	7.57924
hsa_circ_0000086	NM_152996	ST6GALNAC3	115	0	0	0	0	0	0	8.85731	8.08425	8.55527	7.71675	9.02257	8.07675	8.93249	8.13585	9.05949	7.96102
hsa_circ_0003745	NM_012398	PIP5K1C	402	0	0	0	0	0	0	9.04018	7.99334	8.54056	7.68161	9.07843	7.98787	8.44058	7.81745	8.69819	7.87586
hsa_circ_0051470	NM_000400	ERCC2	242	0	0	0	0	0	0	7.93816	7.08508	8.24868	7.07823	6.96332	6.70093	8.89207	7.8616	8.23557	7.11047
hsa_circ_0008255	NM_004996	ABCC1	344	0	0	0	0	0	0	9.13153	8.03073	8.77197	7.85348	9.06236	8.04089	8.78701	7.86384	8.38019	7.90275
hsa_circ_0064001	NM_033200	LMF2	106	0	0	0	0	0	0	5.26021	4.57172	6.27609	5.40814	6.35539	5.8162	6.89848	6.21693	6.22895	4.57293
hsa_circ_0054970	NM_003038	SLC1A4	106	0	0	0	0	0	0	8.98417	8.08745	8.78537	7.88447	9.21637	8.1626	8.8859	8.0662	8.68064	7.92081
hsa_circ_0056472	NM_032995	ARHGEF4	900	0	0	0	0	0	0	9.10125	8.1951	8.87963	8.03361	9.17435	8.20466	8.88987	8.12052	8.95486	8.04342
hsa_circ_0007367	NM_018449	UBAP2	472	0	0	0	0	0	0	8.35279	7.52363	8.04912	7.36355	8.73348	7.80855	8.77489	7.86968	8.46506	7.41438
hsa_circ_0067013	NM_006810	PDIA5	215	0	0	0	0	1	0	8.27259	7.59282	8.13853	7.35011	8.35536	7.64443	8.41483	7.61915	8.87871	7.45954
hsa_circ_0041992	NM_004217	AURKB	638	0	0	0	0	0	0	8.5167	7.67184	8.22515	7.35596	8.76446	7.78431	8.5297	7.75187	8.47292	7.55124
hsa_circ_0023404	NM_018320	RNF121	180	0	0	0	0	0	0	6.37298	5.69164	6.61513	5.98128	6.80852	6.13228	7.34228	6.53239	7.2592	5.6849
hsa_circ_0007934	NM_001029939	ZFAT	377	0	0	0	0	0	0	7.79256	7.02203	7.62694	7.09465	8.46104	7.77295	8.15479	7.55109	8.79362	7.02226
hsa_circ_0062022	NM_194255	SLC19A1	1342	0	0	0	1	0	0	8.79415	7.84607	8.33854	7.67878	9.02006	7.9417	8.72213	7.85873	8.51409	7.70152
hsa_circ_0069104	NM_020773	TBC1D14	1287	0	0	0	0	1	2	7.86036	7.09317	8.02773	7.27163	8.1198	7.2808	8.23239	7.45542	8.23297	7.01421
hsa_circ_0000333	NM_001164162	PPP6R3	80	0	0	0	0	0	0	9.43474	8.23249	8.68761	7.79635	8.86796	8.01008	8.33091	7.7004	8.85387	8.08841
hsa_circ_0087888	NM_032012	C9orf5	471	0	0	0	0	0	0	9.15256	8.09351	8.80118	7.83925	9.01436	8.05697	8.55504	7.78588	8.59186	7.99936
hsa_circ_0008016	NM_001174064	FGFR1	267	0	0	0	0	0	0	7.22551	6.31009	7.89875	6.99024	7.76538	6.86705	7.83748	7.06487	7.34762	6.52359
hsa_circ_0003611	NM_057159	LPAR1	974	1	0	0	0	0	0	8.19085	7.49275	6.71341	6.48432	8.91962	8.08958	8.78149	7.86434	9.06388	7.42133
hsa_circ_0002881	NM_001042603	KDM5A	438	0	1	0	0	1	0	9.03881	8.13482	8.7776	7.96009	8.89931	8.05523	8.62659	7.92176	9.01676	7.97134
hsa_circ_0087641	NM_033331	CDC14B	1183	1	0	3	1	2	1	9.02524	8.14192	8.94936	7.94559	9.02073	8.0244	8.87754	7.89498	8.45023	8.0139
hsa_circ_0047821	NM_018181	ZNF532	177	0	0	0	0	0	0	7.97664	7.26562	7.89389	7.26128	8.76433	7.94641	8.68606	7.89693	8.62263	7.27126
hsa_circ_0001343	NM_152282	ACPL2	177	0	0	0	0	0	0	8.92172	7.97952	8.68014	7.77904	8.76919	7.82219	8.72822	7.76884	8.44275	7.89145
hsa_circ_0003763	NM_002093	GSK3B	286	0	0	0	1	0	0	5.60676	5.00529	5.98951	5.16164	6.80257	6.19058	6.63888	5.87368	6.48367	4.99805
hsa_circ_0025633	NM_006152	LRMP	291	0	1	0	0	0	1	8.99569	8.23056	8.92046	8.02406	9.15668	8.15997	8.8085	8.05109	9.04079	8.17007
hsa_circ_0005562	NM_018125	ARHGEF10L	300	0	0	0	0	0	0	6.97558	6.46476	7.11633	6.64614	8.04012	7.3462	7.91361	7.38191	8.56104	6.50137
hsa_circ_0092365	NM_022720	DGCR8	200	0	0	0	0	0	0	9.24755	8.34426	8.9876	8.08126	9.04118	8.16513	8.96609	8.06825	8.90652	8.24363
hsa_circ_0000228	NM_030751	ZEB1	14249	26	21	18	15	22	14	8.07547	7.08166	8.0548	7.13645	8.29353	7.31049	8.10398	7.22513	7.495	7.03115
hsa_circ_0005540	NM_024717	MCTP1	1086	0	1	0	1	0	0	3.69966	3.04826	3.44941	2.97274	4.75997	4.10025	5.51277	4.93975	5.05408	3.17881
hsa_circ_0002512	NM_018369	DEPDC1B	584	0	0	0	0	0	0	8.52049	7.79882	8.49027	7.5514	8.5741	7.7306	8.59411	7.79243	8.51662	7.63367
hsa_circ_0016979	NM_014801	PCNXL2	469	0	0	0	0	0	0	8.73817	7.83367	8.66358	7.7764	8.52679	7.61974	8.65505	7.80687	8.4681	7.82782
hsa_circ_0046882	NM_005134	PPP4R1	482	0	0	0	0	0	0	7.55201	6.88506	7.20248	6.40172	8.04846	7.29119	7.54768	6.50201	7.75482	6.84629
hsa_circ_0009076	NM_002525	NRD1	228	0	0	0	0	0	0	7.93094	7.16197	6.41333	5.83308	7.37982	6.65996	7.7906	7.12258	8.4959	7.08721
hsa_circ_0001191	NM_101395	DYRK1A	36010	29	20	30	28	15	28	8.85306	8.04791	8.69847	7.90831	8.85844	7.9865	8.63515	7.84984	8.82898	7.93864
hsa_circ_0038111	NM_004996	ABCC1	297	0	0	0	0	0	0	9.06939	8.14868	8.79473	7.88778	9.0031	8.06381	8.53799	7.79008	8.62292	7.99777
hsa_circ_0008616	NM_020314	C16orf62	440	0	0	0	0	0	1	5.17774	4.35657	7.82616	6.95307	5.81363	5.31511	6.59788	6.05025	5.84926	4.47599
hsa_circ_0024731	NM_020716	GRAMD1B	226	0	0	0	0	0	1	8.69867	7.93094	8.27783	7.5718	8.94478	8.02918	8.25325	7.61768	8.94443	7.87117
hsa_circ_0028132	NM_031954	KCTD10	214	0	0	0	0	0	0	7.53524	7.15243	6.66511	6.38482	9.26969	8.24668	8.7989	8.02239	8.54786	6.9366
hsa_circ_0011692	NM_032017	STK40	230	0	0	0	0	0	0	6.03839	5.78553	8.49822	7.72417	7.22958	6.67251	8.77925	7.96544	7.42892	5.76649
hsa_circ_0009361	NM_002074	GNB1	191	0	0	0	0	0	0	6.43258	5.73745	7.11298	6.4048	7.36478	6.66254	7.61013	6.85783	7.24016	6.03795
hsa_circ_0087897	NM_032012	C9orf5	2015	0	0	1	2	1	2	9.15114	8.16906	8.71876	7.81603	8.84942	7.84519	8.39465	7.71303	8.55958	8.0731
hsa_circ_0079449	NM_018374	TMEM106B	301	0	0	1	0	0	0	8.82125	8.07901	8.39456	7.75764	9.15612	8.17288	8.70903	8.03416	8.91086	7.89279
hsa_circ_0006577	NM_012425	RSU1	489	0	1	0	0	0	0	8.70875	7.82998	8.25249	7.39609	8.73681	7.81165	8.33513	7.68542	8.41109	7.66757
hsa_circ_0047958	NM_017757	ZNF407	4855	4	3	0	5	2	7	5.74179	5.24501	5.57854	5.09959	6.20637	5.58761	7.10437	6.53552	7.0256	5.15433
hsa_circ_0064136	NM_001080517	SETD5	2157	0	1	0	0	1	3	5.99497	5.51087	6.91635	6.13352	7.072	6.48367	6.51157	5.82441	6.99411	5.50194
hsa_circ_0077930	NM_001134831	AHI1	1833	0	1	3	0	1	3	7.53117	7.00724	6.89945	6.67988	8.91086	8.02328	8.59629	7.85548	8.55056	6.90164
hsa_circ_0007144	NM_001105244	PTPRM	859	0	0	0	2	0	1	7.16682	6.50425	6.81549	6.20322	7.36829	6.60564	7.79922	7.16096	7.75187	6.43124
hsa_circ_0000045	NM_014676	PUM1	374	0	0	0	0	0	0	8.46564	7.71386	8.40229	7.75052	8.45527	7.71799	8.48938	7.87623	8.84306	7.6009
hsa_circ_0048607	NM_005483	CHAF1A	857	2	0	0	0	0	1	8.45006	7.66814	8.08968	7.36636	8.58108	7.665	8.60241	7.776	8.26592	7.52457
hsa_circ_0000040	NM_001166007	EPB41	141	0	0	0	0	0	0	7.28953	6.74618	7.5534	6.90236	6.8478	6.49142	7.89571	7.30317	8.49991	6.66711
hsa_circ_0031017	NM_017905	TMCO3	1423	2	0	2	1	0	3	8.75765	7.92212	8.55758	7.76631	8.64126	7.98605	8.61141	7.88827	8.74932	7.77864
hsa_circ_0023179	NM_002335	LRP5	397	0	0	0	0	0	0	7.7764	6.91154	8.02172	7.10879	7.70458	6.78506	7.74931	6.87027	7.30281	6.90358
hsa_circ_0092331	NM_138442	CCDC124	3140	3	1	1	0	0	0	7.89498	7.1383	7.77507	7.0435	8.05991	7.28117	8.22418	7.51668	8.06371	7.06271
hsa_circ_0073736	NM_001182	ALDH7A1	503	0	0	0	0	0	0	7.83646	7.09677	5.91317	5.45646	7.0424	6.4882	6.94955	6.46016	8.78944	7.0551
hsa_circ_0005939	NM_022458	LMBR1	253	0	0	1	0	0	1	8.2914	7.56401	7.82462	7.18007	8.15388	7.46578	8.45577	7.65338	8.53869	7.43043
hsa_circ_0092232	NM_004654	USP9Y	156	0	0	0	0	0	1	6.02243	5.05496	5.25718	4.3984	5.61507	4.90245	4.97796	4.31058	5.81569	5.05496
hsa_circ_0043244	NM_198839	ACACA	437	0	0	1	0	0	0	8.6993	7.95741	8.37662	7.69174	8.86479	7.98879	8.3363	7.7524	8.90392	7.82424
hsa_circ_0074854	NM_182796	MAT2B	576	0	0	0	1	0	1	2.58547	1.90772	4.63023	3.14971	3.08629	2.64228	3.28966	2.88915	3.09649	2.13586
hsa_circ_0001712	NM_000181	GUSB	313	0	0	0	0	1	0	8.68325	7.77626	8.31006	7.54536	8.69112	7.92654	8.11656	7.71178	8.7976	7.70319
hsa_circ_0017636	NM_001029880	SFMBT2	684	0	0	0	0	0	1	8.97999	8.03869	8.9439	7.91602	9.0818	8.09277	8.79558	7.91337	8.05872	7.9889
hsa_circ_0004720	NM_015015	KDM4B	485	0	0	0	0	0	0	2.82924	2.43817	2.28008	1.53024	4.13201	3.44675	3.01638	2.7496	4.31931	2.51623
hsa_circ_0044556	NM_000088	COL1A1	315	0	0	0	0	0	0	9.05797	8.06316	8.69693	7.71164	9.04732	7.93852	8.40631	7.58288	7.9397	7.97007
hsa_circ_0007528	NM_176787	PIGN	595	0	1	0	1	0	2	7.42218	6.8049	6.41876	5.8899	8.05795	7.25161	7.59357	6.90913	7.90892	6.66739
hsa_circ_0030514	NM_015057	MYCBP2	310	0	1	0	0	0	0	8.70806	7.73196	8.17188	7.32972	8.51551	7.68119	8.14909	7.52615	8.17469	7.57697
hsa_circ_0086645	NM_002504	NFX1	530	0	0	0	0	0	0	8.77582	7.8945	8.08275	7.30757	8.72014	7.86434	8.09669	7.50157	8.59748	7.84556
hsa_circ_0088300	NM_005047	PSMD5	388	2	0	0	0	0	0	8.35916	7.78509	8.37688	7.64255	8.73007	8.00727	8.81018	8.02662	8.73184	7.69118
hsa_circ_0048129	NM_001033026	C19orf6	101	0	0	0	0	0	0	8.22321	7.48678	7.9059	7.29434	8.1551	7.54007	8.41661	7.69356	8.64242	7.47608
hsa_circ_0043001	NM_001033568	RHOT1	126	0	0	0	0	0	2	9.05584	8.09563	8.74683	7.85674	9.13916	8.06782	8.66323	7.82985	8.05425	7.95835
hsa_circ_0002522	NM_017921	NPLOC4	360	0	0	0	0	0	0	6.65422	6.02243	6.91755	6.26633	6.77769	6.13558	7.21385	6.4466	7.05248	5.90449
hsa_circ_0000699	NM_001114	ADCY7	439	0	0	0	0	0	0	8.80014	7.9905	8.77144	7.96126	8.70376	7.88766	8.17999	7.6012	8.69315	7.87191
hsa_circ_0007770	NM_001030007	AP1G1	182	0	0	0	0	0	0	8.78024	7.89072	8.31042	7.44564	8.5605	7.69286	8.30053	7.5483	8.19174	7.7306
hsa_circ_0008801	NM_006586	CNPY3	221	0	0	0	0	0	0	7.34602	6.91946	6.92972	6.56826	8.15753	7.47754	7.94618	7.35047	8.51804	6.75157
hsa_circ_0028048	NM_012406	PRDM4	269	0	0	0	0	0	0	8.91194	8.076	8.55473	7.86409	8.82304	8.03438	8.63536	7.89863	8.78786	8.02228
hsa_circ_0004788	NM_133631	ROBO1	327	1	0	0	0	0	1	8.56983	7.64095	8.04999	7.15284	8.4821	7.64761	8.03272	7.31978	7.9972	7.56661
hsa_circ_0024758	NM_152713	STT3A	184	0	0	0	0	0	0	9.44804	8.29334	9.12459	8.03327	8.61237	7.84783	8.47796	7.69216	8.21455	8.2462
hsa_circ_0034326	NM_130901	OTUD7A	34386	45	18	14	17	16	23	8.42017	7.56064	8.2166	7.38243	8.27109	7.44398	8.04759	7.38052	8.0032	7.43362
hsa_circ_0014132	NM_001135638	PIP5K1A	277	0	0	0	0	0	0	8.02172	7.28284	7.87018	7.10669	8.34871	7.46053	7.82641	7.20484	7.90675	7.16581
hsa_circ_0001936	NM_153252	BRWD3	676	0	0	0	0	0	0	5.89429	5.41087	4.61612	4.24942	7.43329	6.76229	6.46476	5.9693	7.08059	5.34751
hsa_circ_0056285	NM_002881	RALB	548	0	0	0	0	0	1	8.82374	8.01266	8.33899	7.73496	8.895	8.09213	8.61304	7.95216	8.75033	7.88177
hsa_circ_0000266	NM_014661	FAM53B	396	0	0	0	0	0	0	8.18946	7.39867	7.88496	7.16944	8.39163	7.53617	8.05425	7.52583	8.22583	7.38208
hsa_circ_0092340	NM_002482	NASP	320	0	0	0	0	0	0	8.45039	7.61768	8.20614	7.40056	8.29777	7.5097	8.12634	7.45211	8.12032	7.49065
hsa_circ_0049700	NM_017721	CC2D1A	299	0	0	0	0	0	0	7.55602	6.86407	7.70985	6.85583	8.00433	7.17587	7.54163	6.83542	7.41336	6.76495
hsa_circ_0000862	NM_025078	PQLC1	1799	0	0	1	0	0	0	9.03566	8.085	8.03161	7.39712	8.98594	8.03383	8.53627	7.75951	8.3619	7.95052
hsa_circ_0000374	NM_018463	ITFG2	542	0	0	0	0	0	2	8.9213	8.13245	8.76426	7.86397	8.96115	8.06879	8.55596	7.97538	8.51836	7.97664
hsa_circ_0008856	NM_030927	TSPAN14	318	0	0	0	0	0	0	7.20974	6.70121	6.9811	6.51189	7.80467	7.13336	7.49065	7.13851	8.44258	6.75318
hsa_circ_0004441	NM_012399	PITPNB	514	0	0	0	1	1	1	8.9393	8.07073	8.29427	7.61812	8.59554	7.92475	8.39215	7.64544	8.70431	7.98993
hsa_circ_0022983	NM_001532	SLC29A2	948	0	0	0	0	0	0	5.63328	5.01249	5.5633	4.67062	5.90594	5.29606	5.69668	5.11724	5.8346	4.88784
hsa_circ_0006553	NM_014808	FARP2	177	0	0	1	0	0	0	7.39109	6.87225	7.49869	6.83186	7.85611	7.19874	7.84645	7.32322	8.02328	6.74672
hsa_circ_0042986	NM_015355	SUZ12	302	0	0	0	0	0	0	5.53794	4.79066	5.68996	5.09197	5.26021	5.10381	6.6172	6.02821	6.5327	4.98163
hsa_circ_0000714	NM_001605	AARS	823	1	0	0	0	0	0	6.96773	6.16577	7.37895	6.51791	7.14303	6.46739	7.20562	6.69143	6.86182	6.09588
hsa_circ_0067127	NM_012190	ALDH1L1	812	0	0	0	1	0	0	7.77745	7.29101	7.71882	7.14467	8.32541	7.62342	7.94324	7.38815	8.45172	7.15324
hsa_circ_0060733	NM_001316	CSE1L	339	0	1	0	0	0	0	5.13714	4.32076	4.62202	4.12039	4.98163	4.31641	3.47309	3.21359	5.94316	4.5705
hsa_circ_0009006	NM_001130834	LDB2	380	0	0	0	0	0	0	8.9303	8.11677	8.74872	7.9282	8.85274	7.9897	8.63318	7.8186	8.33952	8.04287
hsa_circ_0039943	NM_001076785	SLC7A6	129	0	0	0	0	0	0	5.88402	5.47483	6.87225	6.17221	6.29946	5.94269	6.95166	6.40958	7.00228	5.40746
hsa_circ_0024609	NM_015313	ARHGEF12	892	0	0	0	0	0	1	6.52831	5.89332	6.57375	5.97852	7.24513	6.47098	7.21268	6.57496	6.78428	5.83613
hsa_circ_0003505	NM_015276	USP22	219	0	0	0	0	0	0	4.76531	3.70412	6.2787	5.1689	5.9854	5.4013	5.79757	5.04884	4.34664	4.26307
hsa_circ_0054598	NM_020532	RTN4	2457	2	2	1	2	1	2	8.55002	7.57393	7.05488	6.35185	8.2797	7.47249	7.83075	7.18107	7.87426	7.44631
hsa_circ_0069752	NM_030917	FIP1L1	111	0	0	0	0	0	0	8.69427	7.90819	8.77456	7.80868	8.62535	7.83011	8.57775	7.8296	8.04012	7.77785
hsa_circ_0036282	NM_006465	ARID3B	145	0	0	0	0	0	0	6.73261	6.2177	6.79293	6.34116	7.63046	6.8663	6.95634	6.57253	7.62606	6.18462
hsa_circ_0002807	NM_017905	TMCO3	1305	2	0	2	1	0	3	8.6993	7.96346	8.49228	7.74432	8.70091	7.99857	8.38089	7.77587	8.59786	7.84896
hsa_circ_0001204	NM_022720	DGCR8	128	0	0	0	0	0	0	8.3841	7.69622	7.96868	7.53789	8.5148	7.88705	8.25325	7.69033	8.75094	7.56156
hsa_circ_0001234	NM_031488	L3MBTL2	673	0	0	0	0	0	0	6.55136	5.60557	7.12029	6.58647	6.66311	6.01079	7.67779	6.99707	6.42417	5.75795
hsa_circ_0046419	NM_001038618	NARF	493	0	0	0	0	0	2	1.82015	0.733727	1.36004	1.03183	1.76152	1.38245	2.46466	1.91542	2.40024	1.26676
hsa_circ_0003285	NM_174928	N6AMT2	281	1	0	0	0	0	0	8.5875	7.91109	8.40546	7.70444	8.64097	7.97422	8.32983	7.85034	8.68719	7.78667
hsa_circ_0032832	NM_033104	STON2	198	0	0	0	0	0	0	7.17947	6.75774	7.92868	7.15161	7.96219	7.29138	7.96021	7.20876	7.56493	6.76415
hsa_circ_0001937	NM_001167970	TRMT2B	326	0	0	0	0	0	0	8.67263	7.92594	8.69581	8.01614	8.76812	7.91973	8.24363	7.69202	8.39559	7.80739
hsa_circ_0000682	NM_002738	PRKCB	241	0	0	0	0	0	0	8.16118	7.4913	7.71592	7.1463	8.34755	7.56523	7.94312	7.24035	8.0103	7.34922
hsa_circ_0006088	NM_001130438	SPTAN1	503	0	0	0	0	0	0	9.11563	7.99323	8.09584	7.42538	8.61887	7.75442	7.81217	7.22416	7.99652	7.87005
hsa_circ_0021087	NM_002315	LMO1	340	0	0	0	0	0	0	8.28175	7.50954	8.14192	7.3421	8.34729	7.47282	7.96242	7.13521	7.42218	7.32683
hsa_circ_0087354	NM_013438	UBQLN1	235	0	0	0	0	0	0	7.29489	6.7798	6.90188	6.39897	7.32086	6.76255	7.12404	6.55476	7.86782	6.6728
hsa_circ_0088777	NM_015679	TRUB2	207	0	0	0	0	0	0	8.14223	7.46382	8.2503	7.43496	8.27727	7.40672	7.79478	7.11528	7.59926	7.3125
hsa_circ_0012673	NM_014762	DHCR24	225	0	0	0	0	0	0	7.61176	7.12736	7.26994	6.6228	7.63104	7.01241	7.46562	6.97949	8.10271	7.00972
hsa_circ_0005267	NM_017926	C14orf118	531	1	0	0	0	0	1	8.87495	8.08222	6.28875	6.09376	9.05148	8.19035	8.68909	7.87833	8.66544	7.99732
hsa_circ_0041829	NM_032442	NEURL4	132	0	0	0	0	0	0	6.57405	5.76489	6.4762	5.90836	6.22276	6.16253	6.74402	6.29762	7.523	6.0878
hsa_circ_0047285	NM_001135993	TTC39C	234	0	0	0	0	0	0	8.6534	7.90783	8.14888	7.56033	8.56968	7.84733	8.56303	7.8672	8.3535	7.80298
hsa_circ_0041821	NM_032442	NEURL4	146	0	0	0	0	0	0	7.49596	6.87027	7.30922	6.61956	7.55787	6.86108	7.27426	6.68327	7.55294	6.85558
hsa_circ_0001033	NM_022492	TTC31	104	0	0	0	0	0	0	6.97604	6.48561	7.42959	6.89118	7.9594	7.23843	7.46201	6.96611	7.49339	6.44959
hsa_circ_0000589	NM_015995	KLF13	230	0	0	0	0	0	0	8.99659	8.09531	8.80326	7.88668	8.65843	7.87179	8.41491	7.71192	7.90215	7.92534
hsa_circ_0007376	NM_030662	MAP2K2	177	0	0	0	0	0	0	5.4981	5.00799	6.47294	5.98997	6.19652	5.87714	6.31045	5.73908	6.50489	5.09112
hsa_circ_0017639	NM_001029880	SFMBT2	536	0	0	0	0	0	1	2.2129	1.77005	3.81329	3.3981	2.84546	2.51116	3.82969	3.32479	3.45471	1.87649
hsa_circ_0020080	NM_020940	FAM160B1	1758	0	1	1	3	0	3	8.68078	7.83151	8.15672	7.4966	8.69364	7.78417	8.29066	7.59132	7.85724	7.72445
hsa_circ_0070133	NM_025074	FRAS1	888	0	0	0	0	0	0	7.52032	7.14774	7.66285	7.21111	8.08851	7.51557	7.85185	7.45888	8.47609	7.07243
hsa_circ_0070049	NM_020859	SHROOM3	3166	0	0	0	0	0	1	8.77839	7.86372	7.91445	7.25256	8.46826	7.65367	7.97756	7.42353	7.98158	7.7351
hsa_circ_0000978	NM_015909	NBAS	337	0	0	0	0	1	0	6.59339	6.18103	6.43157	6.01707	7.55925	6.9392	6.71313	6.47913	7.56569	6.06158
hsa_circ_0062317	NM_003426	ZNF74	223	0	0	0	0	0	0	8.78878	8.06403	8.79251	7.99107	8.62145	7.91469	8.40486	7.84456	8.37155	7.99539
hsa_circ_0001892	NM_203305	FAM102A	168	0	0	0	0	0	0	8.43465	7.59327	8.13059	7.36566	8.24935	7.37442	7.87562	7.1932	7.41472	7.412
hsa_circ_0002290	NM_016578	RSF1	240	0	0	0	0	0	0	5.38683	5.0567	5.55098	5.13136	6.37403	5.88009	6.00809	5.62038	6.35716	4.82276
hsa_circ_0043278	NM_001488	TADA2A	250	0	0	0	0	0	1	8.04737	7.24341	7.49965	6.80775	7.39987	6.92877	7.65497	7.06357	7.76631	7.17386
hsa_circ_0005742	NM_001679	ATP1B3	237	0	0	1	0	0	0	2.07526	1.6366	1.87649	1.38245	2.36129	1.68247	2.1813	1.67341	2.48551	1.45824
hsa_circ_0002311	NM_005628	SLC1A5	258	0	0	0	0	0	0	8.52774	7.76205	8.23624	7.53148	8.36366	7.70763	8.1628	7.54147	8.05817	7.67112
hsa_circ_0006913	NM_006015	ARID1A	812	0	0	0	0	0	1	1.97562	1.57956	1.79532	0.944171	2.11594	1.55017	1.91542	1.19262	1.89998	1.30245
hsa_circ_0000273	NM_020896	OSBPL5	360	0	0	0	0	0	0	7.41727	6.74807	7.05554	6.50903	7.35348	6.68862	7.02382	6.29393	7.21463	6.69227
hsa_circ_0052130	NM_031896	CACNG7	228	0	0	0	0	0	0	9.03655	8.26583	8.10902	7.76312	9.00818	8.21553	8.27904	7.81847	8.84047	8.09838
hsa_circ_0009150	NM_018012	KIF26B	534	0	0	0	0	0	0	7.79452	7.07909	7.55016	6.76815	7.69845	6.7798	7.17907	6.27384	6.77054	6.98751
hsa_circ_0000507	NM_001008895	CUL4A	235	0	0	0	0	0	0	8.86926	8.15072	8.19659	7.69984	8.71394	8.06219	8.29057	7.77229	8.65979	7.94465
hsa_circ_0078155	NM_001127715	STXBP5	1996	2	0	1	0	1	2	8.06782	7.44913	8.22272	7.3954	8.15428	7.30134	8.02128	7.23035	7.33116	7.36864
hsa_circ_0068610	NM_003234	TFRC	209	0	0	0	0	0	1	1.78694	1.29065	2.8813	2.34427	1.93071	1.70041	3.67718	3.14971	2.59029	1.38245
hsa_circ_0015379	NM_022457	RFWD2	158	0	0	0	0	0	1	3.0897	2.53635	3.3449	2.9429	3.53691	2.96905	3.32768	2.9429	3.47048	2.38367
hsa_circ_0000257	NM_004741	NOLC1	487	0	0	0	0	0	2	4.84613	4.3395	5.47287	4.90728	5.52856	5.03122	5.84875	5.34893	5.2968	4.37485
hsa_circ_0000009	NM_003036	SKI	243	0	0	0	0	0	0	8.91236	8.15987	8.00501	7.60195	8.83343	8.04265	8.07439	7.65985	8.56403	7.93994
hsa_circ_0068669	NM_152699	SENP5	1544	0	0	0	1	0	3	1.30245	0.75105	1.82015	1.31416	2.19402	1.70041	2.36129	2.00479	1.98297	0.913727
hsa_circ_0004599	NM_013235	DROSHA	308	0	0	0	1	0	0	5.44719	4.62084	6.8372	6.1878	5.97161	5.61329	6.03088	5.5115	5.38127	4.76531
hsa_circ_0008015	NM_006749	SLC20A2	324	0	0	0	0	0	0	8.3655	7.73836	8.02306	7.56432	8.68902	7.95555	8.0536	7.69831	8.43657	7.64327
hsa_circ_0084501	NM_014781	RB1CC1	535	0	1	0	0	0	1	2.54631	2.162	1.79532	1.46875	2.83331	2.43817	2.82924	2.28603	3.55181	2.26206
hsa_circ_0008052	NM_015202	KIAA0556	426	0	0	0	0	0	0	5.80898	4.98163	4.51327	3.98051	6.0581	5.33894	5.42037	4.93028	5.17212	4.81455
hsa_circ_0012265	NM_021639	GPBP1L1	684	0	0	0	0	0	0	4.18555	3.69295	3.9452	3.27775	3.45735	3.02708	4.04514	3.49382	4.3984	3.61468
hsa_circ_0001973	NM_001018111	PODXL	1001	0	0	0	0	0	0	7.2936	6.52548	7.09804	6.37018	7.29212	6.66368	7.12445	6.42956	6.69563	6.59968
hsa_circ_0092357	NM_020812	DOCK6	200	0	0	0	0	0	0	7.55	7.15284	7.90009	7.29913	8.10776	7.46693	7.59372	7.25427	8.02884	7.09232
hsa_circ_0029596	NM_152943	ZNF268	223	0	0	0	0	0	0	8.78583	8.16088	8.50805	7.92236	8.69266	7.99766	8.53486	8.00963	8.51353	8.03028
hsa_circ_0009344	NM_002074	GNB1	269	0	0	0	0	0	0	6.44727	5.74017	5.82748	5.17051	6.69898	5.92371	5.9642	5.32382	5.84926	5.71611
hsa_circ_0003039	NM_007348	ATF6	272	0	0	0	0	0	0	7.53007	6.99116	8.03184	7.14774	7.23977	6.49496	6.80594	6.19533	6.95587	6.82728
hsa_circ_0003056	NM_012399	PITPNB	177	0	0	0	0	0	0	8.71332	7.9963	8.3795	7.67297	8.62623	7.95298	8.03482	7.54567	8.27119	7.95765
hsa_circ_0000235	NM_145012	CCNY	315	0	1	1	0	0	0	7.92248	7.14446	8.44782	7.63717	7.98799	7.30976	8.056	7.4738	7.15039	7.12902
hsa_circ_0072665	NM_197941	ADAMTS6	3189	0	0	2	3	1	2	1.77005	1.30245	2.1749	1.59882	1.86062	1.56003	2.20664	1.77005	2.40024	1.32576
hsa_circ_0001500	NM_003664	AP3B1	154	0	0	0	0	0	0	8.01871	7.48338	8.07256	7.30958	8.14418	7.44697	7.958	7.31723	7.5407	7.33511
hsa_circ_0004877	NM_001981	EPS15	402	0	0	0	0	1	0	2.82515	2.55126	3.04475	2.67895	4.38182	3.80294	4.34378	3.78413	3.67264	2.61888
hsa_circ_0023685	NM_001128620	PAK1	498	0	0	0	0	0	0	7.88521	7.45492	7.40638	6.96564	8.22457	7.58575	7.72253	7.36478	8.24363	7.28284
hsa_circ_0075393	NM_006098	GNB2L1	207	0	0	0	0	0	0	9.41585	8.36427	8.7442	7.99981	8.38367	7.76325	8.03913	7.65151	8.27634	8.25941
hsa_circ_0000220	NM_024948	FAM188A	707	0	1	0	0	0	2	6.07539	5.54603	6.2332	5.77446	6.21341	5.81723	6.11063	5.84775	6.59399	5.42443
hsa_circ_0058698	NM_152383	DIS3L2	349	0	0	0	0	0	0	2.97643	2.29787	2.44882	2.04748	3.07258	2.65153	2.84142	2.52633	3.55921	2.56112
hsa_circ_0086686	NM_018449	UBAP2	100	0	0	0	0	0	0	2.62359	2.41662	2.82515	2.4699	3.5394	2.96162	3.73492	3.15623	3.61468	2.52633
hsa_circ_0000999	NM_012249	RHOQ	132	0	0	0	0	0	0	6.15767	5.76809	5.47808	5.04006	6.47718	5.93702	6.0741	5.56819	6.63714	5.70393
hsa_circ_0085803	NM_145003	TSNARE1	932	0	0	0	0	0	0	5.8899	5.57975	5.65703	5.25945	6.44561	5.69277	5.45844	5.06191	6.37193	5.42443
hsa_circ_0023033	NM_024650	C11orf80	233	0	0	0	0	0	0	5.267	4.64189	4.94541	4.746	6.03839	5.52353	5.29015	4.91114	5.97299	4.8937
hsa_circ_0031851	NM_198794	MAP4K5	127	0	0	0	0	0	0	8.61489	7.86931	8.15062	7.53195	8.4004	7.6221	7.86073	7.2765	7.82065	7.77229
hsa_circ_0035554	NM_001136015	ANXA2	380	0	0	0	0	1	0	7.71275	7.24761	7.62724	7.25807	8.04748	7.51557	7.45806	7.09274	8.19144	7.14876
hsa_circ_0006988	NM_174902	LDLRAD3	346	0	0	0	0	1	0	8.77251	7.97768	7.17607	6.90043	8.60554	7.91421	7.72294	7.33816	8.44749	7.82973
hsa_circ_0041871	NM_000937	POLR2A	2130	0	0	0	0	0	0	8.15398	7.6085	7.75307	7.20602	8.35058	7.67638	8.07073	7.41608	7.86608	7.53336
hsa_circ_0054254	NM_019063	EML4	187	0	0	1	1	0	1	7.20543	6.78926	6.40377	6.28763	7.38139	6.75184	7.38642	6.91274	7.78864	6.68918
hsa_circ_0003098	NM_001173542	BANP	949	0	0	0	0	0	0	8.66908	7.82053	8.131	7.41744	8.46916	7.67991	7.8923	7.41404	7.58242	7.68231
hsa_circ_0000248	NM_006721	ADK	3840	5	1	3	0	3	1	4.68308	4.25853	4.71764	4.36504	4.36785	4.09348	4.84814	4.44705	5.38405	4.11035
hsa_circ_0003930	NM_024835	GGNBP2	548	0	0	0	0	1	0	5.01965	4.51454	5.32527	4.78647	4.42428	3.82561	5.43786	4.82174	4.99533	4.54465
hsa_circ_0000866	NM_001018	RPS15	240	0	0	0	0	0	0	3.55428	3.12335	4.24789	3.83172	3.98235	3.54438	4.54589	4.06432	3.8778	2.96905
hsa_circ_0058051	NM_000465	BARD1	1410	0	1	0	1	1	0	8.89317	8.04999	8.11175	7.48095	8.42742	7.78798	7.85811	7.48354	8.03637	7.85848
hsa_circ_0008762	NM_015956	MRPL4	294	0	0	0	0	0	0	8.36251	7.67878	7.97825	7.28135	7.76325	7.10332	7.32936	6.83922	7.66799	7.54706
hsa_circ_0005986	NM_012231	PRDM2	375	0	0	0	0	1	1	1.39352	0.83468	1.16704	0.680471	1.15407	0.662273	1.20525	0.625174	1.36004	0.83468
hsa_circ_0007006	NM_017653	DYM	514	0	1	0	0	0	0	8.46875	7.83912	7.53852	7.26468	8.4265	7.73005	8.12821	7.51336	8.10913	7.69033
hsa_circ_0012277	NM_015112	MAST2	291	0	0	0	0	0	0	7.25066	6.6844	6.83415	6.25043	7.20739	6.53082	6.70538	6.30753	6.95657	6.56978
hsa_circ_0006123	NM_172362	KCNH1	430	0	1	0	0	0	0	1.65512	1.31416	1.77005	1.23017	1.57956	1.25467	1.65512	1.21776	2.31544	1.34871
hsa_circ_0013062	NM_153259	MCOLN2	770	0	0	0	1	0	2	1.57956	1.33728	1.40451	0.89826	1.93071	1.54024	2.15551	1.42624	2.14899	1.41542
hsa_circ_0092346	NM_001007	RPS4X	200	0	0	0	0	0	1	2.54631	2.03339	4.10699	3.54189	2.83737	2.38367	2.88915	2.4594	2.76247	2.14899
hsa_circ_0018814	NM_001142353	PPP3CB	1101	0	0	1	1	2	3	1.97562	1.45824	1.74433	1.24247	3.01279	2.67441	2.88915	2.60941	2.43281	1.51003
hsa_circ_0022378	NM_013402	FADS1	292	0	0	0	0	0	0	6.36878	5.96327	6.13682	5.67529	6.68721	6.16334	6.5783	6.10264	6.53239	5.85277
hsa_circ_0092289	NM_001042576	RRBP1	300	0	0	0	0	0	0	1.41542	1.10102	1.42624	1.0032	1.81192	1.40451	2.43281	2.04748	2.16846	1.15407
hsa_circ_0003220	NM_024562	TMCO7	758	0	0	0	0	0	1	1.68247	1.29065	1.72692	1.37129	1.83647	1.51003	2.07526	1.45824	2.19402	1.34871
hsa_circ_0036287	NM_001130028	CLK3	369	0	0	0	0	0	0	8.12261	7.41761	7.75146	7.18983	7.98204	7.35366	7.98901	7.44281	7.38052	7.29267
hsa_circ_0001707	NM_152701	ABCA13	427	2	0	0	2	0	1	2.80041	2.54631	4.2959	3.69519	3.61231	3.09988	3.99149	3.40632	2.96534	2.42743
hsa_circ_0000077	NM_032027	TM2D1	3622	3	3	5	2	3	9	4.83601	4.42428	5.64027	5.00619	5.24271	4.70547	4.77275	4.27808	4.72533	4.37205
hsa_circ_0000681	NM_002738	PRKCB	324	0	0	0	0	0	0	6.79371	6.26143	5.6849	5.45712	7.03513	6.528	6.51791	6.35398	7.12175	6.13764
hsa_circ_0024604	NM_015313	ARHGEF12	110	0	0	0	0	0	0	8.25297	7.60255	7.80829	7.33296	8.2349	7.57408	7.82232	7.40124	7.63382	7.44464
hsa_circ_0005916	NM_153348	FBXW8	562	0	0	0	0	0	0	7.80117	7.32593	6.15401	5.95395	8.17318	7.58015	6.9043	6.69535	8.10545	7.19775
hsa_circ_0058055	NM_000465	BARD1	1156	0	1	0	1	0	0	8.83337	7.97157	7.81513	7.32104	8.11353	7.63673	7.73074	7.33619	8.04583	7.8996
hsa_circ_0008472	NM_013236	ATXN10	503	0	0	0	2	0	1	7.11528	6.61779	6.77001	6.4595	7.40038	6.84981	6.73316	6.34545	7.09783	6.47196
hsa_circ_0001789	NM_025151	RAB11FIP1	443	0	0	0	0	0	0	2.99836	2.63763	2.39474	2.01917	3.0092	2.78367	3.28372	2.95042	3.68171	2.63296
hsa_circ_0000965	NM_152474	C19orf18	3447	6	1	3	5	3	1	1.69147	1.17989	1.52017	1.14099	1.66429	1.08744	1.64589	1.14099	1.51003	1.15407
hsa_circ_0008301	NM_019009	TOLLIP	577	0	0	0	0	0	0	8.5878	7.84481	8.29214	7.58876	7.62239	7.09147	7.33332	6.96077	7.64992	7.6833
hsa_circ_0018529	NM_152707	SLC25A16	232	0	0	0	1	0	0	7.50428	7.05532	6.94674	6.58586	7.61013	7.02002	7.1317	6.81909	7.51526	6.91587
hsa_circ_0000370	NM_002017	FLI1	637	0	0	0	1	0	0	8.00884	7.21911	6.9101	6.36316	7.46857	6.77689	6.69058	6.34366	7.14671	7.21814
hsa_circ_0049547	NM_032301	FBXW9	156	0	0	0	0	0	0	5.96327	5.62919	5.58881	5.20314	6.2044	5.73201	5.29015	4.7938	6.09588	5.49103
hsa_circ_0007769	NM_001100164	PHACTR2	538	0	0	0	0	0	0	3.29852	2.93913	3.49639	2.90083	3.32189	2.8615	3.16595	2.59509	3.19472	2.90471
hsa_circ_0029633	NM_003453	ZMYM2	1161	0	0	1	2	0	0	6.99548	6.55352	6.43627	6.01304	6.99661	6.60475	6.69311	6.48075	7.23728	6.4309
hsa_circ_0005325	NM_005499	UBA2	321	0	0	0	0	0	1	1.97562	1.59882	1.87649	1.25467	2.16846	1.79532	1.89219	1.58922	2.10251	1.52017
hsa_circ_0006157	NM_152756	RICTOR	388	1	1	0	0	0	0	1.43699	1.17989	1.48954	0.973986	1.51003	1.07374	1.77005	1.20525	1.60836	1.12779
hsa_circ_0006847	NM_181718	ASPHD1	286	0	0	0	0	0	0	5.88843	5.61151	3.78833	3.57874	7.0748	6.56214	5.93371	5.69389	6.42349	5.41359
hsa_circ_0008223	NM_015171	XPO6	238	0	0	0	0	0	0	2.31544	2.01917	5.14699	4.33519	2.25601	1.90772	3.30733	2.90471	2.38922	2.012
hsa_circ_0058792	NM_001037131	AGAP1	510	0	0	0	0	0	1	4.07468	3.54686	3.52185	2.86945	3.66581	3.38151	4.02392	3.44143	3.97315	3.78623
hsa_circ_0003770	NM_001659	ARF3	477	0	0	0	0	0	0	2.54134	2.07526	2.53135	2.00479	2.41662	1.77005	2.20034	1.61784	2.12925	2.12261
hsa_circ_0030045	NM_014252	SLC25A15	383	0	0	0	1	0	0	6.75264	6.39897	6.74375	6.44793	7.44597	6.83922	5.93371	5.78658	7.09486	6.27534
hsa_circ_0006801	NM_007282	RNF13	379	0	0	0	0	0	4	3.49382	3.14317	3.7672	3.28669	3.63814	3.20419	3.67037	3.22293	3.59802	3.09988
hsa_circ_0065173	NM_014159	SETD2	4644	2	1	0	1	4	7	1.73565	1.54024	2.51116	1.98297	2.5562	2.03339	2.70585	2.19402	1.96823	1.53024
hsa_circ_0005387	NM_004667	HERC2	446	1	0	0	0	0	0	7.63673	7.21072	5.68264	5.65645	8.33046	7.68288	7.23208	6.8663	7.8092	7.087
hsa_circ_0002828	NM_024852	EIF2C3	467	0	0	0	0	0	0	4.79901	4.43236	4.04689	3.85595	4.71874	4.38737	4.94635	4.61138	5.33965	4.40526
hsa_circ_0081342	NM_005720	ARPC1B	436	0	0	0	0	0	0	2.08212	1.75295	2.11594	1.64589	3.0897	2.60465	2.60941	2.22535	2.18768	1.71814
hsa_circ_0087640	NM_033331	CDC14B	8040	13	3	7	4	4	14	1.88436	1.36004	1.76152	1.32576	1.68247	1.11447	1.59882	0.973986	1.42624	1.45824
hsa_circ_0008529	NM_001005386	ACTR2	855	0	1	1	0	0	1	5.74612	5.13631	5.40199	4.81352	4.6102	4.25702	5.49103	5.04884	5.29311	5.17934
hsa_circ_0050102	NM_017712	PGPEP1	7064	4	0	1	0	2	3	6.66596	6.15116	6.58617	6.04236	6.06288	5.8162	6.44727	6.06331	6.40583	6.0202
hsa_circ_0057552	NM_001127257	SLC39A10	2157	1	1	2	7	2	4	0.929029	0.567672	1.49982	1.25467	1.49982	1.19262	1.60836	1.43699	1.56983	0.587095
hsa_circ_0068563	NM_152531	XXYLT1	148	0	0	0	0	0	0	7.13274	6.59908	6.79162	6.48335	7.47314	7.06444	6.5786	6.3914	7.18943	6.56489
hsa_circ_0000669	NM_001042476	CARHSP1	288	0	0	0	1	0	0	5.49874	5.03388	5.15758	4.62672	5.48328	4.98072	5.72106	5.25339	5.08344	4.98986
hsa_circ_0024895	NM_014758	SNX19	408	2	0	0	0	0	1	2.18768	1.86857	2.07526	1.65512	2.22535	1.54024	2.1813	1.65512	1.94583	1.87649
hsa_circ_0023397	NM_018161	NADSYN1	202	0	0	0	0	0	0	2.73226	2.36129	2.51116	2.28008	3.21671	2.74095	3.36473	2.8813	2.90857	2.45412
hsa_circ_0092339	NM_004582	RABGGTB	220	0	0	0	0	0	0	8.39353	7.75415	7.68203	7.27032	8.21104	7.58514	7.81847	7.3462	7.46873	7.60344
hsa_circ_0031570	NM_015473	HEATR5A	363	0	0	0	0	1	0	5.46239	4.96966	5.14453	4.68759	6.46706	5.75097	5.20156	4.76424	4.74275	4.85115
hsa_circ_0076054	NM_017754	UHRF1BP1	202	0	0	0	0	0	0	1.88436	1.57956	1.77852	1.44765	2.05448	1.64589	2.69694	2.00479	1.80364	1.55017
hsa_circ_0075410	NM_020185	DUSP22	117	0	0	0	0	0	0	2.34427	1.95334	2.26206	1.71814	2.58063	1.99755	2.28603	1.77005	1.90772	1.9608
hsa_circ_0000824	NM_173464	L3MBTL4	309	0	0	0	0	0	0	1.52017	1.19262	1.51003	1.26676	1.67341	1.15407	1.44765	0.959156	1.59882	1.20525
hsa_circ_0005691	NM_015188	TBC1D12	242	0	0	0	0	0	0	2.69694	2.28008	3.06913	2.46466	2.13586	1.99755	2.66987	2.36129	2.73226	2.23153
hsa_circ_0079958	NM_015052	HECW1	718	0	0	0	0	0	1	3.26575	3.04475	3.17239	2.73661	3.92626	3.61231	3.53691	3.25364	3.48608	2.78367
hsa_circ_0046192	NM_017921	NPLOC4	199	0	0	0	0	0	0	6.38239	5.84372	5.79757	5.26625	5.8064	5.42173	5.276	4.72752	5.61979	5.67131
hsa_circ_0054302	NM_001083953	THADA	169	0	0	0	0	0	0	7.38659	7.04064	7.84733	7.29452	7.18247	6.76868	7.56753	6.88039	6.83821	6.9072
hsa_circ_0002877	NM_020831	MKL1	324	0	0	0	0	0	0	5.81002	5.41087	4.8849	4.6102	5.88451	5.55407	5.41223	5.23888	6.02288	5.28049
hsa_circ_0026497	NM_001417	EIF4B	654	0	1	0	1	0	0	1.52017	0.913727	0.882626	0.46643	1.43699	1.32576	1.30245	1.11447	1.52017	0.929029
hsa_circ_0077657	NM_002912	REV3L	56625	112	71	65	61	46	122	1.46875	1.17989	1.67341	1.27876	1.55017	1.19262	1.70041	1.33728	1.64589	1.14099
hsa_circ_0078162	NM_001127715	STXBP5	486	1	0	1	0	0	1	1.74433	1.37129	1.51003	1.10102	1.6366	1.20525	1.55017	1.08744	1.57956	1.36004
hsa_circ_0001394	NM_001113361	TBC1D14	739	0	0	0	0	0	0	1.54024	1.03183	1.29065	0.988666	1.38245	1.11447	1.37129	1.24247	1.74433	1.0599
hsa_circ_0007396	NM_001130065	MYO9B	342	0	0	0	0	0	1	6.28652	5.94739	5.29311	4.91018	6.24203	5.77869	5.59182	5.24195	6.16819	5.83562
hsa_circ_0007378	NM_001171251	C17orf53	321	0	0	0	0	0	0	3.78203	3.42533	4.03457	3.63581	4.46946	4.29442	5.05234	4.64189	4.16631	3.65204
hsa_circ_0092281	NM_025072	PTGES2	200	0	0	0	0	0	0	1.23017	0.85084	1.17989	0.801808	0.913727	0.733727	1.42624	0.988666	1.37129	0.913727
hsa_circ_0011501	NM_052896	CSMD2	339	0	0	0	0	0	0	6.58012	6.14011	6.64729	6.16577	6.83973	6.54113	6.3181	6.06764	6.5138	6.16294
hsa_circ_0025006	NM_024551	ADIPOR2	741	0	0	0	0	0	0	7.18446	6.82753	6.60475	6.2943	7.02114	6.68806	6.46771	6.15157	7.2115	6.71092
hsa_circ_0007713	NM_080678	UBE2F	225	0	2	0	0	0	0	4.99533	4.44838	4.93408	4.4148	4.96781	4.53593	4.44039	4.06778	4.45103	4.50563
hsa_circ_0076412	NM_015349	KIAA0240	1680	1	1	1	0	0	1	1.80364	1.6366	1.53024	1.26676	1.62725	1.08744	1.76152	1.17989	1.73565	1.47918
hsa_circ_0035559	NM_001136015	ANXA2	209	0	0	0	0	0	0	6.9675	6.61454	5.73364	5.54603	7.38573	6.92138	5.87071	5.84422	7.26411	6.49977
hsa_circ_0008309	NM_003590	CUL3	312	0	0	0	1	0	1	1.47918	1.15407	1.25467	1.11447	1.54024	1.32576	2.23769	1.85261	1.94583	1.21776
hsa_circ_0038821	NM_015171	XPO6	160	0	0	0	0	0	0	1.51003	1.30245	1.37129	1.04594	1.55017	1.01758	1.49982	1.07374	1.37129	1.08744
hsa_circ_0017454	NM_014023	WDR37	208	0	0	0	0	0	0	2.59988	2.162	2.4594	2.16846	2.74095	2.34427	2.63763	2.28008	2.43817	2.14899
hsa_circ_0064924	NM_198484	ZNF621	86	0	0	0	0	0	0	1.15407	0.882626	1.21776	0.882626	1.39352	1.07374	1.30245	0.83468	1.31416	0.944171
hsa_circ_0079380	NM_001134387	ZDHHC4	748	0	0	0	1	0	0	1.43699	1.26676	1.17989	0.698442	1.55017	1.12779	1.43699	1.01758	1.55017	1.29065
hsa_circ_0001013	NM_001129993	KIAA1841	3741	2	1	1	1	1	4	4.80939	4.56806	4.85617	4.36081	5.07315	4.76318	4.76104	4.33663	4.71212	4.43504
hsa_circ_0003503	NM_197941	ADAMTS6	539	0	0	0	1	0	0	2.56112	2.32125	2.12261	1.93829	2.84546	2.62828	2.77523	2.51116	3.0897	2.24993
hsa_circ_0008284	NM_013302	EEF2K	271	0	0	0	0	0	0	1.7093	1.56003	1.92309	1.68247	1.7093	1.36004	2.06144	1.51003	1.84457	1.39352
hsa_circ_0006135	NM_001174150	ARL13B	321	0	0	0	0	0	0	4.11371	3.98051	3.65894	3.48608	4.89175	4.52086	3.86194	3.6194	4.6592	3.8837
hsa_circ_0005873	NM_032773	LRCH3	4570	2	4	2	1	1	8	8.40135	7.83596	7.71716	7.31778	7.98799	7.63002	8.03902	7.57849	7.61161	7.70305
hsa_circ_0046881	NM_001042388	PPP4R1	290	0	0	0	0	0	0	1.30245	0.973986	1.36004	0.944171	1.33728	1.04594	1.33728	1.01758	1.27876	0.959156
hsa_circ_0052531	NM_003887	ASAP2	229	0	0	0	0	0	0	1.26676	0.944171	1.36004	1.04594	1.41542	1.0032	1.29065	0.973986	1.33728	1.03183
hsa_circ_0019627	NM_024541	C10orf76	155	0	0	0	0	0	0	0.818338	0.86682	1.04594	0.768169	1.0599	0.733727	1.34871	0.86682	1.41542	0.785086
hsa_circ_0049224	NM_001130823	DNMT1	155	0	0	0	0	0	0	1.9608	1.67341	1.88436	1.57956	2.23153	1.78694	2.1813	1.7093	1.78694	1.64589
hsa_circ_0004039	NM_000254	MTR	515	0	0	0	0	0	0	5.71996	5.44054	5.16568	4.9217	5.95021	5.52037	5.39855	4.9798	5.61507	5.35956
hsa_circ_0001542	NM_017747	ANKHD1	339	0	0	0	0	0	0	2.38367	2.20664	2.20664	1.85261	2.73661	2.4594	2.64228	2.33281	2.56602	2.06144
hsa_circ_0092353	NM_020338	ZMIZ1	320	0	0	0	0	0	0	7.47852	7.05706	7.17426	6.72688	7.43898	6.88039	7.05379	6.82472	6.89873	6.93565
hsa_circ_0000550	NM_003049	SLC10A1	191	0	0	0	1	0	1	6.00764	5.80795	5.87368	5.67925	6.29688	5.9977	6.0685	5.81569	6.40412	5.73799
hsa_circ_0070421	NM_016323	HERC5	345	0	0	0	0	0	0	1.77005	1.33728	1.7093	1.42624	1.64589	1.25467	1.64589	1.48954	1.68247	1.36004
hsa_circ_0063752	NM_006486	FBLN1	775	0	0	0	0	0	0	2.26809	2.09574	2.05448	1.69147	2.42743	2.30375	2.77945	2.49068	2.56602	1.93071
hsa_circ_0066351	NM_001164317	FLNB	719	1	0	0	1	0	0	6.46246	6.04367	5.80173	5.61211	5.84674	5.56023	5.66847	5.44786	6.43861	5.97207
hsa_circ_0052455	NM_015025	MYT1L	679	0	0	0	0	0	0	1.56003	1.36004	1.45824	1.15407	1.69147	1.42624	1.65512	1.33728	1.80364	1.31416
hsa_circ_0002780	NM_033331	CDC14B	260	0	0	0	1	1	0	2.16846	1.88436	2.09574	1.86062	1.91542	1.77005	2.12925	1.62725	2.26206	1.85261
hsa_circ_0064416	NM_024827	HDAC11	237	0	0	0	0	0	0	1.04594	0.85084	0.944171	0.662273	1.49982	1.29065	1.21776	0.89826	1.41542	0.85084
hsa_circ_0075736	NM_005124	NUP153	162	0	0	0	0	0	1	1.07374	0.698442	1.65512	1.27876	1.29065	1.16704	1.59882	1.53024	1.39352	0.768169
hsa_circ_0043082	NM_013975	LIG3	695	0	1	0	0	0	2	1.9608	1.88436	1.99755	1.71814	1.82015	1.26676	2.14244	1.58922	1.94583	1.84457
hsa_circ_0070348	NM_014991	WDFY3	211	0	0	0	0	0	0	2.10251	1.73565	1.86857	1.58922	2.08895	1.77005	1.67341	1.38245	2.00479	1.72692
hsa_circ_0089172	NM_005085	NUP214	526	0	0	0	0	0	0	3.37873	3.26575	3.20733	2.95416	4.25702	3.93954	3.99331	3.75223	3.66581	3.06221
hsa_circ_0007113	NM_022079	HERC4	682	0	0	1	0	0	0	3.44675	3.21983	3.12667	2.76247	3.74792	3.31317	2.62359	2.56112	3.51426	3.07602
hsa_circ_0002076	NM_144710	SEPT10	998	0	2	0	1	0	0	2.03339	1.68247	2.0263	1.66429	1.9608	1.56003	1.94583	1.53024	1.49982	1.51003
hsa_circ_0004494	NM_015032	PDS5B	283	0	0	0	0	0	0	2.7496	2.54134	2.59509	2.41118	2.89695	2.43817	2.69694	2.33855	2.71911	2.41118
hsa_circ_0003129	NM_013366	ANAPC2	204	0	0	0	0	0	0	1.45824	1.21776	1.56983	1.21776	1.32576	1.01758	1.27876	0.85084	1.38245	1.20525
hsa_circ_0001074	NM_002552	ORC4	242	0	0	0	0	0	0	3.49896	3.25364	3.18201	2.76247	3.46786	3.19472	3.42533	2.98011	3.2506	3.15298
hsa_circ_0063534	NM_002883	RANGAP1	338	0	0	0	0	0	0	2.96534	2.84546	3.08288	2.83737	2.69694	2.54134	3.24144	2.83737	3.34775	2.79624
hsa_circ_0004853	NM_078481	CD97	446	0	0	0	0	0	0	1.0032	0.768169	0.85084	0.60626	1.46875	1.42624	1.67341	1.41542	1.31416	0.662273
hsa_circ_0065902	NM_014703	VPRBP	125	0	0	0	0	0	0	2.72351	2.68797	2.13586	1.92309	2.76673	2.57091	2.15551	1.77852	3.07602	2.48033
hsa_circ_0007676	NM_194282	LIN54	484	0	0	0	1	1	0	1.27876	1.04594	1.83647	1.39352	1.66429	1.48954	1.42624	1.26676	1.54024	1.14099
hsa_circ_0000936	NM_138392	SHKBP1	205	0	0	0	0	0	0	1.58922	1.30245	1.71814	1.49982	1.56983	1.37129	1.76152	1.19262	1.44765	1.31416
hsa_circ_0004458	NM_015310	PSD3	448	1	1	0	0	0	1	2.88915	2.61888	2.8615	2.58547	3.04475	2.71911	2.79206	2.53135	2.76673	2.49582
hsa_circ_0040809	NM_001173540	BANP	448	0	0	0	0	0	1	2.51116	2.04046	2.20034	1.79532	2.20034	1.87649	2.24382	1.97562	2.00479	2.07526
hsa_circ_0000065	NM_024066	ERI3	3604	1	4	0	1	0	2	1.90772	1.74433	1.33728	0.882626	2.18768	1.98297	1.6366	1.16704	1.71814	1.64589
hsa_circ_0089310	NM_001122823	GTF3C5	419	0	0	0	0	0	0	1.6366	1.26676	1.78694	1.40451	1.64589	1.48954	1.70041	1.57956	1.69147	1.37129
hsa_circ_0002301	NM_015382	HECTD1	1403	0	0	0	0	0	0	2.21914	1.82015	1.87649	1.52017	2.04046	1.80364	1.86857	1.59882	1.79532	1.72692
hsa_circ_0044158	NM_133373	PLCD3	521	0	0	0	0	0	0	1.53024	1.39352	1.69147	1.45824	2.05448	1.82834	2.20664	2.012	1.93071	1.41542
hsa_circ_0000902	NM_014371	AKAP8L	117	0	0	0	0	0	0	7.22416	6.71617	5.98997	5.79965	6.91226	6.52988	6.17342	5.95442	6.61277	6.61277
hsa_circ_0002755	NM_003388	CLIP2	412	0	0	0	0	0	0	2.13586	1.95334	2.08212	1.81192	2.70585	2.4435	2.64228	2.24993	2.24993	2.06144
hsa_circ_0083902	NM_032664	FUT10	836	0	0	1	0	0	0	1.58922	1.32576	1.60836	1.34871	1.59882	1.45824	1.74433	1.40451	1.57956	1.29065
hsa_circ_0000817	NM_004514	FOXK2	490	0	0	0	1	0	0	4.57293	4.24942	4.58868	4.3984	4.94541	4.57415	4.61138	4.30032	4.3984	4.328
hsa_circ_0002380	NM_003047	SLC9A1	461	0	0	0	0	0	0	6.93518	6.5138	5.89186	5.77816	6.8142	6.52454	6.05374	6.04148	6.84629	6.42619
hsa_circ_0032641	NM_001040108	MLH3	178	1	0	0	1	0	0	4.52465	4.49282	4.66149	4.55825	5.19049	4.90438	5.51531	5.18413	4.9121	4.40799
hsa_circ_0075451	NM_001500	GMDS	243	0	1	0	1	0	0	2.24382	2.04748	1.89998	1.59882	2.4699	2.12925	2.09574	1.95334	2.2741	2.012
hsa_circ_0018652	NM_021129	PPA1	174	0	0	0	0	0	0	1.23017	0.929029	1.08744	0.959156	1.19262	1.14099	1.11447	0.818338	1.45824	1.0032
hsa_circ_0014923	NM_001098398	COPA	234	0	0	0	0	0	0	1.43699	1.37129	1.52017	1.17989	1.70041	1.61784	1.87649	1.65512	1.87649	1.36004
hsa_circ_0046965	NM_006796	AFG3L2	1050	0	1	0	0	0	1	1.81192	1.53024	1.58922	1.23017	1.58922	1.57956	1.84457	1.46875	1.69147	1.49982
hsa_circ_0046760	NM_173464	L3MBTL4	874	0	0	0	1	1	0	1.49982	1.21776	1.29065	1.04594	1.53024	1.23017	1.41542	1.07374	1.29065	1.24247
hsa_circ_0008521	NM_007318	PSEN1	210	0	0	0	0	0	1	1.25467	0.929029	1.33728	1.0599	1.15407	1.07374	1.32576	1.10102	1.34871	1.0599
hsa_circ_0006022	NM_002350	LYN	506	0	2	0	0	0	0	1.49982	1.14099	1.21776	1.03183	1.52017	1.39352	1.78694	1.65512	1.58922	1.21776
hsa_circ_0070700	NM_001148	ANK2	300	0	0	0	0	0	0	1.56003	1.38245	1.29065	1.01758	1.53024	1.34871	1.37129	0.929029	1.46875	1.37129
hsa_circ_0048807	NM_000635	RFX2	503	0	0	0	0	0	0	1.56983	1.36004	1.53024	1.24247	1.56983	1.23017	1.68247	1.29065	1.39352	1.45824
hsa_circ_0043497	NM_014815	MED24	250	0	0	0	0	0	0	1.31416	1.17989	1.14099	1.10102	1.55017	1.37129	1.25467	0.85084	1.45824	1.07374
hsa_circ_0082892	NM_001142928	LRRC61	170	0	0	0	0	0	0	1.37129	1.25467	1.41542	1.07374	1.38245	0.973986	1.21776	1.03183	1.27876	1.19262
hsa_circ_0000154	NM_001017977	DCAF6	341	0	1	1	0	0	0	3.38983	3.08629	3.54438	3.25971	3.32189	3.1852	3.28669	2.9579	3.17561	3.09649
hsa_circ_0009792	NM_004958	MTOR	271	0	0	0	0	0	0	1.69147	1.54024	1.84457	1.61784	1.77852	1.34871	1.58922	1.24247	1.41542	1.44765
hsa_circ_0000567	NM_199123	SETD3	683	0	0	2	1	0	0	1.90772	1.62725	1.72692	1.53024	2.04046	1.86857	1.89219	1.62725	1.82015	1.62725
hsa_circ_0007646	NM_001040402	DCUN1D4	481	2	0	0	0	0	1	5.30048	5.13136	5.51911	5.09875	6.53364	6.18063	5.4683	5.3743	4.99896	4.92933
hsa_circ_0088737	NM_001131017	CIZ1	1524	0	0	0	1	0	0	1.58922	1.56003	1.29065	1.03183	1.42624	1.0032	1.37129	1.04594	1.46875	1.40451
hsa_circ_0009142	NM_006367	CAP1	230	0	0	0	1	0	1	1.56983	1.32576	1.44765	1.12779	1.78694	1.45824	1.47918	1.31416	1.37129	1.33728
hsa_circ_0008394	NM_016589	TIMMDC1	157	1	0	0	0	0	0	2.76247	2.56112	2.57091	2.26809	2.74528	2.68797	2.59509	2.41662	2.8087	2.46466
hsa_circ_0000839	NM_001135993	TTC39C	293	1	0	0	0	0	1	2.72789	2.51623	2.61888	2.2741	2.8575	2.60941	2.2741	1.99755	2.4594	2.49068
hsa_circ_0057462	NM_032168	WDR75	157	2	1	0	0	0	1	1.57956	1.43699	1.43699	1.40451	1.56983	1.29065	1.89998	1.47918	1.52017	1.34871
hsa_circ_0009904	NM_000302	PLOD1	126	0	0	0	0	0	0	1.80364	1.61784	1.01758	0.85084	1.87649	1.76152	1.54024	1.08744	1.54024	1.41542
hsa_circ_0070190	NM_198892	BMP2K	705	1	1	0	1	1	1	2.1813	1.94583	1.92309	1.69147	2.14899	1.80364	2.00479	1.80364	1.91542	1.89219
hsa_circ_0014130	NM_001135638	PIP5K1A	724	0	0	1	0	0	0	1.40451	1.11447	1.25467	1.03183	1.39352	1.45824	1.42624	1.20525	1.52017	1.15407
hsa_circ_0070934	NM_018078	LARP1B	745	2	1	0	0	0	4	1.65512	1.41542	1.98297	1.82015	1.68247	1.59882	1.76152	1.47918	1.69147	1.43699
hsa_circ_0088807	NM_001003722	GLE1	222	0	0	0	0	0	0	1.76152	1.70041	1.76152	1.57956	1.89219	1.7093	1.7093	1.46875	1.9608	1.61784
hsa_circ_0001054	NM_001025108	AFF3	225	0	0	0	0	0	0	4.11705	3.95831	3.13659	2.86945	4.08837	3.95271	3.54189	3.14317	3.94143	3.89348
hsa_circ_0008001	NM_004819	SYMPK	205	0	0	0	0	0	0	1.20525	0.89826	1.34871	1.25467	1.9608	1.77852	2.14899	2.05448	1.31416	0.988666
hsa_circ_0001136	NM_001164603	ASXL1	195	0	0	0	0	0	0	2.92775	2.74528	2.79206	2.61415	3.0931	2.88523	2.86945	2.53635	2.77523	2.69246
hsa_circ_0068135	NM_001013439	FXR1	405	0	0	0	1	0	0	1.30245	1.19262	1.27876	1.04594	1.48954	1.31416	1.38245	1.19262	1.38245	1.11447
hsa_circ_0004968	NM_080927	DCBLD2	228	0	1	0	0	0	0	2.75819	2.66073	2.45412	2.24993	3.02708	2.82106	2.66073	2.59509	3.04123	2.64228
hsa_circ_0007061	NM_017749	AMBRA1	449	0	0	0	1	0	1	6.40617	6.15442	5.21255	4.91787	5.36449	5.1527	5.14862	5.02411	6.2177	6.13352
hsa_circ_0007608	NM_018489	ASH1L	354	0	0	0	0	0	0	6.2332	5.97392	5.90158	5.60379	5.84321	5.62567	5.78606	5.56758	5.76062	5.8095
hsa_circ_0076767	NM_012288	TRAM2	227	0	0	0	1	0	0	1.67341	1.6366	1.87649	1.52017	1.99755	1.77852	1.84457	1.68247	1.82015	1.65512
hsa_circ_0005777	NM_001080479	RGNEF	281	0	0	1	0	0	1	2.76247	2.74528	2.99108	2.82106	3.29852	3.05873	3.25668	2.92393	2.86548	2.71911
hsa_circ_0058495	NM_001167608	RHBDD1	946	1	0	0	0	0	1	1.40451	1.27876	1.16704	0.988666	1.72692	1.40451	1.46875	1.27876	1.53024	1.44765
hsa_circ_0007707	NM_032440	LCOR	146	0	1	0	0	0	0	2.1813	2.11594	2.28008	2.12261	2.28008	2.10251	1.99755	1.71814	2.18768	1.97562
hsa_circ_0001402	NM_015173	TBC1D1	507	0	0	0	0	0	2	1.75295	1.65512	1.74433	1.47918	1.93829	1.82015	1.99755	1.80364	1.80364	1.59882
hsa_circ_0007796	NM_014023	WDR37	707	0	0	0	0	0	0	0.913727	0.882626	0.882626	0.75105	1.19262	1.01758	1.92309	1.64589	1.0599	0.801808
hsa_circ_0092277	NM_000992	RPL29	860	0	1	0	0	0	0	1.89998	1.78694	1.75295	1.56003	1.72692	1.57956	1.91542	1.68247	1.81192	1.64589
hsa_circ_0008758	NM_001144932	PSMB5	307	0	0	0	0	0	0	1.19262	1.12779	1.24247	1.01758	1.41542	1.32576	1.11447	0.85084	1.36004	1.15407
hsa_circ_0058805	NM_001037131	AGAP1	284	0	0	0	0	0	0	1.44765	1.31416	1.68247	1.58922	1.76152	1.45824	1.37129	1.20525	1.41542	1.26676
hsa_circ_0044695	NM_005486	TOM1L1	240	0	0	0	0	0	0	1.69147	1.47918	1.53024	1.26676	1.68247	1.44765	1.44765	1.31416	1.38245	1.41542
hsa_circ_0038702	NM_001012981	ZKSCAN2	279	0	0	0	0	0	0	1.45824	1.37129	1.34871	1.11447	1.47918	1.47918	1.51003	1.26676	1.53024	1.30245
hsa_circ_0074945	NM_004946	DOCK2	373	0	0	0	0	0	1	1.15407	1.0599	0.89826	0.818338	1.33728	1.24247	1.39352	1.25467	1.31416	0.988666
hsa_circ_0001771	NM_053043	RBM33	524	0	0	0	2	0	1	1.54024	1.34871	1.36004	1.08744	1.78694	1.71814	1.44765	1.26676	1.37129	1.36004
hsa_circ_0000894	NM_001136195	TNPO2	565	0	0	0	0	0	0	2.88915	2.62359	2.10251	2.08895	2.8615	2.7539	2.74528	2.60941	2.79206	2.59029
hsa_circ_0007351	NM_015239	AGTPBP1	190	0	0	0	0	0	0	2.24993	2.00479	1.92309	1.74433	1.93071	1.83647	1.82834	1.59882	2.08895	2.11594
hsa_circ_0032064	NM_018477	ACTR10	154	0	0	0	0	1	0	1.83647	1.71814	1.7093	1.45824	1.9608	1.85261	1.82834	1.74433	1.76152	1.61784
hsa_circ_0006404	NM_001455	FOXO3	1435	0	0	0	0	0	0	1.48954	1.37129	1.34871	1.30245	1.42624	1.39352	1.70041	1.46875	1.55017	1.27876
hsa_circ_0078617	NM_005922	MAP3K4	1555	0	1	0	2	1	4	1.17989	1.10102	1.15407	1.12779	1.26676	1.16704	1.48954	1.29065	1.42624	1.15407
hsa_circ_0013561	NM_001166496	SLC16A1	867	0	0	0	0	1	3	2.21914	2.10924	2.01917	1.93829	2.1813	1.89219	2.14899	1.98297	2.08212	2.05448
hsa_circ_0038673	NM_014494	TNRC6A	426	0	0	0	0	1	0	1.15407	1.12779	1.29065	1.12779	1.27876	1.12779	1.27876	1.17989	1.27876	1.10102
hsa_circ_0001971	NM_032581	FAM126A	575	0	0	0	0	0	0	2.00479	1.78694	1.80364	1.76152	2.08895	1.99755	2.0263	1.95334	1.95334	1.79532
hsa_circ_0015936	NM_018085	IPO9	1454	0	1	0	1	0	0	1.51003	1.40451	1.34871	1.19262	1.37129	1.37129	1.46875	1.40451	1.32576	1.25467
hsa_circ_0031288	NM_004643	PABPN1	152	0	0	0	0	0	0	1.68247	1.67341	1.41542	1.54024	1.7093	1.77005	1.60836	1.68247	1.60836	1.66429
hsa_circ_0080337	NM_001024943	ASL	344	0	0	0	0	0	1	3.06913	3.18201	1.99755	2.03339	3.09649	3.1852	2.40572	2.41662	2.90471	3.06567
hsa_circ_0007489	NM_017553	INO80	177	0	0	0	0	0	1	1.40451	1.54024	1.0599	1.14099	1.43699	1.61784	1.0032	1.0599	1.42624	1.44765
hsa_circ_0067913	NM_024947	PHC3	492	0	0	0	0	0	0	1.74433	1.75295	1.47918	1.57956	1.56983	1.72692	1.44765	1.48954	1.53024	1.70041
hsa_circ_0013339	NM_133496	SLC30A7	473	0	0	0	0	0	0	1.52017	1.64589	1.52017	1.64589	1.73565	1.87649	1.60836	1.73565	1.67341	1.65512
hsa_circ_0008567	NM_015114	ANKLE2	1049	0	0	0	1	1	0	2.26206	2.41118	2.1813	2.28603	2.10251	2.20034	2.00479	1.99755	2.18768	2.40024
hsa_circ_0008501	NM_012102	RERE	434	0	0	0	2	0	0	3.0931	3.23222	2.90471	3.04475	3.19155	3.32768	2.93534	3.00559	3.00198	3.13329
hsa_circ_0003643	NM_031314	HNRNPC	440	0	0	0	1	0	0	2.77523	2.97643	2.54631	2.66073	2.80456	2.86548	2.57091	2.67441	2.7014	2.92011
hsa_circ_0000993	NM_022374	ATL2	240	0	0	0	0	0	0	1.03183	1.32576	1.23017	1.38245	1.23017	1.40451	1.0032	1.07374	1.36004	1.37129
hsa_circ_0003280	NM_004134	HSPA9	307	0	0	0	0	0	0	2.24993	2.4435	1.85261	1.94583	2.28008	2.4435	1.9608	2.0263	2.26809	2.48033
hsa_circ_0001320	NM_032682	FOXP1	692	0	0	0	0	0	0	2.16846	2.4435	2.03339	2.23153	2.36692	2.56602	2.162	2.26809	2.32125	2.29787
hsa_circ_0072391	NM_001098272	HMGCS1	331	0	0	0	0	0	0	1.75295	1.89998	1.32576	1.42624	2.03339	2.11594	1.82015	2.14899	1.7093	1.84457
hsa_circ_0000711	NM_173165	NFATC3	1298	0	0	1	1	0	2	1.96823	2.20034	1.88436	1.87649	1.91542	2.14244	1.99755	2.2129	2.06837	2.21914
hsa_circ_0005218	NM_014612	FAM120A	459	0	0	0	0	0	0	1.86062	1.92309	1.58922	1.76152	1.58922	1.83647	1.86857	1.97562	1.66429	1.89998
hsa_circ_0044436	NM_007067	KAT7	417	0	0	0	0	0	0	1.75295	1.94583	2.03339	2.06144	1.86857	2.06144	1.88436	2.12925	1.77005	1.94583
hsa_circ_0007723	NM_018318	CCDC91	467	0	2	0	0	0	2	1.65512	1.78694	1.53024	1.49982	1.45824	1.76152	1.08744	1.29065	1.33728	1.58922
hsa_circ_0038704	NM_001145348	JMJD5	300	0	0	0	0	0	0	1.34871	1.40451	1.21776	1.38245	1.11447	1.51003	1.39352	1.58922	1.30245	1.37129
hsa_circ_0002077	NM_007172	NUP50	663	0	0	0	0	0	2	2.14899	2.43281	1.90772	1.99028	2.09574	2.34427	1.87649	2.03339	2.16846	2.29196
hsa_circ_0008045	NM_007283	MGLL	216	0	0	0	0	0	0	1.30245	1.62725	1.52017	1.67341	1.54024	1.67341	1.62725	1.71814	1.26676	1.48954
hsa_circ_0006220	NM_001488	TADA2A	158	0	0	0	0	0	0	2.06837	2.32125	1.89219	2.20034	2.21914	2.23153	2.08895	2.31544	2.08212	2.23153
hsa_circ_0006430	NM_016320	NUP98	445	0	0	0	0	0	0	3.22293	3.61231	2.59988	2.69246	2.91627	3.0931	2.32704	2.42743	3.13329	3.32479
hsa_circ_0000184	NM_016121	KCTD3	352	1	0	0	0	0	1	1.31416	1.64589	1.53024	1.7093	1.58922	1.79532	1.42624	1.61784	1.49982	1.58922
hsa_circ_0001380	NM_015562	UBXN7	247	0	0	0	0	1	0	4.71984	4.79171	4.43772	4.62084	4.60425	4.73624	4.15171	4.34236	4.28107	4.70214
hsa_circ_0001522	NM_001044723	CSNK1G3	536	1	1	0	1	0	2	1.31416	1.37129	0.818338	1.25467	1.14099	1.43699	1.03183	1.16704	1.30245	1.39352
hsa_circ_0034867	NM_173500	TTBK2	763	1	0	0	1	1	0	1.7093	2.0263	1.29065	1.34871	1.56983	1.77005	1.57956	1.71814	1.60836	1.94583
hsa_circ_0004099	NM_015213	DENND5A	840	1	0	0	1	0	0	1.79532	1.94583	1.61784	1.67341	1.65512	1.96823	1.59882	1.76152	1.55017	1.92309
hsa_circ_0000417	NM_007007	CPSF6	1599	1	1	0	0	1	1	1.39352	1.73565	1.29065	1.52017	1.48954	1.68247	1.6366	1.71814	1.49982	1.71814
hsa_circ_0009043	NM_015189	EXOC6B	390	0	0	0	0	0	0	2.63296	2.8087	2.24382	2.37811	2.38367	2.5562	2.40572	2.5562	2.25601	2.68797
hsa_circ_0000524	NM_001077352	RBM23	189	0	0	0	0	0	0	2.19402	2.36692	1.77852	1.99755	2.24382	2.7147	2.34996	2.46466	2.26809	2.36129
hsa_circ_0038306	NM_015092	SMG1	199	0	0	1	0	0	0	1.56003	1.77005	1.25467	1.43699	1.38245	1.51003	1.33728	1.41542	1.32576	1.81192
hsa_circ_0005870	NM_014159	SETD2	387	1	0	0	0	0	0	2.24382	2.4594	2.1749	2.2129	2.23769	2.42743	2.15551	2.34427	1.84457	2.30961
hsa_circ_0030998	NM_005561	LAMP1	220	0	0	0	0	0	0	4.38043	4.45896	3.83984	4.04689	4.24024	4.46946	3.92435	4.13201	4.03986	4.43772
hsa_circ_0058493	NM_001167608	RHBDD1	656	1	0	0	0	0	0	1.61784	1.91542	1.47918	1.76152	1.90772	2.10924	1.40451	1.73565	1.77005	1.77852
hsa_circ_0027089	NM_006601	PTGES3	153	0	0	0	0	0	0	2.15551	2.44882	1.60836	1.92309	2.19402	2.41118	2.012	2.08212	2.10924	2.34427
hsa_circ_0002998	NM_007166	PICALM	1137	0	0	0	0	0	1	2.40572	2.63296	1.93071	2.03339	2.36692	2.74528	2.04748	2.23769	2.26206	2.50606
hsa_circ_0083861	NM_000637	GSR	203	0	0	0	0	0	0	1.70041	1.95334	1.41542	1.52017	1.70041	2.19402	1.76152	1.84457	1.70041	1.92309
hsa_circ_0028255	NM_002973	ATXN2	960	0	0	0	1	1	0	1.52017	1.74433	1.48954	1.64589	1.56003	1.87649	1.56003	1.80364	1.49982	1.71814
hsa_circ_0092332	NM_032447	FBN3	900	0	0	0	1	0	0	4.73624	5.15107	5.19762	5.30855	4.74816	4.9407	4.74492	4.90438	4.62202	4.90728
hsa_circ_0005771	NM_001135648	PTPRK	311	0	0	0	0	0	0	2.01917	2.21914	1.56983	1.86062	1.87649	2.10924	1.77005	1.89219	1.77852	2.10251
hsa_circ_0081873	NM_006754	SYPL1	333	0	0	0	0	0	0	2.48551	3.03771	2.24993	2.37811	2.70585	2.90083	2.24993	2.34996	2.68346	2.8813
hsa_circ_0008659	NM_005401	PTPN14	318	0	0	1	0	0	1	1.16704	1.34871	1.04594	1.37129	1.04594	1.47918	1.56983	1.79532	1.33728	1.36004
hsa_circ_0004630	NM_018706	DHTKD1	1204	0	0	0	0	0	0	1.74433	1.89998	1.57956	1.73565	1.73565	2.00479	1.72692	1.85261	1.40451	1.90772
hsa_circ_0006900	NM_001145079	COG6	542	0	0	0	0	0	0	6.12441	6.10601	5.57185	5.76169	5.64201	5.89283	5.52918	5.82134	5.48392	5.9986
hsa_circ_0007907	NM_003411	ZFY	573	0	0	0	0	0	0	1.77852	2.05448	1.81192	1.97562	1.75295	1.93829	1.82834	1.90772	1.38245	1.90772
hsa_circ_0032434	NM_014982	PCNX	203	0	0	0	0	0	0	1.21776	1.45824	1.0032	1.34871	1.47918	1.59882	1.08744	1.38245	1.29065	1.52017
hsa_circ_0041671	NM_207103	SCIMP	262	0	0	0	0	0	0	1.14099	1.37129	1.44765	1.59882	1.04594	1.32576	1.10102	1.38245	1.0032	1.29065
hsa_circ_0000836	NM_020774	MIB1	1600	1	1	1	1	1	2	3.50663	3.56166	1.90772	2.12925	3.21983	3.47309	2.54631	2.79624	2.95416	3.4145
hsa_circ_0011929	NM_001905	CTPS	222	0	0	0	0	0	0	2.35564	2.66987	2.1813	2.47512	2.29787	2.43281	2.28603	2.33281	2.13586	2.59029
hsa_circ_0005652	NM_005486	TOM1L1	149	0	0	0	0	0	0	2.4435	2.60941	2.32125	2.41118	2.21914	2.41662	2.29196	2.54631	2.012	2.55126
hsa_circ_0007292	NM_001001973	ATP5C1	799	1	0	1	0	0	3	2.08212	2.45412	2.04046	2.14899	2.07526	2.1813	2.04748	2.19402	1.88436	2.40572
hsa_circ_0054406	NM_177968	PPM1B	118	0	0	0	0	0	0	2.21914	2.52129	1.99028	2.23769	2.30375	2.68797	2.34996	2.40572	2.25601	2.52129
hsa_circ_0008261	NM_015909	NBAS	1364	0	0	0	1	1	1	4.52213	4.91691	4.07296	4.37764	4.51327	4.80525	4.6672	5.00799	4.92647	4.88686
hsa_circ_0004973	NM_001123226	MTO1	456	0	0	0	0	0	0	1.55017	1.78694	1.36004	1.64589	1.54024	1.82015	1.42624	1.60836	1.42624	1.73565
hsa_circ_0000048	NM_153341	RNF19B	351	0	0	0	0	0	0	1.54024	1.84457	1.25467	1.49982	1.75295	1.94583	1.47918	1.57956	1.25467	1.73565
hsa_circ_0005694	NM_020731	AHRR	289	0	0	0	0	0	0	1.72692	1.88436	1.52017	1.77005	1.71814	1.78694	1.69147	2.07526	1.53024	1.99755
hsa_circ_0031724	NM_006364	SEC23A	275	0	0	0	1	0	0	1.38245	1.66429	1.23017	1.56983	1.41542	1.80364	1.37129	1.47918	1.46875	1.68247
hsa_circ_0059910	NM_001161766	AHCY	948	0	0	0	1	0	0	1.46875	2.00479	1.31416	1.54024	1.32576	1.52017	0.882626	0.86682	1.46875	1.88436
hsa_circ_0032254	NM_020806	GPHN	316	0	0	0	0	0	0	1.19262	1.56003	1.10102	1.19262	1.43699	1.89998	1.24247	1.56003	1.37129	1.51003
hsa_circ_0087334	NM_005077	TLE1	138	0	0	0	0	0	0	1.64589	1.66429	1.43699	1.64589	1.54024	1.93829	1.53024	1.86857	1.25467	1.7093
hsa_circ_0001455	NM_001166373	1-Mar	332	0	0	0	0	0	1	4.20611	4.68871	3.7436	3.95458	4.53468	4.71323	4.27209	4.35374	4.10531	4.57901
hsa_circ_0007330	NM_001981	EPS15	252	0	0	0	0	0	0	2.04046	2.30961	1.48954	1.7093	1.93071	2.0263	1.64589	1.98297	1.72692	2.23769
hsa_circ_0036617	NM_002605	PDE8A	191	0	0	0	0	0	0	1.87649	2.11594	1.90772	2.0263	1.85261	2.162	1.82015	2.1813	1.73565	2.14244
hsa_circ_0000912	NM_001161357	FCHO1	6542	6	3	2	3	10	9	1.91542	2.2129	1.67341	1.85261	1.79532	2.01917	1.65512	1.88436	1.6366	2.14244
hsa_circ_0046466	NM_005993	TBCD	1240	0	0	0	0	0	0	1.83647	2.14899	1.85261	2.10251	1.86062	2.00479	1.55017	1.79532	1.57956	2.06837
hsa_circ_0038844	NM_001042432	CLN3	169	0	0	0	0	0	0	3.71077	4.06951	3.02708	3.35909	3.67037	3.81741	3.44675	3.57874	3.37314	3.85795
hsa_circ_0004667	NM_004368	CNN2	264	0	0	0	0	0	0	1.86062	2.16846	1.56003	1.66429	1.79532	2.162	1.54024	1.81192	1.6366	2.05448
hsa_circ_0055148	NM_014497	ZNF638	1519	1	1	0	3	1	2	1.44765	1.76152	1.25467	1.57956	1.40451	1.79532	1.26676	1.58922	1.59882	1.72692
hsa_circ_0000199	NM_181690	AKT3	555	0	0	0	0	0	1	2.92775	3.51172	2.88523	3.03771	2.95042	3.12667	2.7496	2.87736	2.96905	3.4145
hsa_circ_0003664	NM_052879	LARP4	380	0	0	1	0	0	3	2.40572	2.81695	2.20034	2.49068	2.18768	2.36692	2.21914	2.38922	2.2741	2.73661
hsa_circ_0007476	NM_030917	FIP1L1	359	0	0	0	0	0	0	2.03339	2.26206	1.62725	2.10924	2.15551	2.43281	2.04046	2.41662	2.0263	2.1813
hsa_circ_0006364	NM_007137	ZNF81	440	0	0	0	0	0	1	1.67341	2.2129	1.36004	1.6366	2.06837	2.44882	1.62725	1.93071	2.10251	2.12925
hsa_circ_0050490	NM_000175	GPI	867	0	0	0	0	0	0	1.88436	2.15551	1.47918	1.70041	2.10924	2.33855	1.80364	2.1813	1.73565	2.1813
hsa_circ_0005231	NM_003756	EIF3H	418	0	0	0	0	0	0	1.48954	1.89998	1.49982	1.67341	1.45824	1.75295	1.08744	1.34871	1.37129	1.78694
hsa_circ_0000972	NM_138799	MBOAT2	320	0	0	0	0	0	1	3.80086	3.909	2.80041	3.09649	3.39535	3.68847	3.08288	3.80709	3.65894	3.79878
hsa_circ_0089252	NM_198679	RAPGEF1	590	0	0	0	0	0	0	5.80381	6.04192	5.05583	5.52856	5.70948	5.94974	5.27076	5.61743	5.61151	5.87862
hsa_circ_0075303	NM_001746	CANX	114	0	0	0	0	0	0	2.52129	2.7014	2.32125	2.43281	2.66073	2.91243	2.34427	2.69246	2.012	2.68797
hsa_circ_0007409	NM_006867	RBPMS	180	0	0	0	0	0	0	2.57091	3.26575	2.60465	2.8087	2.98011	3.15298	2.59509	2.86548	2.99108	3.22603
hsa_circ_0001246	NM_013236	ATXN10	782	1	0	0	2	0	2	1.36004	1.72692	1.17989	1.20525	1.48954	1.86857	1.24247	1.6366	1.31416	1.72692
hsa_circ_0045905	NM_024419	PGS1	329	0	0	0	0	0	0	1.58922	1.95334	1.44765	1.98297	1.82015	2.10251	2.06837	2.1749	1.69147	1.99028
hsa_circ_0031241	NM_001077351	RBM23	411	0	0	0	0	0	0	1.96823	2.26206	1.64589	2.06144	2.23769	2.40572	1.99028	2.19402	1.71814	2.23769
hsa_circ_0032627	NM_001933	DLST	128	0	0	0	0	0	0	1.46875	2.012	1.19262	1.32576	1.59882	1.89998	1.16704	1.38245	1.34871	1.76152
hsa_circ_0088090	NM_032303	HSDL2	203	0	0	0	0	0	0	0.944171	1.34871	1.12779	1.30245	1.41542	1.7093	1.24247	1.82834	1.24247	1.40451
hsa_circ_0046462	NM_005993	TBCD	347	0	0	0	0	0	0	2.49582	2.50606	1.23017	1.60836	1.60836	1.94583	1.29065	1.52017	1.67341	2.34996
hsa_circ_0023988	NM_001143837	NOX4	476	0	0	0	0	0	0	2.53135	2.70585	2.12925	2.44882	2.68346	2.99472	2.24993	2.66987	2.32704	2.74528
hsa_circ_0045372	NM_002737	PRKCA	241	0	0	0	0	0	0	1.41542	1.76152	1.49982	1.69147	1.53024	1.89998	1.44765	1.69147	1.19262	1.69147
hsa_circ_0087300	NM_007005	TLE4	219	0	1	0	0	0	0	2.10924	2.29196	1.81192	2.26809	1.7093	2.00479	1.91542	2.18768	1.81192	2.2741
hsa_circ_0022168	NM_015457	ZDHHC5	349	0	0	0	0	0	1	1.7093	2.14899	1.48954	1.77852	1.43699	1.90772	1.57956	1.65512	1.65512	2.05448
hsa_circ_0038082	NM_004996	ABCC1	390	0	0	0	0	0	0	3.82969	4.27808	2.53635	3.12667	4.76104	4.93313	3.35626	3.86194	3.8778	3.83782
hsa_circ_0006936	NM_005389	PCMT1	137	0	0	0	0	0	0	1.94583	2.40024	1.82015	2.04046	1.83647	1.9608	1.82015	1.96823	1.6366	2.36692
hsa_circ_0036231	NM_005744	ARIH1	353	0	1	0	0	0	1	3.89543	4.17114	2.41118	2.90083	4.19507	4.61257	3.13659	3.54686	4.11035	4.19665
hsa_circ_0008439	NM_032773	LRCH3	157	0	0	0	0	0	0	3.28074	3.59802	3.38429	3.5319	3.23837	3.50408	2.94666	3.28966	2.87736	3.52688
hsa_circ_0071375	NM_007246	KLHL2	518	1	0	0	0	0	2	1.40451	1.85261	1.39352	1.68247	1.51003	1.59882	1.25467	1.39352	1.01758	1.77852
hsa_circ_0009004	NM_002473	MYH9	272	0	0	0	0	0	0	1.95334	2.67895	1.77852	2.08895	2.54134	2.93155	2.23153	2.25601	2.30375	2.59029
hsa_circ_0022599	NM_015459	ATL3	156	0	0	0	0	0	0	2.10924	2.54631	1.04594	1.52017	2.36129	2.63763	1.56003	1.77005	2.07526	2.41662
hsa_circ_0041481	NM_174953	ATP2A3	167	0	0	0	0	0	0	4.55332	5.00167	4.07468	4.46946	4.40526	4.58747	4.13035	4.17756	4.20296	4.87308
hsa_circ_0023919	NM_007166	PICALM	451	0	0	0	0	0	0	2.53135	3.07945	2.61415	2.74095	2.64228	2.82515	2.51116	2.67441	2.33281	3.05525
hsa_circ_0057234	NM_020943	CWC22	223	0	0	0	0	0	0	2.10251	2.26809	1.32576	1.67341	1.7093	2.08212	1.49982	1.89998	1.61784	2.08895
hsa_circ_0000606	NM_024611	NARG2	3376	3	4	1	3	1	3	1.29065	1.77005	1.33728	1.86857	1.27876	1.43699	1.27876	1.41542	1.15407	1.62725
hsa_circ_0041151	NM_006987	RPH3AL	650	0	0	0	0	0	0	3.28966	3.47309	2.7539	3.05176	2.84546	3.21983	2.87341	3.14971	2.76673	3.41993
hsa_circ_0002727	NM_015045	WAPAL	498	0	0	0	0	0	0	1.41542	1.92309	2.1813	2.4699	1.90772	2.41662	2.21914	2.6653	1.96823	2.012
hsa_circ_0001306	NM_015106	RAD54L2	10566	8	2	3	5	2	5	1.78694	2.16846	1.82834	2.0263	1.58922	2.01917	1.68247	1.77852	1.41542	2.12261
hsa_circ_0001713	NM_022479	WBSCR17	107	0	0	0	0	0	0	2.60941	2.8087	2.38367	2.77945	2.30961	2.70585	2.35564	2.60941	2.23153	2.8087
hsa_circ_0008190	NM_020774	MIB1	272	0	0	1	0	0	0	1.69147	2.15551	1.64589	1.93829	1.99755	2.46466	1.78694	2.21914	2.03339	2.20034
hsa_circ_0003247	NM_018489	ASH1L	844	0	0	0	0	0	0	1.93829	2.33855	1.59882	1.89998	1.79532	2.06837	1.72692	1.95334	1.60836	2.24993
hsa_circ_0067911	NM_024947	PHC3	99	0	0	0	0	0	0	1.71814	2.21914	1.7093	1.93829	1.65512	2.04046	1.59882	1.85261	1.61784	2.09574
hsa_circ_0012967	NM_004582	RABGGTB	306	0	0	0	0	0	1	0.988666	1.38245	0.929029	1.26676	1.01758	1.61784	1.38245	1.6366	1.27876	1.55017
hsa_circ_0005745	NM_024580	EFTUD1	959	0	0	0	0	1	0	2.12925	2.58063	1.92309	2.37811	1.91542	2.4594	2.08212	2.32125	2.37811	2.5562
hsa_circ_0085154	NM_002568	PABPC1	91	0	0	0	0	0	0	1.57956	1.85261	1.51003	1.87649	1.51003	2.05448	1.78694	2.11594	1.45824	1.82015
hsa_circ_0004463	NM_024813	RPAP2	233	0	0	0	0	0	0	4.51834	4.89467	4.36925	4.60544	3.20104	4.00238	4.24331	4.27209	4.44705	4.89077
hsa_circ_0007334	NM_138799	MBOAT2	224	0	0	0	0	0	1	1.72692	2.11594	1.89219	2.21914	1.74433	2.19402	1.67341	2.31544	2.06144	2.14899
hsa_circ_0006633	NM_001113411	FGGY	353	0	0	0	0	0	0	4.02925	4.3395	3.66581	4.06951	3.97499	4.28702	3.58117	4.05214	3.83579	4.24637
hsa_circ_0087288	NM_007005	TLE4	294	0	1	0	0	0	0	3.88762	4.328	2.7496	3.15298	3.83172	4.20296	2.83331	3.24144	3.87187	4.16469
hsa_circ_0042472	NM_015276	USP22	519	0	0	0	0	0	0	1.91542	2.64228	2.11594	2.61415	2.42203	2.82106	2.43281	2.80041	2.50606	2.4594
hsa_circ_0001649	NM_173082	SHPRH	440	0	0	0	0	1	0	1.42624	1.98297	1.11447	1.25467	1.6366	1.86062	1.0599	1.44765	1.15407	1.79532
hsa_circ_0059409	NM_019095	CRLS1	155	0	0	0	0	0	0	1.92309	2.32125	1.77852	2.10924	1.99755	2.41662	1.83647	2.08212	1.69147	2.24993
hsa_circ_0023920	NM_007166	PICALM	493	0	0	0	0	0	0	2.05448	2.42203	1.77005	1.98297	1.80364	2.15551	1.83647	2.20664	1.68247	2.36692
hsa_circ_0059802	NM_006892	DNMT3B	253	0	0	0	0	0	0	0.785086	1.39352	1.27876	1.58922	0.913727	1.59882	1.69147	1.81192	1.07374	1.34871
hsa_circ_0001772	NM_053043	RBM33	445	0	0	0	2	0	1	3.16272	3.57145	2.66987	3.09649	2.92011	3.08629	2.86945	3.0897	2.67895	3.45735
hsa_circ_0076995	NM_001402	EEF1A1	151	0	0	0	0	0	0	1.99755	2.34996	1.92309	2.24993	1.87649	2.24382	1.94583	2.14899	1.65512	2.40572
hsa_circ_0003183	NM_002865	RAB2A	288	1	0	0	0	0	0	1.72692	2.14244	1.54024	1.84457	1.67341	2.012	1.46875	1.90772	1.40451	1.92309
hsa_circ_0052863	NM_015317	PUM2	126	0	0	0	0	1	0	1.20525	2.05448	1.07374	1.38245	1.16704	1.41542	1.07374	1.36004	1.51003	1.84457
hsa_circ_0007458	NM_020193	C11orf30	537	0	0	0	0	0	0	1.42624	2.06144	1.34871	1.76152	1.78694	2.00479	1.53024	1.93829	1.6366	1.99755
hsa_circ_0013353	NM_133496	SLC30A7	331	0	0	0	0	0	1	1.74433	2.24382	1.27876	1.37129	1.6366	2.05448	1.25467	1.49982	1.26676	2.04748
hsa_circ_0005615	NM_004555	NFATC3	1135	0	0	1	1	0	2	2.38922	2.56112	2.10924	2.64228	2.19402	2.63763	2.38367	2.68346	2.12925	2.71911
hsa_circ_0075048	NM_001031711	ERGIC1	220	0	0	0	0	0	0	1.79532	2.28603	1.57956	1.86857	1.68247	2.04046	1.76152	1.97562	1.55017	2.24382
hsa_circ_0000284	NM_005734	HIPK3	1099	1	0	1	1	0	2	2.59988	2.99836	2.38922	2.8087	2.51116	2.86945	2.64228	2.93913	2.40572	2.98377
hsa_circ_0038799	NM_015171	XPO6	238	0	0	0	0	0	0	1.32576	1.60836	1.19262	1.64589	1.07374	1.55017	1.15407	1.70041	1.23017	1.53024
hsa_circ_0001116	NM_030768	ILKAP	411	0	0	1	0	0	0	1.33728	1.86857	1.27876	1.56003	1.33728	1.80364	0.988666	1.48954	1.32576	1.60836
hsa_circ_0070040	NM_017426	NUP54	228	0	1	0	0	0	0	1.59882	2.16846	1.71814	1.99028	1.76152	2.25601	1.85261	2.05448	1.52017	2.04748
hsa_circ_0003638	NM_016231	NLK	398	0	0	0	0	0	0	1.78694	2.20664	1.52017	1.91542	1.7093	2.20034	1.73565	2.012	1.58922	2.09574
hsa_circ_0000443	NM_015335	MED13L	7173	11	10	7	4	9	9	1.89219	2.53635	1.82834	2.30375	2.34996	2.7147	2.07526	2.12925	1.91542	2.47512
hsa_circ_0011377	NM_003757	EIF3I	154	0	0	0	0	0	0	1.89998	2.45412	1.82834	2.24382	2.05448	2.66073	1.61784	2.29196	2.51116	2.36129
hsa_circ_0005051	NM_015562	UBXN7	179	0	0	0	0	0	0	3.33918	3.67264	3.23837	3.26876	3.16918	3.68622	3.20104	3.54189	2.73226	3.61468
hsa_circ_0000247	NM_138357	MCU	792	1	1	2	0	0	0	2.04748	2.44882	1.93829	2.28008	1.9608	2.56602	1.89219	1.94583	1.71814	2.42203
hsa_circ_0013530	NM_006135	CAPZA1	482	0	0	0	0	1	1	1.10102	1.70041	0.944171	1.56003	1.42624	1.90772	1.24247	1.69147	1.52017	1.48954
hsa_circ_0052852	NM_015317	PUM2	1975	1	2	0	1	1	1	2.48551	2.77099	2.30375	2.77523	2.23769	2.87341	2.67441	3.03771	2.36692	2.72789
hsa_circ_0006128	NM_153207	AEBP2	628	0	1	0	1	0	0	1.73565	2.26206	1.38245	2.16846	2.14899	2.33281	1.60836	2.07526	2.0263	2.18768
hsa_circ_0007928	NM_001040402	DCUN1D4	389	2	0	0	0	0	1	2.59988	3.16272	2.28603	2.50095	2.57578	2.82924	2.1749	2.38367	2.19402	3.07945
hsa_circ_0055323	NM_033046	RTKN	95	0	0	0	0	0	0	2.60465	3.28966	2.80041	3.30733	2.49068	2.67895	2.29787	2.70585	2.91627	3.26876
hsa_circ_0000973	NM_138799	MBOAT2	3590	6	4	6	2	1	10	3.00198	3.41178	2.16846	2.62359	2.72789	2.97643	2.0263	2.54631	2.91243	3.42263
hsa_circ_0082333	NM_014997	KLHDC10	526	0	0	0	1	0	1	1.70041	2.04748	1.48954	1.73565	1.49982	1.91542	1.26676	1.6366	1.21776	1.99028
hsa_circ_0009360	NM_002074	GNB1	146	0	0	0	0	0	0	0.913727	1.83647	0.89826	1.40451	2.05448	2.46466	1.93071	2.20664	1.79532	1.86062
hsa_circ_0005256	NM_145003	TSNARE1	148	0	0	0	0	0	0	1.73565	2.22535	1.33728	1.88436	1.58922	2.15551	1.75295	1.89219	1.68247	2.12925
hsa_circ_0009582	NM_012102	RERE	779	0	0	0	2	0	0	3.97868	4.13201	3.3449	3.80709	3.91285	4.23256	3.49382	3.9713	3.37594	4.15821
hsa_circ_0001193	NM_033656	BRWD1	174	0	0	1	0	1	0	1.72692	2.4594	1.62725	1.9608	1.70041	2.20034	1.59882	1.93071	2.06144	2.36129
hsa_circ_0004858	NM_017798	YTHDF1	1521	0	0	0	0	0	0	1.56983	2.14899	1.30245	1.67341	1.54024	1.81192	1.37129	1.58922	1.23017	2.012
hsa_circ_0014292	NM_023015	INTS3	565	0	0	0	1	0	0	1.47918	2.26206	1.68247	2.14244	1.41542	1.93071	2.00479	2.26809	1.90772	2.12925
hsa_circ_0058049	NM_000465	BARD1	254	0	0	0	0	1	0	1.29065	1.7093	1.15407	1.77005	1.37129	1.86062	1.33728	1.80364	1.49982	1.75295
hsa_circ_0087905	NM_032012	C9orf5	269	0	0	0	0	1	0	5.21333	5.37221	4.80317	5.06451	4.69432	4.99078	4.5259	5.01069	4.19823	5.24118
hsa_circ_0001030	NM_015189	EXOC6B	185	0	0	0	0	0	0	2.49068	2.90083	2.57578	2.88523	2.37252	2.73661	2.1749	2.57091	2.12261	2.90857
hsa_circ_0004120	NM_001144	AMFR	1125	1	0	0	1	0	0	4.34236	5.19841	1.96823	2.62359	5.32237	5.41563	4.01677	4.33232	4.52716	4.89759
hsa_circ_0002374	NM_015282	CLASP1	517	0	0	0	0	0	0	2.7147	3.36473	2.14899	2.61415	3.05525	3.60994	2.36129	2.71911	3.06913	3.33344
hsa_circ_0008496	NM_002568	PABPC1	693	0	0	0	0	0	0	3.4809	3.99694	3.32479	3.7174	3.52437	4.15007	3.57388	4.08667	3.6194	3.87385
hsa_circ_0001301	NM_003363	USP4	577	0	0	0	0	0	0	1.30245	2.0263	1.34871	1.77852	1.56983	2.15551	1.54024	1.93829	1.77852	1.98297
hsa_circ_0006186	NM_005499	UBA2	870	1	0	0	1	1	3	1.53024	1.88436	0.973986	1.27876	1.24247	1.67341	1.49982	1.99755	1.16704	1.92309
hsa_circ_0003319	NM_021982	SEC24A	468	0	0	1	0	0	0	1.0599	1.64589	1.10102	1.65512	1.32576	1.93829	1.53024	1.77005	1.33728	1.70041
hsa_circ_0009065	NM_016561	BFAR	336	0	0	0	0	0	1	1.99028	2.23153	1.96823	2.43817	1.99028	2.56602	1.94583	2.60941	1.89219	2.31544
hsa_circ_0003001	NM_015955	MEMO1	437	0	0	0	0	1	1	0.86682	1.59882	1.0599	1.66429	1.12779	1.45824	1.01758	1.30245	1.14099	1.56983
hsa_circ_0087960	NM_057159	LPAR1	226	0	0	0	0	0	0	1.70041	2.48033	1.77005	2.14244	2.06837	2.49582	2.21914	2.35564	1.64589	2.32704
hsa_circ_0002884	NM_007166	PICALM	625	0	0	0	0	0	1	1.16704	1.82015	0.988666	1.58922	1.41542	1.82015	1.41542	1.61784	1.16704	1.71814
hsa_circ_0055201	NM_144579	SFXN5	432	0	0	1	0	0	0	2.10251	2.88915	2.78367	2.68346	1.71814	2.58547	2.14899	2.48551	2.30961	2.84142
hsa_circ_0043513	NM_007359	CASC3	214	0	0	0	1	0	0	1.04594	1.9608	1.20525	1.73565	1.26676	1.74433	1.26676	1.6366	1.95334	2.08895
hsa_circ_0001122	NM_014808	FARP2	127	0	0	0	1	0	0	2.32704	2.84546	2.25601	2.68797	2.21914	2.50606	2.22535	2.58547	2.0263	2.87341
hsa_circ_0007537	NM_024887	DHDDS	223	0	0	0	0	0	0	2.19402	2.79624	1.99028	2.37252	2.29196	3.04475	2.00479	2.57091	2.48033	2.62359
hsa_circ_0037955	NM_002582	PARN	218	0	0	0	0	0	1	1.65512	2.22535	1.44765	1.90772	1.69147	2.50095	1.64589	1.87649	1.78694	2.16846
hsa_circ_0090429	NM_004651	USP11	174	0	0	0	0	0	0	1.14099	1.86062	1.0032	1.52017	1.08744	1.49982	1.11447	1.47918	1.42624	1.87649
hsa_circ_0001099	NM_000465	BARD1	1099	0	1	0	1	0	0	2.33855	2.90083	2.14899	2.53135	2.08895	2.62828	2.00479	2.35564	2.162	2.82106
hsa_circ_0005175	NM_022081	HPS4	242	0	0	0	0	0	0	1.07374	1.83647	0.85084	1.36004	1.26676	1.88436	1.16704	1.33728	1.26676	1.7093
hsa_circ_0003026	NM_005153	USP10	1102	0	0	0	0	0	1	1.67341	2.32704	1.71814	1.87649	1.80364	2.29196	1.78694	2.08212	1.52017	2.4435
hsa_circ_0070039	NM_017426	NUP54	643	0	1	0	0	0	0	1.72692	2.53135	1.81192	2.1813	1.93071	2.29196	2.01917	2.36129	1.9608	2.60465
hsa_circ_0070396	NM_024047	NUDT9	527	2	0	0	0	0	0	2.06837	2.43281	1.68247	1.84457	1.57956	1.91542	1.67341	2.162	1.0599	2.23153
hsa_circ_0041565	NM_014520	MYBBP1A	462	0	0	0	0	0	0	0.86682	1.58922	0.83468	1.27876	1.16704	1.44765	1.36004	1.85261	0.89826	1.49982
hsa_circ_0075629	NM_001040274	SYCP2L	221	1	0	0	0	0	1	1.70041	2.24993	1.60836	2.11594	1.40451	1.86857	1.64589	1.93829	1.40451	2.14899
hsa_circ_0060035	NM_015638	TRPC4AP	299	0	0	0	0	0	0	5.38475	5.91077	5.13549	5.50896	4.58868	5.35531	4.84512	5.07401	5.05931	5.72326
hsa_circ_0002664	NM_000282	PCCA	364	0	0	0	0	0	0	1.90772	2.51623	1.99755	2.4594	2.07526	2.47512	1.99755	2.33281	1.76152	2.51623
hsa_circ_0001578	NM_005493	RANBP9	598	0	0	0	0	0	0	1.59882	2.38367	1.74433	2.01917	1.73565	2.24382	1.73565	2.1813	1.6366	2.18768
hsa_circ_0001776	NM_020728	ESYT2	495	1	0	0	0	0	0	1.66429	2.35564	1.52017	2.08895	1.86857	2.53635	1.77005	1.9608	1.82015	2.26809
hsa_circ_0007171	NM_001130065	MYO9B	331	0	0	0	0	0	0	1.43699	2.30961	1.34871	1.65512	1.68247	2.23769	1.45824	1.6366	1.48954	2.14899
hsa_circ_0009357	NM_002074	GNB1	210	0	0	0	0	0	0	1.54024	2.12925	0.959156	1.45824	1.61784	2.34996	1.55017	1.74433	1.55017	2.10924
hsa_circ_0078510	NM_020823	TMEM181	404	0	0	0	0	0	1	1.56983	2.30375	1.57956	1.96823	1.43699	1.59882	1.53024	1.74433	1.12779	2.20664
hsa_circ_0007538	NM_017847	C1orf27	237	0	0	0	0	0	0	1.01758	1.55017	0.882626	1.40451	1.0032	1.49982	1.21776	1.69147	0.944171	1.51003
hsa_circ_0000411	NM_001130963	TMEM194A	418	0	0	0	0	0	1	0.913727	1.72692	0.733727	1.51003	1.07374	1.6366	0.882626	1.36004	1.74433	1.7093
hsa_circ_0007512	NM_000019	ACAT1	262	0	0	0	0	0	0	1.20525	1.70041	1.08744	1.53024	1.42624	2.00479	1.49982	1.95334	1.04594	1.69147
hsa_circ_0036667	NM_001007156	NTRK3	147	0	0	0	0	0	0	1.52017	2.1749	1.45824	1.77852	1.55017	1.86857	1.32576	1.96823	1.43699	2.12261
hsa_circ_0066914	NM_000187	HGD	309	0	0	0	0	0	0	1.56983	2.21914	1.44765	1.89219	1.48954	1.99028	1.58922	1.89219	1.36004	2.10924
hsa_circ_0036232	NM_005744	ARIH1	411	0	1	0	0	0	1	3.05525	3.46524	2.57091	3.01279	2.58063	2.99472	2.53635	3.01638	2.50095	3.40905
hsa_circ_0008827	NM_025181	SLC35F5	340	0	0	1	0	0	0	2.7496	3.50152	1.93071	2.25601	2.012	2.48033	2.08895	2.32125	2.28603	3.22913
hsa_circ_0001860	NM_032226	ZCCHC7	631	0	0	0	0	0	3	1.76152	2.41662	1.03183	1.42624	1.20525	1.86857	1.0599	1.31416	1.44765	2.2129
hsa_circ_0062688	NM_012399	PITPNB	436	0	0	0	1	0	1	3.96203	4.34521	2.34427	2.83331	3.38151	3.84792	2.56112	2.84142	3.20104	4.33088
hsa_circ_0072099	NM_016107	ZFR	364	0	0	0	0	0	0	1.79532	2.45412	1.78694	2.21914	1.76152	2.23769	1.59882	2.04046	1.65512	2.40024
hsa_circ_0059175	NM_006814	PSMF1	186	0	0	0	0	0	0	1.04594	1.89219	1.47918	1.99028	0.85084	1.48954	1.78694	1.96823	1.26676	1.84457
hsa_circ_0035949	NM_001144823	DENND4A	409	0	0	0	0	0	0	1.03183	1.74433	0.973986	1.30245	1.14099	1.56983	1.12779	1.64589	0.89826	1.68247
hsa_circ_0018401	NM_147156	SGMS1	452	0	0	0	1	0	0	1.56983	2.18768	1.39352	1.81192	1.55017	2.12261	1.46875	2.04046	1.45824	2.06837
hsa_circ_0002733	NM_015164	PLEKHM2	247	0	0	0	0	0	0	3.17881	3.86194	3.13988	3.49382	3.55428	4.04865	3.19472	3.63814	2.93913	3.77145
hsa_circ_0023056	NM_012308	KDM2A	179	0	0	0	0	0	0	5.00348	5.42105	3.65894	4.11035	4.42428	4.94635	3.61231	4.24024	4.47338	5.27376
hsa_circ_0008420	NM_000282	PCCA	214	0	0	0	0	0	1	1.68247	2.28008	1.85261	2.12925	1.66429	2.1813	1.33728	1.91542	1.37129	2.24382
hsa_circ_0067080	NM_002213	ITGB5	710	0	0	0	0	0	0	0.929029	1.54024	1.11447	1.72692	1.03183	1.72692	1.10102	1.47918	1.0032	1.56983
hsa_circ_0001861	NM_012203	GRHPR	321	0	0	0	0	0	0	0.528024	1.41542	0.680471	1.30245	0.973986	1.45824	1.0032	1.71814	1.29065	1.44765
hsa_circ_0016433	NM_012424	RPS6KC1	269	1	0	0	0	0	1	1.45824	1.99028	1.33728	1.7093	1.27876	1.72692	0.818338	1.15407	0.768169	1.9608
hsa_circ_0078346	NM_173515	CNKSR3	216	0	0	0	0	0	0	1.38245	1.93829	1.15407	1.58922	1.26676	1.64589	1.21776	1.89219	1.17989	2.01917
hsa_circ_0002577	NM_025160	WDR26	394	0	0	0	0	0	0	2.59029	3.04123	2.25601	2.77099	2.69694	3.20419	2.49068	3.09649	2.1749	2.98011
hsa_circ_0088353	NM_001139442	TTLL11	788	0	0	0	0	0	0	2.11594	2.96905	2.04046	2.59509	2.24993	2.58063	2.04046	2.24993	1.91542	2.8535
hsa_circ_0006845	NM_138714	NFAT5	244	0	0	0	0	0	0	1.62725	2.40572	1.51003	1.9608	1.55017	2.14244	1.55017	1.75295	1.52017	2.38367
hsa_circ_0003214	NM_018407	LAPTM4B	504	0	0	0	0	0	0	3.51172	4.12372	3.10325	3.69071	3.85595	4.0504	3.28966	3.87385	3.20104	4.11705
hsa_circ_0055371	NM_003203	GCFC2	214	0	0	0	0	0	0	1.46875	2.10924	1.32576	2.05448	1.34871	1.86857	1.31416	1.92309	1.56983	1.96823
hsa_circ_0003423	NM_018181	ZNF532	804	0	0	1	0	1	2	1.33728	1.95334	1.33728	1.85261	1.29065	1.82834	1.16704	1.56003	1.01758	1.85261
hsa_circ_0003784	NM_025137	SPG11	418	0	0	0	1	0	0	1.80364	2.5562	1.82834	2.19402	1.68247	2.01917	1.56983	1.83647	1.37129	2.5562
hsa_circ_0000961	NM_001012478	U2AF2	378	0	0	0	0	1	1	1.15407	2.10924	1.03183	1.49982	1.04594	1.20525	1.04594	1.31416	0.944171	2.00479
hsa_circ_0092274	NM_000976	RPL12	200	0	1	2	0	0	0	2.99108	3.56411	2.37811	2.70585	2.66073	2.90857	2.07526	2.56112	2.15551	3.4334
hsa_circ_0002891	NM_005313	PDIA3	356	1	0	0	0	0	1	1.17989	1.81192	1.11447	1.65512	1.14099	1.74433	1.11447	1.48954	0.973986	1.74433
hsa_circ_0000844	NM_001130110	SETBP1	212	0	0	0	0	0	0	1.21776	2.08212	1.12779	1.86062	1.42624	1.86857	1.68247	2.23153	1.71814	2.05448
hsa_circ_0002657	NM_013236	ATXN10	778	0	0	0	2	0	2	2.69246	2.96534	1.85261	2.40024	1.77852	2.48551	2.1749	2.53635	1.9608	3.00559
hsa_circ_0000311	NM_017841	SDHAF2	334	0	0	0	0	0	0	2.30375	3.08629	2.14899	2.63296	2.50095	3.03418	2.16846	2.57091	2.30961	3.04123
hsa_circ_0017287	NM_001167740	SMYD3	374	0	0	0	0	0	0	1.25467	2.06837	0.929029	1.53024	0.959156	1.24247	1.23017	1.40451	0.882626	1.94583
hsa_circ_0002346	NM_016441	CRIM1	538	0	0	1	1	0	0	1.48954	2.0263	1.32576	1.89998	1.48954	1.99028	1.33728	2.04748	1.33728	1.95334
hsa_circ_0008760	NM_175854	PAN3	422	0	0	0	0	0	0	1.74433	2.37252	1.21776	1.7093	1.70041	2.162	1.11447	1.54024	1.45824	2.38922
hsa_circ_0002158	NM_012102	RERE	308	0	0	0	2	0	0	2.6653	3.35626	2.26206	2.7014	2.56112	2.93155	2.43817	3.04123	2.37252	3.21046
hsa_circ_0007648	NM_001105537	ZNF142	314	0	0	0	0	0	0	1.92309	2.67441	1.60836	2.18768	1.62725	1.99028	1.7093	1.90772	1.52017	2.57578
hsa_circ_0067103	NM_021964	ZNF148	349	0	0	0	0	0	1	2.23153	2.74528	1.79532	2.45412	2.03339	2.55126	1.77852	2.43817	2.0263	2.62828
hsa_circ_0064455	NM_003298	NR2C2	1099	1	0	0	0	0	0	3.04123	3.56411	2.48551	2.99108	3.12667	3.94708	2.7014	3.35909	3.16272	3.63114
hsa_circ_0023936	NM_007166	PICALM	677	3	1	0	0	2	0	1.26676	1.86857	1.08744	1.62725	1.29065	1.82834	1.15407	1.56003	0.913727	1.80364
hsa_circ_0001127	NM_080841	PTPRA	296	0	0	0	0	0	1	1.56003	2.23769	0.944171	1.31416	1.0599	1.55017	0.643843	0.929029	0.801808	1.9608
hsa_circ_0051861	NM_001774	CD37	615	0	0	0	0	0	0	3.37873	3.99331	2.38367	2.83737	3.06567	3.65665	2.64691	2.82106	2.67895	3.83984
hsa_circ_0006649	NM_004747	DLG5	328	0	0	0	0	0	0	1.29065	1.93829	1.0599	1.74433	1.0599	1.59882	1.31416	1.53024	0.988666	1.89998
hsa_circ_0046263	NM_000918	P4HB	272	0	0	0	0	0	0	1.56983	2.18768	1.51003	2.09574	1.39352	2.012	1.39352	1.87649	1.39352	2.08895
hsa_circ_0025201	NM_002046	GAPDH	82	0	0	0	0	0	0	1.99028	2.74095	1.89219	2.35564	1.89219	2.12261	1.90772	2.38922	1.56983	2.65614
hsa_circ_0004660	NM_024874	KIAA0319L	247	0	0	0	0	0	0	1.48954	2.16846	1.72692	2.40572	1.51003	2.05448	1.80364	2.12925	1.33728	2.12925
hsa_circ_0000378	NM_002336	LRP6	394	1	0	0	0	1	0	1.31416	2.09574	1.21776	1.67341	1.12779	1.64589	1.25467	1.62725	1.14099	2.04046
hsa_circ_0064379	NM_001162499	CAND2	431	0	0	0	0	0	0	1.43699	1.97562	1.32576	1.82834	1.25467	1.91542	1.17989	1.77852	1.19262	1.93071
hsa_circ_0069715	NM_001040402	DCUN1D4	111	0	0	0	0	0	0	1.24247	1.95334	1.12779	1.54024	1.46875	2.08895	1.14099	1.61784	1.10102	1.92309
hsa_circ_0092309	NM_001006	RPS3A	340	0	0	0	0	0	1	2.49582	3.63581	2.74528	3.51426	3.4757	3.97315	3.14644	3.74576	3.5394	3.58841
hsa_circ_0048122	NM_001033026	C19orf6	84	0	0	0	0	0	0	1.07374	2.15551	1.41542	1.99028	1.48954	2.08212	1.65512	2.23769	1.92309	2.15551
hsa_circ_0036254	NM_001024736	CD276	1423	0	0	0	0	0	0	1.23017	2.00479	1.16704	1.55017	0.959156	1.39352	1.32576	1.6366	1.03183	2.20034
hsa_circ_0005354	NM_001113411	FGGY	568	0	0	0	0	0	1	0.929029	1.88436	0.973986	1.37129	1.23017	1.9608	1.40451	1.92309	1.29065	1.77005
hsa_circ_0001290	NM_014159	SETD2	427	0	0	0	0	0	0	1.54024	2.20664	1.34871	1.98297	1.34871	1.77852	1.30245	1.78694	1.27876	2.162
hsa_circ_0016863	NM_007357	COG2	827	1	0	0	0	0	1	3.40359	4.09856	3.41722	3.99331	2.84142	3.50663	3.48608	3.99876	3.2353	3.9452
hsa_circ_0036941	NM_018668	VPS33B	164	0	0	0	0	0	0	2.41662	3.0931	1.43699	2.11594	2.10924	2.52633	1.66429	1.80364	1.72692	2.97643
hsa_circ_0002637	NM_001080779	MYO1C	279	0	0	0	0	0	0	1.26676	2.04046	1.03183	1.77005	1.07374	1.66429	1.20525	1.46875	1.08744	1.89219
hsa_circ_0067971	NM_022763	FNDC3B	139	0	0	0	0	0	0	2.64228	3.32768	2.30961	2.92775	2.5562	3.17561	2.22535	2.82924	2.60941	3.28372
hsa_circ_0083054	NM_170606	MLL3	259	0	0	0	0	0	0	1.90772	2.50095	1.93829	2.29196	1.97562	2.32704	1.81192	2.30375	1.26676	2.67895
hsa_circ_0008193	NM_014612	FAM120A	330	0	0	0	0	0	0	1.12779	1.80364	0.988666	1.47918	1.0032	1.56983	0.988666	1.80364	1.04594	1.70041
hsa_circ_0043921	NM_001136042	AARSD1	117	0	0	0	0	0	0	2.38922	3.31609	2.37252	3.02352	2.48033	2.84142	2.7014	3.0092	2.33855	3.31899
hsa_circ_0007669	NM_001076785	SLC7A6	559	0	0	0	0	0	0	0.913727	1.81192	0.733727	1.68247	0.929029	1.73565	1.10102	1.57956	1.69147	1.78694
hsa_circ_0017248	NM_005465	AKT3	931	0	0	0	0	1	0	0.801808	1.64589	1.12779	1.89998	1.0599	1.64589	1.04594	1.55017	1.07374	1.60836
hsa_circ_0004008	NM_014982	PCNX	367	0	0	0	0	0	0	1.0032	2.10251	0.973986	1.69147	1.20525	1.88436	1.08744	1.41542	1.59882	2.04046
hsa_circ_0011190	NM_016011	MECR	230	0	0	0	0	0	0	1.26676	1.96823	0.818338	1.25467	0.944171	1.36004	0.929029	1.39352	0.716192	1.98297
hsa_circ_0004269	NM_033505	EPT1	625	0	0	0	0	0	0	2.09574	2.93913	1.59882	2.43281	2.52633	3.1852	2.1749	2.80456	2.53135	2.86945
hsa_circ_0056146	NM_019014	POLR1B	134	0	0	0	0	0	0	3.74143	4.25094	3.06913	3.42803	3.51679	4.05563	3.22603	3.58359	2.5562	4.09687
hsa_circ_0005405	NM_002504	NFX1	305	0	0	0	0	0	1	1.71814	2.34427	1.47918	1.96823	2.03339	2.90857	1.81192	2.62359	1.72692	2.23153
hsa_circ_0008179	NM_001130020	ATP6V0A1	325	0	0	0	0	1	0	1.27876	1.93829	1.30245	1.94583	1.39352	2.0263	1.45824	2.13586	1.16704	1.86062
hsa_circ_0006272	NM_018237	CCAR1	272	0	0	0	0	0	0	1.99755	2.7496	1.56003	2.35564	2.06144	2.66987	1.75295	2.16846	1.95334	2.71028
hsa_circ_0066336	NM_001164317	FLNB	1477	0	0	0	0	0	0	1.77852	2.58063	1.39352	1.93829	1.76152	2.68797	1.61784	2.06837	1.86062	2.4699
hsa_circ_0044875	NM_030938	VMP1	202	0	0	0	0	0	0	3.32768	4.17596	2.82106	3.36191	3.14644	3.78623	3.12999	3.89738	3.40632	3.94896
hsa_circ_0006554	NM_005923	MAP3K5	447	0	0	0	1	0	0	0.882626	1.69147	1.03183	1.7093	0.929029	1.68247	0.988666	1.27876	1.01758	1.82834
hsa_circ_0002538	NM_020803	KLHL8	367	1	0	0	0	0	0	0.973986	1.80364	0.959156	1.48954	1.26676	2.012	0.913727	1.53024	1.08744	1.7093
hsa_circ_0061035	NM_002792	PSMA7	558	0	0	0	0	0	0	2.58547	3.86592	3.31317	3.87582	3.92817	4.21706	3.05176	3.8778	3.4809	3.87385
hsa_circ_0092290	NM_182706	SCRIB	300	0	0	0	0	0	0	2.92393	3.78413	1.86857	2.21914	2.76673	3.2353	1.88436	2.23769	2.35564	3.69519
hsa_circ_0045190	NM_025185	TANC2	416	0	0	0	0	0	0	2.36129	3.37873	2.04046	2.4435	3.07945	3.90126	3.16272	3.87977	2.72789	3.14971
hsa_circ_0001410	NM_015115	DCUN1D4	318	2	0	0	0	0	1	2.20664	2.96534	2.012	2.63763	2.41118	3.06913	2.14244	2.7147	2.15551	2.93534
hsa_circ_0034682	NM_007236	CHP	282	0	0	0	1	0	0	2.04046	2.81283	1.66429	2.41662	2.29196	2.73226	1.97562	2.57578	1.81192	2.64691
hsa_circ_0001965	NM_024947	PHC3	346	0	0	0	0	0	0	2.28008	2.68797	1.83647	2.50095	1.82834	2.53135	1.55017	2.36129	1.78694	2.60465
hsa_circ_0005029	NM_033505	EPT1	516	0	0	0	0	0	0	5.3743	6.03353	5.02322	5.80692	4.72643	5.53732	5.12556	5.91413	5.57672	5.95348
hsa_circ_0082131	NM_014390	SND1	114	0	0	0	0	0	0	3.14971	3.89153	4.19981	4.82991	3.23837	3.83376	2.58547	3.19472	2.95416	3.81946
hsa_circ_0058048	NM_000465	BARD1	1462	0	1	1	1	1	0	1.80364	2.74095	1.68247	2.34996	1.71814	2.48551	1.67341	2.12925	2.04046	2.66073
hsa_circ_0003513	NM_002061	GCLM	463	0	0	0	1	0	0	0.959156	1.69147	0.733727	1.37129	0.89826	1.54024	0.944171	1.64589	0.75105	1.49982
hsa_circ_0002981	NM_014607	UBXN4	520	0	1	0	0	0	0	2.00479	3.17881	2.41118	3.17239	2.56602	3.42263	2.26809	2.8575	3.10998	3.19472
hsa_circ_0001349	NM_207296	MBNL1	375	0	0	0	0	0	0	1.25467	2.07526	1.14099	1.80364	1.27876	1.98297	1.25467	1.59882	1.21776	2.15551
hsa_circ_0002083	NM_005238	ETS1	909	0	0	0	1	0	0	1.45824	2.06144	1.17989	1.88436	1.30245	2.08212	1.47918	2.21914	1.41542	2.06144
hsa_circ_0059369	NM_203327	SLC23A2	123	0	0	0	0	0	0	1.21776	1.97562	1.08744	1.66429	1.07374	1.93071	1.43699	1.79532	1.03183	1.97562
hsa_circ_0002724	NM_031407	HUWE1	666	1	0	0	0	0	0	2.48033	3.19155	2.03339	2.70585	2.52633	2.81283	2.26206	2.63296	1.78694	3.2445
hsa_circ_0069338	NM_016955	SEPSECS	690	0	0	1	2	0	2	1.75295	2.65153	1.71814	2.36692	1.52017	2.32125	1.84457	2.36692	1.82834	2.46466
hsa_circ_0001837	NM_005772	RCL1	1191	1	1	1	0	0	1	1.73565	2.59509	1.24247	1.92309	1.41542	1.82015	1.29065	1.33728	1.0032	2.53135
hsa_circ_0007706	NM_005151	USP14	413	0	0	0	1	0	1	1.75295	2.41662	1.53024	1.99755	1.40451	2.13586	1.32576	2.10251	1.46875	2.36692
hsa_circ_0003511	NM_022458	LMBR1	578	1	0	2	0	0	2	1.19262	1.97562	1.27876	1.99028	1.19262	1.68247	1.14099	1.58922	0.86682	1.97562
hsa_circ_0001796	NM_002027	FNTA	201	0	0	0	0	0	0	0.913727	1.93829	1.11447	1.66429	1.04594	1.77005	1.19262	1.91542	1.32576	1.86062
hsa_circ_0000063	NM_001172219	SCMH1	568	0	0	0	1	0	0	1.82834	2.67441	1.54024	2.41662	1.47918	2.07526	1.99755	2.36692	1.62725	2.50095
hsa_circ_0006174	NM_002874	RAD23B	349	0	0	1	0	0	0	3.40905	4.22792	3.56656	4.18395	3.55675	4.11538	3.3981	3.90707	3.0931	4.17596
hsa_circ_0009353	NM_002074	GNB1	373	0	0	0	0	0	0	1.01758	1.99028	0.973986	1.59882	1.83647	2.82515	1.73565	2.38367	1.77005	2.12261
hsa_circ_0005952	NM_015317	PUM2	386	0	0	0	0	0	0	1.99028	2.68797	1.76152	2.36692	1.66429	2.41662	1.84457	2.48033	1.7093	2.61415
hsa_circ_0010386	NM_015047	KIAA0090	123	0	0	0	0	0	0	4.57537	5.20785	3.81741	4.68421	4.47599	4.87209	3.33344	3.78833	3.71077	4.99351
hsa_circ_0003126	NM_006618	KDM5B	372	0	0	0	1	0	1	2.00479	2.50606	1.0032	1.61784	1.34871	1.96823	1.0032	1.62725	1.19262	2.48551
hsa_circ_0030427	NM_014832	TBC1D4	1535	0	0	1	0	0	0	0.89826	1.81192	0.85084	1.67341	1.21776	2.04046	0.86682	1.71814	1.52017	1.77852
hsa_circ_0004283	NM_016127	TMEM66	418	0	0	0	0	1	0	1.16704	1.77852	0.973986	1.57956	1.07374	1.82015	1.01758	1.86857	0.913727	1.77852
hsa_circ_0082415	NM_001145354	MKLN1	678	0	0	0	0	0	1	2.38367	3.54189	2.0263	2.78367	3.28669	3.80502	2.93534	3.69743	2.97274	3.4809
hsa_circ_0087620	NM_007001	SLC35D2	141	0	0	0	0	1	0	1.62725	2.44882	1.51003	2.23153	1.7093	2.37811	1.59882	2.22535	1.51003	2.37811
hsa_circ_0001350	NM_004733	SLC33A1	519	0	0	1	0	1	0	0.86682	2.07526	0.85084	1.71814	0.882626	1.86857	0.85084	1.40451	2.00479	2.10251
hsa_circ_0003677	NM_153348	FBXW8	517	0	0	1	1	0	0	1.15407	2.05448	1.0599	1.93071	1.34871	1.93829	1.36004	1.80364	1.14099	2.06144
hsa_circ_0007100	NM_001363	DKC1	275	0	0	0	0	0	0	5.04621	5.59242	2.48033	3.46261	4.55825	4.95665	3.26575	3.86592	4.11371	5.32165
hsa_circ_0003655	NM_014390	SND1	312	0	0	0	0	0	0	1.65512	2.43817	1.52017	2.08212	1.60836	2.34996	1.53024	2.12261	1.37129	2.43281
hsa_circ_0005188	NM_014681	DHX34	312	0	0	0	0	0	0	0.882626	1.96823	1.87649	2.23153	0.988666	1.80364	1.39352	1.81192	0.785086	1.86062
hsa_circ_0049249	NM_003331	TYK2	272	1	0	1	0	0	0	2.4435	3.36191	1.9608	2.39474	2.49068	3.17239	2.36692	3.21983	2.36129	3.2353
hsa_circ_0065217	NM_012235	SCAP	485	0	0	0	0	0	0	1.46875	2.63296	1.69147	2.52633	1.7093	2.43281	2.03339	2.5562	2.00479	2.52633
hsa_circ_0006254	NM_003477	PDHX	723	0	0	1	0	0	0	1.32576	2.19402	0.988666	1.76152	1.16704	1.79532	1.17989	1.6366	1.0599	2.10251
hsa_circ_0008621	NM_001098272	HMGCS1	899	0	0	1	0	0	1	2.20034	3.04123	2.01917	2.53635	2.08212	2.63763	1.92309	2.55126	1.7093	2.94666
hsa_circ_0018611	NM_003171	SUPV3L1	753	0	1	0	2	0	0	1.17989	2.24993	1.11447	1.86857	1.20525	1.90772	1.23017	1.48954	1.10102	2.12261
hsa_circ_0007452	NM_181838	UBE2D2	278	0	0	0	0	0	0	2.87341	3.60518	2.24993	2.80456	2.70585	3.29852	2.28603	2.88915	2.19402	3.52185
hsa_circ_0058521	NM_001135187	AGFG1	1189	0	0	0	0	0	2	1.01758	1.74433	0.785086	1.26676	1.03183	1.78694	0.89826	1.83647	0.733727	1.65512
hsa_circ_0038350	NM_020314	C16orf62	1623	0	2	0	1	1	4	1.04594	2.18768	1.24247	2.04748	1.31416	2.01917	1.55017	1.93071	1.31416	2.14899
hsa_circ_0065237	NM_001031703	C3orf75	150	0	0	0	0	0	0	1.04594	2.20034	1.0032	1.41542	1.03183	1.65512	0.785086	1.23017	0.882626	2.11594
hsa_circ_0009349	NM_002074	GNB1	440	0	0	0	0	0	0	0.86682	1.98297	0.643843	1.43699	1.66429	2.60465	1.31416	1.89998	1.55017	1.99755
hsa_circ_0004273	NM_005121	MED13	344	0	0	0	0	0	1	4.84108	6.18462	5.653	6.18302	5.26248	5.81363	5.73962	6.00944	4.90825	6.09672
hsa_circ_0018403	NM_147156	SGMS1	371	0	0	0	1	0	0	1.25467	2.20034	0.89826	1.38245	1.12779	1.92309	0.944171	1.47918	1.03183	2.15551
hsa_circ_0076413	NM_015349	KIAA0240	207	0	0	0	0	0	0	1.11447	2.07526	1.10102	1.86857	1.20525	1.73565	1.11447	1.81192	1.08744	2.06144
hsa_circ_0058520	NM_001135187	AGFG1	433	0	0	0	0	0	2	1.14099	1.58922	0.882626	1.45824	0.733727	1.92309	1.15407	2.00479	0.768169	1.65512
hsa_circ_0091934	NM_001110556	FLNA	462	0	0	0	0	0	0	1.17989	2.26206	1.0599	2.11594	0.988666	1.25467	1.08744	1.26676	0.733727	2.10924
hsa_circ_0029853	NM_175854	PAN3	1384	0	0	0	0	2	1	0.423857	1.91542	0.528024	1.43699	2.15551	2.93155	1.86857	2.44882	1.66429	1.86857
hsa_circ_0092306	NM_005125	CCS	340	1	0	0	0	0	1	1.67341	2.59509	1.79532	2.44882	1.96823	2.75819	1.79532	2.65614	1.87649	2.66987
hsa_circ_0008199	NM_013236	ATXN10	1057	1	0	0	2	0	3	1.80364	2.73226	1.71814	2.37811	1.51003	2.2129	1.89219	2.41662	1.37129	2.59509
hsa_circ_0003139	NM_001083961	WDR62	190	0	0	0	0	0	0	2.48551	3.38429	1.82834	2.24993	2.30375	2.82515	1.55017	2.32704	1.56983	2.99108
hsa_circ_0002955	NM_015313	ARHGEF12	423	0	1	0	0	0	0	2.64691	3.45206	2.2129	3.00559	2.60465	3.43876	2.29787	2.89305	2.36129	3.39259
hsa_circ_0091710	NM_004961	GABRE	221	0	0	0	0	0	0	3.33344	4.12704	3.0092	3.63581	3.41722	4.2959	3.01995	3.72399	2.9579	4.0257
hsa_circ_0004840	NM_181501	ITGA1	442	0	0	0	0	0	0	3.88958	4.93597	4.05214	4.93313	4.02392	4.28998	3.89348	4.39151	3.49896	4.89272
hsa_circ_0067175	NM_172027	ABTB1	119	0	0	0	0	0	0	1.78694	2.66073	1.04594	1.61784	1.48954	2.14899	0.85084	1.77005	1.59882	2.6653
hsa_circ_0019589	NM_022039	FBXW4	414	0	0	0	0	0	0	0.944171	1.95334	0.785086	1.51003	0.913727	1.71814	0.973986	1.48954	0.944171	2.00479
hsa_circ_0004372	NM_175854	PAN3	260	0	0	0	0	0	0	2.0263	2.77945	1.74433	2.42203	1.84457	2.58547	1.54024	2.41662	1.58922	2.73226
hsa_circ_0082141	NM_014390	SND1	375	1	0	0	0	0	1	1.96823	3.03063	1.82015	2.57578	2.012	2.47512	1.73565	2.49068	1.61784	2.79624
hsa_circ_0002771	NM_002582	PARN	150	0	0	0	0	0	0	0.944171	1.86062	0.733727	1.59882	0.89826	1.92309	0.929029	1.47918	0.882626	1.77005
hsa_circ_0002008	NM_006256	PKN2	481	0	1	1	3	0	0	1.07374	1.81192	1.11447	1.75295	0.89826	1.89219	1.15407	2.08212	0.913727	1.86857
hsa_circ_0000867	NM_004152	OAZ1	105	0	0	0	0	0	0	1.23017	2.04046	0.89826	1.69147	1.31416	2.37252	1.04594	1.86857	1.32576	2.10924
hsa_circ_0046435	NM_004514	FOXK2	877	1	0	0	0	0	0	4.22328	4.88882	3.30146	4.19665	3.90514	4.66948	4.17596	4.85115	3.46261	4.7308
hsa_circ_0031482	NM_015382	HECTD1	3825	0	1	3	3	0	1	1.0032	1.93829	1.11447	1.93829	0.89826	1.61784	1.08744	1.86857	0.973986	1.99755
hsa_circ_0040784	NM_017566	KLHDC4	253	0	1	0	0	0	0	1.34871	2.57578	0.944171	1.70041	1.26676	1.88436	1.08744	1.53024	1.12779	2.40024
hsa_circ_0003644	NM_015172	PRRC2C	421	0	0	0	0	0	1	1.32576	2.28603	1.24247	1.89219	1.31416	2.29787	1.14099	1.87649	1.19262	2.18768
hsa_circ_0005601	NM_139179	DAGLB	637	0	0	0	0	0	0	1.15407	2.19402	0.959156	2.012	1.07374	1.47918	0.973986	1.58922	0.83468	2.04748
hsa_circ_0057168	NM_006164	NFE2L2	549	0	0	0	1	0	1	1.51003	2.40572	1.10102	1.96823	1.45824	2.53135	1.34871	1.97562	1.46875	2.34427
hsa_circ_0055004	NM_002398	MEIS1	223	0	0	0	0	0	0	2.12925	3.82765	2.61415	3.48608	3.40359	4.0381	3.12335	3.77569	3.28966	3.78623
hsa_circ_0004291	NM_002689	POLA2	403	0	0	0	0	0	0	5.80121	6.33471	3.63814	4.42967	5.25491	5.8422	4.20768	4.7938	4.08154	5.94833
hsa_circ_0092321	NM_133374	ZNF618	300	0	0	0	0	0	0	1.07374	2.01917	1.17989	1.95334	0.547984	1.26676	0.944171	1.47918	0.625174	2.04046
hsa_circ_0000688	NM_005115	MVP	256	0	0	0	0	0	0	2.9429	3.96017	1.58922	2.28603	2.48551	3.0897	1.61784	2.13586	2.06837	3.62411
hsa_circ_0003474	NM_007118	TRIO	447	0	0	2	0	0	0	1.32576	2.41118	1.20525	2.16846	1.53024	2.28603	1.27876	2.06837	1.51003	2.32704
hsa_circ_0003922	NM_001080391	SP100	713	2	0	0	1	1	3	1.72692	3.01995	1.46875	2.29196	1.77005	2.11594	1.56003	1.81192	1.16704	2.8813
hsa_circ_0088058	NM_022486	SUSD1	603	0	0	0	1	0	0	1.34871	2.30961	1.32576	2.20664	1.33728	1.98297	1.16704	1.92309	0.959156	2.14899
hsa_circ_0007180	NM_007195	POLI	291	0	0	0	0	0	2	1.60836	2.72351	1.76152	2.33855	1.82834	2.83331	1.90772	2.71028	1.76152	2.7014
hsa_circ_0084789	NM_024721	ZFHX4	3139	1	1	0	2	1	3	1.23017	2.162	1.19262	1.95334	1.15407	2.08895	1.36004	2.23769	1.24247	2.2129
hsa_circ_0058189	NM_014140	SMARCAL1	357	0	0	1	0	0	0	4.6102	5.58217	3.91285	4.79797	4.09348	4.49411	3.73274	3.96575	3.54934	5.53607
hsa_circ_0084131	NM_006749	SLC20A2	183	0	0	0	0	0	0	2.0263	3.2506	1.67341	2.5562	2.04748	2.87736	1.6366	2.21914	2.08895	3.05873
hsa_circ_0020913	NM_016320	NUP98	164	0	0	0	0	0	0	1.10102	2.2741	0.662273	1.21776	1.04594	1.80364	0.643843	1.15407	0.60626	2.10251
hsa_circ_0000007	NM_002074	GNB1	227	0	0	0	0	0	0	1.57956	2.69694	1.52017	2.43281	1.44765	2.08895	1.55017	2.09574	1.31416	2.61888
hsa_circ_0001633	NM_018013	SOBP	325	0	1	1	1	0	1	2.08212	2.96534	1.95334	3.02352	1.95334	2.77099	2.12925	3.10325	2.1749	2.95416
hsa_circ_0002607	NM_003400	XPO1	925	1	0	0	0	0	1	1.29065	2.37252	1.0032	2.06837	1.32576	2.10924	1.41542	2.162	1.40451	2.25601
hsa_circ_0001503	NM_001114394	PAPD4	1229	3	0	1	0	1	0	0.959156	1.69147	0.882626	1.83647	0.75105	1.78694	0.929029	1.91542	0.913727	1.75295
hsa_circ_0027491	NM_002392	MDM2	349	0	0	1	0	0	0	1.14099	2.26206	1.01758	1.99028	1.14099	2.20034	1.7093	2.10924	1.17989	2.1749
hsa_circ_0006420	NM_153207	AEBP2	316	0	0	0	0	0	0	1.12779	2.06837	0.973986	1.73565	0.89826	1.79532	0.83468	1.39352	0.716192	2.10924
hsa_circ_0001541	NM_017747	ANKHD1	625	1	0	1	4	0	1	1.59882	2.62828	1.51003	2.33855	1.56003	2.162	1.39352	2.19402	1.27876	2.58063
hsa_circ_0000641	NM_005724	TSPAN3	606	0	0	0	0	0	0	0.913727	2.37252	0.85084	1.56003	0.913727	1.46875	0.801808	1.27876	0.89826	2.30375
hsa_circ_0004964	NM_020122	KCMF1	560	0	0	0	0	0	0	1.31416	2.33281	0.973986	1.92309	1.39352	2.19402	1.16704	1.82015	1.08744	2.2741
hsa_circ_0092330	NM_001670	ARVCF	340	0	0	0	0	0	0	1.03183	2.20664	1.15407	1.93071	0.882626	1.38245	0.973986	1.73565	0.768169	2.16846
hsa_circ_0001874	NM_001003800	BICD2	304	0	0	0	0	0	0	5.13631	5.91077	3.81122	5.0979	4.57172	5.27825	4.80939	5.53169	4.6173	5.75527
hsa_circ_0001360	NM_024947	PHC3	258	0	0	0	0	0	0	5.52541	6.86903	5.85127	6.82191	6.28206	7.07973	6.65709	7.14262	5.6849	6.78428
hsa_circ_0008915	NM_017580	ZRANB1	1039	2	1	0	0	1	0	1.58922	2.92775	1.41542	2.08895	1.48954	2.00479	1.36004	1.90772	1.20525	2.83331
hsa_circ_0091570	NM_001170704	MBNL3	711	0	1	0	0	0	0	2.37811	3.15298	2.07526	2.84948	1.94583	2.87736	1.77852	2.86548	1.9608	3.10325
hsa_circ_0063419	NM_000026	ADSL	125	0	0	0	0	0	0	1.83647	3.11334	1.73565	2.63763	2.04748	2.7539	1.92309	2.33855	1.66429	3.0897
hsa_circ_0000431	NM_018370	DRAM1	237	0	0	0	0	0	0	1.62725	2.8615	1.21776	2.34996	1.49982	2.50606	1.78694	2.78367	2.50606	2.90857
hsa_circ_0092355	NM_001145297	EXOC7	200	1	0	0	0	0	3	3.03418	4.17436	2.82515	3.76933	3.0931	4.43236	3.26273	3.85994	3.25971	4.04514
hsa_circ_0019591	NM_022039	FBXW4	319	0	0	0	0	0	0	0.988666	2.14244	0.973986	1.9608	1.04594	1.82834	0.944171	1.64589	0.86682	2.06837
hsa_circ_0005050	NM_003400	XPO1	621	1	0	0	0	0	0	1.19262	2.63763	0.959156	1.55017	1.14099	1.93829	0.988666	1.54024	0.89826	2.34427
hsa_circ_0062261	NM_005659	UFD1L	166	0	0	0	0	0	0	2.78787	4.28998	2.61415	3.77145	2.92393	3.22603	2.7014	2.98011	2.4699	4.11203
hsa_circ_0003659	NM_003607	CDC42BPA	697	0	0	1	0	0	0	1.0032	2.25601	0.733727	1.72692	1.0032	1.88436	0.733727	1.42624	1.11447	2.18768
hsa_circ_0007983	NM_005254	GABPB1	625	0	1	0	0	1	0	2.84142	3.86393	2.12925	3.13988	3.81535	4.38598	2.51623	3.37873	2.30375	3.73056
hsa_circ_0007372	NM_020153	IFT46	860	0	0	0	1	0	0	4.20611	5.18094	3.8837	4.58868	3.9676	4.7589	3.79461	4.34806	3.16272	5.03918
hsa_circ_0052760	NM_015909	NBAS	238	0	0	0	0	0	0	1.7093	3.06567	1.6366	2.33281	1.48954	2.1749	1.20525	1.73565	1.04594	2.72351
hsa_circ_0056135	NM_153712	TTL	862	0	0	0	1	0	1	1.33728	2.72351	1.20525	2.01917	1.21776	1.95334	1.17989	1.75295	1.10102	2.56602
hsa_circ_0003633	NM_001005861	RYK	796	0	1	0	0	0	0	4.6349	5.02144	4.00599	4.53218	4.86614	5.06278	4.4629	4.80835	4.96873	4.90535
hsa_circ_0037078	NM_024652	LRRK1	292	1	0	0	0	0	1	3.21359	2.68346	4.09687	3.78413	3.93765	3.66809	4.26307	3.8459	4.29146	2.86548
hsa_circ_0004771	NM_003489	NRIP1	203	0	0	0	0	1	1	4.6592	4.99078	4.49668	4.63724	4.6384	4.78857	4.50946	4.72204	4.86812	4.84007
hsa_circ_0007705	NM_016396	CTDSPL2	191	0	0	0	0	0	0	1.47918	1.65512	1.29065	1.24247	1.41542	1.60836	1.34871	1.49982	1.29065	1.57956
hsa_circ_0035277	NM_001174116	DMXL2	223	1	0	0	0	0	0	7.95321	7.52929	6.03176	5.90546	9.2865	8.18438	8.6516	7.98525	8.94407	7.06509
hsa_circ_0082413	NM_001145354	MKLN1	113	0	0	0	0	0	0	8.01479	7.43295	7.41319	6.86481	7.44331	6.91731	6.961	6.62808	7.11508	7.25579
hsa_circ_0006948	NM_022763	FNDC3B	292	0	0	0	0	0	0	2.07526	2.53635	1.77005	1.95334	2.09574	2.41118	1.79532	1.72692	1.93829	2.38922
hsa_circ_0008839	NM_006070	TFG	306	1	0	0	0	0	1	2.1813	2.46466	2.22535	2.29196	1.64589	1.91542	2.10924	2.14244	2.30961	2.38922
hsa_circ_0009434	NM_014704	CEP104	140	0	0	0	0	0	0	2.89695	2.82515	1.99755	1.93829	2.54134	2.50606	2.1749	1.95334	2.7539	2.68797
hsa_circ_0002078	NM_004996	ABCC1	194	0	0	0	0	0	0	2.28603	2.08895	1.57956	1.08744	2.50606	1.99028	1.93071	1.33728	1.86857	1.95334
hsa_circ_0008594	NM_020762	SRGAP1	1423	0	1	1	3	0	1	6.26708	5.39098	6.3013	5.375	7.0435	6.41842	6.21029	5.73364	8.74629	5.95815
hsa_circ_0052001	NM_001145809	MYH14	157	0	0	0	0	0	0	6.58254	6.19415	5.3889	5.25718	7.12071	6.77133	6.77319	6.54362	7.18963	6.15564
hsa_circ_0054144	NM_138394	HNRPLL	357	0	0	0	0	0	0	1.40451	1.32576	1.52017	1.43699	1.51003	1.26676	1.92309	1.58922	2.0263	1.39352
hsa_circ_0041148	NM_006987	RPH3AL	825	0	0	0	0	0	0	4.46815	4.63023	3.80709	4.14189	4.12039	4.30179	3.7436	4.05214	3.68171	4.63257
hsa_circ_0092364	NM_001122823	GTF3C5	220	0	0	0	0	0	0	1.04594	0.733727	0.83468	0.716192	1.08744	0.89826	1.44765	1.33728	1.47918	0.801808
hsa_circ_0004711	NM_015058	KIAA0564	363	0	0	0	0	0	0	5.31584	5.50896	5.3296	5.43049	5.61979	5.85076	5.1897	5.36238	4.74384	5.4224
hsa_circ_0008719	NM_001626	AKT2	371	0	0	0	1	0	0	6.21302	5.94974	4.95385	4.95758	7.77428	7.13191	6.82728	6.46378	6.74645	5.76116
hsa_circ_0080428	NM_022479	WBSCR17	420	0	0	0	0	1	0	1.16704	1.43699	0.567672	0.818338	1.71814	2.08212	1.08744	1.47918	1.40451	1.30245
hsa_circ_0009117	NM_012102	RERE	708	0	0	0	2	0	0	1.48954	1.67341	1.33728	1.69147	1.46875	2.58063	1.64589	2.38922	1.52017	1.62725
hsa_circ_0008319	NM_173500	TTBK2	320	1	0	0	1	0	0	1.78694	2.06144	1.39352	1.49982	1.41542	1.9608	1.33728	1.41542	1.16704	1.94583
hsa_circ_0005016	NM_014761	IST1	495	0	0	0	0	0	1	1.33728	1.61784	1.15407	1.67341	1.32576	1.92309	1.6366	2.01917	1.7093	1.58922
hsa_circ_0071989	NM_012334	MYO10	2867	1	0	0	0	0	3	6.36983	6.08354	6.69926	6.36773	7.46955	7.12943	7.6768	7.33601	7.45773	6.14789
hsa_circ_0000130	NM_030918	SNX27	232	0	0	0	0	0	0	1.19262	1.59882	1.24247	1.62725	1.47918	1.86857	1.36004	1.97562	1.78694	1.64589
hsa_circ_0044226	NM_001114091	CDC27	843	0	1	0	0	0	0	1.7093	1.52017	1.62725	1.29065	1.69147	1.23017	1.64589	1.26676	1.31416	1.40451
hsa_circ_0008383	NM_001145001	NEK6	651	0	0	0	0	0	0	2.10924	2.05448	2.65153	2.14899	2.82515	2.35564	2.42743	2.24993	3.11668	2.07526
hsa_circ_0006114	NM_001105244	PTPRM	415	0	0	0	1	0	0	7.53227	6.90551	7.41727	6.78953	7.61235	6.72661	6.11858	5.69892	6.64295	6.82728
hsa_circ_0031027	NM_017905	TMCO3	652	0	0	0	0	0	1	2.44882	1.84457	2.0263	1.34871	3.11334	2.81283	3.36191	2.94666	4.07468	2.10251
hsa_circ_0002782	NM_001135147	SLC39A8	621	0	0	0	0	1	1	1.11447	1.16704	0.882626	0.768169	1.40451	1.17989	1.32576	1.16704	1.37129	1.16704
hsa_circ_0000322	NM_004579	MAP4K2	1887	4	0	0	1	1	0	6.6728	6.11398	7.33278	6.77398	7.71275	7.05902	7.88153	7.37878	8.33037	6.01841
hsa_circ_0077514	NM_020771	HACE1	215	0	0	0	0	0	0	7.46316	6.84931	6.74104	6.06418	7.04877	6.38031	6.51094	5.85678	6.3817	6.63101
hsa_circ_0006461	NM_015015	KDM4B	291	0	0	0	0	0	0	1.41542	1.15407	3.38983	2.81695	2.86548	2.30375	3.19789	2.76673	3.10662	1.26676
hsa_circ_0052767	NM_015909	NBAS	1593	0	0	0	0	2	0	4.59109	4.83093	4.42158	4.66948	4.19981	4.31058	4.46159	4.56316	4.07812	4.76424
hsa_circ_0030235	NM_001268	RCBTB2	318	0	0	0	0	0	0	0.487255	1.27876	0.680471	1.10102	1.0032	1.60836	1.15407	1.65512	1.42624	1.24247
hsa_circ_0000305	NM_001172639	CELF1	1039	6	0	0	0	0	0	4.94352	4.15821	6.64324	5.24806	6.30936	5.70003	7.25142	6.65047	8.0139	4.66492
hsa_circ_0001847	NM_018449	UBAP2	377	0	0	0	0	0	0	1.98297	2.22535	1.67341	1.97562	1.94583	1.93071	1.75295	1.91542	1.46875	2.06144
hsa_circ_0006896	NM_015496	KIAA1429	136	0	0	0	0	0	0	8.9996	8.03968	8.85794	8.00873	8.59576	7.75348	8.31916	7.69076	7.59896	7.90542
hsa_circ_0007146	NM_016256	NAGPA	420	0	0	0	0	0	0	3.29852	2.4594	4.20454	2.92775	3.96575	3.59562	4.09178	3.59322	5.76116	2.8575
hsa_circ_0048687	NM_015015	KDM4B	457	0	0	0	0	0	0	6.77637	6.50839	6.17422	5.80795	7.34958	6.84906	6.81883	6.50776	7.87067	6.38031
hsa_circ_0001020	NM_006759	UGP2	236	0	0	0	0	0	1	3.47309	3.70412	3.50408	3.5394	3.56166	3.73492	3.40905	3.64973	2.96534	3.62646
hsa_circ_0013912	NM_006468	POLR3C	198	1	0	0	0	0	0	1.01758	0.988666	0.959156	0.662273	1.16704	1.0599	1.42624	1.32576	1.36004	0.913727
hsa_circ_0000021	NM_015164	PLEKHM2	435	0	0	0	0	0	0	4.51327	4.89856	4.74275	4.89954	4.34664	4.49153	4.25853	4.25702	4.19823	4.73516
hsa_circ_0006931	NM_018360	TXLNG	366	0	0	0	2	0	0	1.01758	0.913727	1.10102	0.929029	1.23017	1.12779	1.38245	1.16704	1.52017	0.913727
hsa_circ_0004587	NM_020823	TMEM181	484	0	0	0	1	1	1	3.29557	3.63348	2.45412	2.56602	4.13366	4.47077	3.55921	3.50408	3.31609	3.5319
hsa_circ_0001579	NM_000332	ATXN1	189	1	0	0	0	0	1	2.8535	3.19472	2.79624	2.92011	3.22603	3.20733	2.81695	2.98011	2.74095	3.20104
hsa_circ_0089974	NM_198270	NHS	287	0	0	0	0	0	0	0.680471	0.716192	1.12779	0.680471	1.39352	1.16704	1.60836	1.17989	1.62725	0.716192
hsa_circ_0043812	NM_139276	STAT3	235	0	0	0	0	0	0	8.28054	7.58439	7.94958	7.12217	7.99902	7.17547	7.66457	6.97235	7.13108	7.43664
hsa_circ_0092337	NM_033251	RPL13	360	0	0	0	0	0	0	2.38922	3.88173	3.03063	4.02213	2.68346	3.35626	3.19155	3.85994	4.07124	3.83172
hsa_circ_0000977	NM_024894	NOL10	562	1	1	0	2	0	0	1.29065	1.19262	1.44765	1.24247	1.49982	1.39352	2.04046	1.42624	1.32576	1.14099
hsa_circ_0045306	NM_138363	CEP95	436	0	0	0	1	0	0	3.35626	4.09348	2.0263	2.48551	2.8087	3.10325	1.99028	2.19402	2.11594	3.79878
hsa_circ_0005699	NM_020314	C16orf62	1198	0	2	0	1	1	4	4.69544	4.00238	7.75978	7.00386	5.78973	5.07573	7.42252	6.66311	7.37442	4.24178
hsa_circ_0007551	NM_001543	NDST1	221	0	0	0	0	0	0	1.03183	1.74433	1.36004	1.61784	1.24247	1.67341	1.48954	1.38245	1.27876	1.66429
hsa_circ_0001282	NM_001172713	GOLGA4	1853	1	3	2	1	3	0	3.99149	3.58841	4.0504	3.68396	4.23871	3.94143	4.69208	4.36785	5.06018	3.57145
hsa_circ_0001467	NM_005885	6-Mar	317	0	0	0	0	0	0	3.18838	3.40085	2.82515	3.05525	3.21983	3.38429	2.51623	3.06221	3.35059	3.33631
hsa_circ_0001727	NM_003439	ZKSCAN1	668	1	0	0	0	0	1	5.14699	5.29974	4.95572	5.0979	4.98072	5.16568	4.70214	4.96317	4.38459	5.1689
hsa_circ_0092344	NM_001163735	MYO19	220	0	0	0	0	0	0	5.86724	6.54299	5.57124	6.10391	5.28495	6.00223	5.03653	5.51974	3.83376	6.41333
hsa_circ_0001465	NM_024830	LPCAT1	81	0	0	0	0	0	0	2.1813	2.39474	2.08895	2.29787	1.89998	1.91542	1.87649	1.98297	1.76152	2.28008
hsa_circ_0014798	NM_002529	NTRK1	400	0	0	0	0	0	0	3.26273	3.68171	2.35564	2.77523	2.56112	2.93155	2.10251	2.29196	1.89219	3.37594
hsa_circ_0007875	NM_000254	MTR	231	0	1	1	0	1	0	2.42743	2.90857	2.31544	2.74528	2.88915	3.03771	2.59509	2.91627	3.0897	3.00198
hsa_circ_0000053	NM_032017	STK40	1436	0	0	0	1	0	2	1.49982	1.36004	1.39352	1.26676	1.47918	1.53024	1.57956	1.38245	1.62725	1.32576
hsa_circ_0021535	NM_031217	KIF18A	1465	2	0	0	1	0	0	0.733727	0.567672	1.0032	0.733727	1.16704	0.85084	1.11447	0.929029	1.46875	0.46643
hsa_circ_0017956	NM_004641	MLLT10	892	0	2	0	0	1	0	1.48954	1.19262	1.54024	1.24247	1.37129	1.44765	2.11594	2.00479	1.60836	1.27876
hsa_circ_0002404	NM_198839	ACACA	634	0	0	0	0	0	0	5.77393	5.21645	6.99047	6.50425	7.4368	6.83034	7.12487	6.56306	7.67198	5.2473
hsa_circ_0001818	NM_015902	UBR5	244	0	0	0	0	0	0	7.70971	7.0679	7.29286	6.8831	7.40244	6.69227	6.39726	6.11566	6.84301	6.99389
hsa_circ_0031431	NM_001135058	COCH	547	1	0	0	0	0	2	1.0032	0.89826	0.913727	0.625174	1.44765	1.38245	1.77852	1.39352	1.55017	0.733727
hsa_circ_0084625	NM_014637	MTFR1	146	0	0	0	0	0	0	6.30753	5.78185	6.65249	6.12066	7.75964	7.18247	7.80156	7.2392	8.15764	5.73799
hsa_circ_0088045	NM_022486	SUSD1	303	0	1	0	0	0	0	2.2129	1.97562	2.01917	1.76152	2.43281	2.2741	4.08667	3.38983	1.89998	1.86857
hsa_circ_0005336	NM_015626	WSB1	897	0	0	1	0	0	0	6.43693	5.94692	6.25461	5.74612	7.48872	6.87448	6.99047	6.53301	8.12666	5.84068
hsa_circ_0012185	NM_020365	EIF2B3	227	0	0	0	0	0	0	8.42751	7.77123	8.14561	7.48046	8.27353	7.54303	7.83138	7.13067	7.36126	7.66728
hsa_circ_0059797	NM_053041	COMMD7	157	0	0	0	0	0	0	1.66429	1.7093	1.56983	1.26676	1.87649	1.57956	1.66429	1.56003	1.60836	1.46875
hsa_circ_0067494	NM_144717	IL20RB	419	0	0	0	0	0	0	1.0599	1.03183	2.10251	1.89219	1.20525	1.16704	1.57956	1.15407	1.23017	1.04594
hsa_circ_0006014	NM_030768	ILKAP	531	0	0	1	0	0	0	1.23017	2.18768	1.21776	1.56983	1.49982	1.64589	1.64589	1.73565	1.68247	2.0263
hsa_circ_0004276	NM_003848	SUCLG2	402	0	0	0	0	0	0	1.16704	1.42624	1.04594	1.19262	1.49982	1.65512	1.56003	1.55017	1.36004	1.39352
hsa_circ_0046468	NM_005993	TBCD	1569	0	0	0	0	0	0	2.41118	2.68797	1.9608	2.23153	1.51003	1.72692	1.59882	1.77852	1.41542	2.4594
hsa_circ_0007961	NM_181784	SPRED2	412	0	0	1	0	0	0	7.22551	6.82114	7.36091	7.02871	7.87055	7.3985	7.24169	7.00792	8.45172	6.86903
hsa_circ_0052131	NM_031896	CACNG7	141	0	0	0	0	0	0	1.71814	1.70041	1.17989	0.944171	1.43699	1.19262	1.99755	1.44765	2.54134	1.56983
hsa_circ_0000034	NM_205861	DHDDS	219	0	0	0	0	0	0	7.34335	7.03336	6.03221	5.97392	9.37388	8.31207	9.00045	8.20947	9.00683	6.91659
hsa_circ_0001658	NM_017519	ARID1B	48071	43	32	37	35	31	43	1.49982	1.47918	2.38922	1.99028	2.41118	2.04748	3.02708	2.61415	2.74528	1.52017
hsa_circ_0007733	NM_144658	DOCK11	274	0	0	0	1	0	0	3.03063	2.50095	2.52129	2.03339	2.92393	2.52633	2.36692	1.89998	2.32704	2.53635
hsa_circ_0075447	NM_001500	GMDS	216	0	0	0	0	0	0	5.22577	4.81042	5.0427	4.36363	6.25005	5.65185	6.27047	5.78763	7.25693	4.83297
hsa_circ_0076040	NM_000841	GRM4	1099	0	0	0	0	0	0	2.41118	2.2129	3.0092	2.51623	2.93913	2.77945	3.01279	2.82515	3.46524	2.38922
hsa_circ_0001333	NM_021964	ZNF148	566	0	1	0	0	0	2	0.944171	0.913727	0.988666	0.83468	0.929029	0.913727	1.27876	1.19262	1.27876	1.01758
hsa_circ_0058522	NM_001135187	AGFG1	1073	0	0	0	0	0	0	1.03183	1.40451	1.08744	1.31416	1.07374	1.14099	1.25467	1.26676	1.30245	1.40451
hsa_circ_0000195	NM_024525	TTC13	242	0	0	0	0	0	0	1.95334	1.90772	1.95334	1.75295	1.99028	1.94583	1.98297	1.86857	1.96823	1.9608
hsa_circ_0066444	NM_182920	ADAMTS9	339	0	0	0	0	0	0	6.62427	6.40412	6.26821	5.97253	6.46968	6.1018	6.62603	6.25651	7.68837	6.26896
hsa_circ_0009057	NM_016505	ZCCHC17	193	1	0	0	0	0	0	1.43699	1.33728	1.07374	1.08744	1.38245	1.31416	1.87649	1.56983	1.48954	1.27876
hsa_circ_0009053	NM_017755	NSUN2	263	0	0	0	0	0	0	2.08895	1.90772	2.28008	1.93071	2.65153	2.54631	3.4809	2.88915	3.07602	1.81192
hsa_circ_0039930	NM_004555	NFATC3	163	0	0	0	0	0	0	2.0263	2.52633	1.6366	1.80364	2.06144	2.22535	1.96823	2.04046	1.62725	2.50606
hsa_circ_0046188	NM_017921	NPLOC4	846	0	0	0	0	0	1	2.65614	1.85261	3.01279	2.76247	3.02352	2.77523	3.28669	2.99472	3.66809	2.00479
hsa_circ_0000253	NM_013314	BLNK	138	0	0	0	0	0	0	6.48723	5.59302	6.86133	6.22198	6.29872	5.88794	6.95844	6.46771	8.67086	5.91654
hsa_circ_0000033	NM_022778	CEP85	438	0	0	0	1	0	3	1.69147	2.39474	1.45824	1.73565	1.56003	1.60836	1.42624	1.58922	1.16704	2.24382
hsa_circ_0038644	NM_002738	PRKCB	616	0	0	0	0	0	0	5.87566	6.2212	5.13631	5.40678	6.18621	6.07969	5.15839	5.35814	5.46436	5.99679
hsa_circ_0005813	NM_031490	LONP2	399	0	0	0	0	0	0	6.55661	5.91221	5.86027	5.26172	7.13129	6.2247	5.9799	5.26474	5.51531	5.83967
hsa_circ_0000915	NM_012181	FKBP8	259	0	0	0	0	0	0	1.95334	1.67341	1.76152	1.38245	2.04046	2.012	2.42203	2.04748	2.8087	1.66429
hsa_circ_0004382	NM_005993	TBCD	563	0	0	0	0	0	0	6.87472	6.60594	6.65537	6.45917	7.52678	6.97834	7.12487	6.91058	7.91289	6.55568
hsa_circ_0070382	NM_005935	AFF1	169	0	0	0	1	0	0	2.54631	2.72351	2.34996	2.35564	2.45412	2.63296	2.52129	2.57578	2.12925	2.54134
hsa_circ_0005435	NM_003074	SMARCC1	451	0	0	0	0	0	0	1.32576	1.0599	1.36004	1.10102	1.25467	1.30245	1.32576	1.14099	1.70041	1.0599
hsa_circ_0082140	NM_014390	SND1	302	1	0	0	0	0	1	1.99755	2.22535	1.7093	1.79532	1.76152	2.14244	1.7093	1.81192	1.36004	2.20664
hsa_circ_0034786	NM_015289	VPS39	242	0	0	0	1	0	0	4.93028	5.52918	5.02945	5.47743	4.85717	5.05931	4.53343	4.68308	3.83782	5.36589
hsa_circ_0001346	NM_183381	RNF13	716	0	0	0	0	0	4	3.14317	2.96162	2.93913	2.69246	4.27359	4.02035	4.05389	3.88173	3.85595	2.8575
hsa_circ_0061749	NM_033656	BRWD1	142	0	0	0	0	0	0	6.3013	5.81517	6.05025	5.08002	6.90018	6.41842	7.19439	6.65709	8.53627	5.69892
hsa_circ_0088046	NM_022486	SUSD1	588	0	2	0	0	0	0	2.56112	2.1813	4.90825	3.60994	4.32944	3.99876	4.20139	3.50408	5.20235	2.2741
hsa_circ_0001296	NM_003074	SMARCC1	308	0	0	0	0	1	0	4.86216	3.86393	7.08294	6.33471	7.81796	7.37704	8.66051	7.74877	7.80739	4.19981
hsa_circ_0040573	NM_016373	WWOX	451	0	0	0	0	0	0	7.74283	7.37704	7.06898	7.01712	8.34479	7.7567	7.92773	7.70333	8.54274	7.2459
hsa_circ_0043284	NM_001488	TADA2A	162	0	0	0	0	0	0	1.48954	1.32576	1.44765	1.11447	1.39352	1.43699	1.30245	1.14099	1.33728	1.24247
hsa_circ_0003859	NM_001042544	LTBP4	404	0	0	0	0	0	0	2.77945	5.14862	3.48608	4.7685	3.88762	4.87505	4.39289	5.12307	5.42645	5.11138
hsa_circ_0000997	NM_018079	SRBD1	569	0	0	0	0	1	0	1.9608	2.32704	1.91542	2.01917	1.96823	1.98297	2.23153	2.2741	2.05448	2.29787
hsa_circ_0026652	NM_031989	PCBP2	378	0	0	0	0	0	0	4.77063	4.32221	4.27209	3.73274	4.81866	4.19349	3.99331	3.53691	3.99694	4.24484
hsa_circ_0049965	NM_031941	USHBP1	404	0	1	0	0	0	0	2.42743	2.68797	2.86945	3.33344	2.20034	2.39474	2.28603	2.16846	2.162	2.69694
hsa_circ_0006990	NM_003574	VAPA	338	0	0	0	2	0	0	1.46875	2.10251	1.40451	1.56983	1.37129	1.66429	1.38245	1.42624	0.959156	2.08212
hsa_circ_0054243	NM_019063	EML4	956	1	0	0	1	1	2	2.34427	3.00198	1.91542	2.09574	2.34427	2.77945	2.18768	2.13586	1.77005	2.88915
hsa_circ_0065220	NM_012235	SCAP	379	0	0	0	0	0	0	2.19402	3.33056	2.37252	2.98011	2.89305	3.58841	2.43281	3.53691	3.55921	3.18201
hsa_circ_0036768	NM_020210	SEMA4B	477	0	0	0	0	0	0	0.801808	0.662273	0.913727	0.85084	1.65512	1.30245	1.45824	0.973986	1.66429	0.547984
hsa_circ_0041154	NM_006987	RPH3AL	563	0	0	0	0	0	0	3.63348	3.89543	2.87341	3.22603	3.24755	3.52688	2.87341	3.17881	2.23153	3.67945
hsa_circ_0065898	NM_014703	VPRBP	367	0	0	0	0	0	0	1.44765	1.30245	2.2741	1.95334	2.40024	2.15551	3.32479	2.83737	2.64691	1.25467
hsa_circ_0005227	NM_004180	TANK	376	1	0	0	0	1	1	1.64589	1.7093	1.57956	1.71814	1.47918	1.53024	1.42624	1.64589	1.23017	1.76152
hsa_circ_0004757	NM_001172509	SATB2	251	0	0	0	0	0	0	4.32076	3.49896	8.12344	7.20484	6.7214	6.13682	7.94088	7.21365	7.63309	3.89153
hsa_circ_0038649	NM_002738	PRKCB	777	0	0	0	1	0	1	1.77852	2.09574	1.20525	1.53024	1.73565	1.77005	1.40451	1.48954	1.27876	2.10251
hsa_circ_0001819	NM_015902	UBR5	324	0	0	0	0	0	1	1.91542	1.90772	1.33728	1.53024	1.73565	1.93071	1.56003	1.57956	1.56983	1.93071
hsa_circ_0008565	NM_020936	DDX55	208	0	0	0	0	0	0	6.1018	5.80588	6.25347	5.81672	5.83765	5.82543	5.82901	5.75527	6.53301	5.71335
hsa_circ_0092278	NM_153827	MINK1	400	0	0	0	0	0	0	1.70041	1.77005	3.52185	3.2353	1.80364	1.74433	2.75819	2.48033	2.13586	1.77005
hsa_circ_0008044	NM_013986	EWSR1	212	0	0	1	0	0	0	1.21776	1.37129	1.38245	1.72692	1.44765	1.58922	1.84457	1.98297	1.34871	1.29065
hsa_circ_0003697	NM_001080398	KIAA0368	695	0	2	0	0	0	0	1.62725	2.012	1.34871	1.76152	1.45824	1.56983	1.42624	1.47918	0.929029	1.99028
hsa_circ_0074269	NM_020690	ANKHD1-EIF4EBP3	759	0	0	0	1	0	1	4.64536	5.76062	3.36754	3.50408	4.24024	4.74275	2.91627	3.10662	3.31025	5.33176
hsa_circ_0004294	NM_016091	EIF3L	824	0	0	0	0	0	0	5.68603	5.02322	6.528	6.0406	7.29378	6.70926	7.07652	6.69981	7.79974	5.17453
hsa_circ_0018550	NM_018237	CCAR1	227	0	0	0	0	0	0	2.52633	2.73226	2.34996	2.42203	2.49582	2.4699	2.32125	2.52129	2.21914	2.67441
hsa_circ_0020336	NM_017580	ZRANB1	1464	2	1	0	0	1	1	4.27209	4.73624	2.71028	3.10998	3.92626	4.21861	3.31609	3.39259	3.11334	4.58022
hsa_circ_0041019	NM_000135	FANCA	477	0	0	0	0	0	2	1.04594	0.801808	0.882626	0.785086	1.6366	1.40451	1.78694	1.72692	1.46875	0.716192
hsa_circ_0007184	NM_006323	SEC24B	314	0	0	0	1	0	0	1.59882	2.08895	1.26676	1.32576	1.0599	1.46875	0.913727	0.929029	0.973986	1.96823
hsa_circ_0043280	NM_001488	TADA2A	412	0	0	0	0	0	1	2.21914	2.49068	2.16846	2.24993	2.01917	2.24993	1.99755	1.93071	2.01917	2.4594
hsa_circ_0043256	NM_198839	ACACA	483	0	0	0	0	0	0	8.8017	7.97595	8.01871	7.38365	8.13513	7.30482	7.67652	7.04042	7.43194	7.8227
hsa_circ_0029584	NM_001161344	CHFR	351	0	0	0	0	0	0	5.26097	5.15107	5.30268	4.97058	6.71451	6.37333	6.02866	5.76596	6.46312	5.16568
hsa_circ_0025513	NM_018179	ATF7IP	163	0	0	0	0	1	1	3.13329	3.10662	2.79624	2.86945	2.68797	2.80456	2.93155	3.04123	2.78367	3.06913
hsa_circ_0032858	NM_183387	EML5	712	0	0	0	0	0	0	0.973986	0.625174	0.768169	0.662273	1.42624	1.23017	1.10102	1.07374	1.55017	0.785086
hsa_circ_0008826	NM_018706	DHTKD1	1499	1	0	0	0	0	1	3.0092	3.97868	2.71028	3.46786	3.93954	4.61257	3.02352	4.0504	4.40252	3.95271
hsa_circ_0005257	NM_153207	AEBP2	420	0	1	0	1	0	0	3.26575	3.77145	3.12999	3.52185	4.3395	4.10868	3.29557	3.63814	3.17561	3.68847
hsa_circ_0000639	NM_000126	ETFA	265	0	0	0	0	0	0	1.66429	1.65512	1.42624	1.54024	1.45824	1.57956	1.39352	1.47918	1.27876	1.6366
hsa_circ_0001523	NM_020747	ZNF608	256	0	0	0	0	0	0	1.67341	2.09574	1.72692	1.75295	1.66429	1.92309	1.56983	1.56003	1.26676	1.89998
hsa_circ_0001644	NM_014739	BCLAF1	88	0	0	0	0	0	0	6.45356	5.73201	8.07665	7.38504	7.58771	7.2575	8.43255	7.63862	9.27204	6.04806
hsa_circ_0006600	NM_201274	MPRIP	144	0	0	0	0	0	0	5.21723	5.15596	3.14317	2.93534	6.55753	6.20204	5.38127	5.13714	5.88599	4.82071
hsa_circ_0032202	NM_005956	MTHFD1	573	0	0	0	0	0	1	4.90728	4.7589	3.48867	3.70856	4.17114	4.46684	3.26575	3.64742	4.06778	4.6763
hsa_circ_0010358	NM_020765	UBR4	748	0	0	0	0	0	0	4.50691	4.74923	3.40632	3.49639	3.48349	3.88566	3.0931	3.60756	3.11334	4.63607
hsa_circ_0000312	NM_017841	SDHAF2	156	0	0	0	0	0	0	1.43699	1.29065	1.0032	0.680471	1.46875	1.44765	1.34871	0.913727	2.34427	1.27876
hsa_circ_0008784	NM_148957	TNFRSF19	479	1	0	0	0	0	1	4.15334	3.7967	3.34775	3.4809	4.81248	4.35516	4.58868	4.26457	4.78226	3.75866
hsa_circ_0001851	NM_018449	UBAP2	159	0	1	0	0	0	0	1.82834	1.86857	1.59882	1.54024	1.78694	1.99028	1.44765	1.66429	1.77852	2.01917
hsa_circ_0000549	NM_006925	SRSF5	532	1	1	0	0	1	0	6.74158	6.47392	6.49496	6.2095	7.67538	7.14978	7.77362	7.27837	8.40657	6.38863
hsa_circ_0016418	NM_001136474	VASH2	719	0	0	1	1	0	2	1.99028	1.59882	1.77852	1.32576	1.93071	1.51003	1.55017	1.44765	1.44765	1.57956
hsa_circ_0079540	NM_002214	ITGB8	588	0	1	1	1	1	1	0.768169	1.9608	0.959156	1.49982	1.0032	1.69147	1.03183	1.42624	2.13586	1.87649
hsa_circ_0001443	NM_018717	MAML3	131	0	0	0	0	0	0	5.13796	6.05287	4.64768	5.84422	5.9408	6.27309	5.24118	5.95208	6.20244	5.88746
hsa_circ_0008236	NM_198920	UBE2CBP	784	1	0	0	0	1	2	1.10102	1.58922	1.03183	1.12779	1.14099	1.44765	1.49982	1.45824	1.34871	1.48954
hsa_circ_0007798	NM_005923	MAP3K5	805	1	0	0	1	0	0	4.95478	4.3509	4.81866	4.44039	6.4024	5.83562	6.31483	5.89234	7.1069	4.5158
hsa_circ_0000069	NM_003035	STIL	1084	0	0	1	1	1	0	7.91036	7.16722	8.43958	7.47216	8.21377	7.29323	7.9972	7.19261	6.65565	7.14835
hsa_circ_0060262	NM_002951	RPN2	507	0	0	0	0	0	0	1.65512	2.21914	2.10924	2.16846	2.1749	2.37252	2.97643	2.96534	1.95334	2.21914
hsa_circ_0008144	NM_001083	PDE5A	801	0	1	0	0	0	0	5.85977	5.10886	6.57253	6.1694	6.93376	6.54019	7.08123	6.65795	7.83113	5.24501
hsa_circ_0047378	NM_016271	RNF138	451	0	1	1	0	0	0	6.26784	5.75151	6.13434	5.8239	6.74293	6.3141	6.1532	5.94504	7.58921	5.67131
hsa_circ_0067772	NM_004733	SLC33A1	707	0	1	1	0	1	0	3.25668	3.07945	3.11334	3.01638	3.11334	3.05176	4.23256	3.77569	4.0381	3.12002
hsa_circ_0043428	NM_004774	MED1	446	0	1	0	0	0	1	5.40267	6.33651	5.18732	5.84674	2.72789	3.42263	2.64691	3.0897	2.57578	6.20833
hsa_circ_0020174	NM_006793	PRDX3	382	0	0	0	0	0	1	3.60756	3.86989	3.40905	3.33918	3.09988	3.44143	3.24755	3.28074	3.49382	3.78413
hsa_circ_0058753	NM_001017915	INPP5D	238	0	0	0	0	0	0	2.22535	2.53635	1.71814	1.83647	2.11594	2.14899	1.82015	1.94583	1.70041	2.41118
hsa_circ_0007140	NM_016265	ZNF12	288	0	0	0	0	0	0	7.83227	7.22125	7.5189	6.97995	7.60284	7.06119	7.2438	6.87423	6.81986	7.10942
hsa_circ_0002038	NM_001164160	PPP6R3	570	0	1	0	1	0	1	1.52017	1.52017	1.41542	1.39352	1.52017	1.66429	1.07374	1.31416	1.30245	1.52017
hsa_circ_0038728	NM_181079	IL21R	303	0	0	0	0	0	0	5.40951	5.86873	3.49639	4.62437	3.60994	4.0764	2.71028	3.42263	2.06837	5.69724
hsa_circ_0008192	NM_001163790	PTBP3	567	0	0	1	0	2	2	2.73226	2.65153	2.28008	2.19402	3.63114	3.29852	2.90471	2.53135	3.61704	2.53135
hsa_circ_0003152	NM_018691	FAM114A2	1343	0	0	0	1	0	0	2.64691	2.37252	2.45412	2.26809	2.58063	2.58547	2.61888	2.61415	2.77945	2.33281
hsa_circ_0004683	NM_020314	C16orf62	248	0	0	0	0	0	2	1.52017	2.04748	1.19262	1.37129	1.45824	1.67341	1.27876	1.15407	1.32576	1.94583
hsa_circ_0020728	NM_001025237	TSPAN4	180	0	0	0	0	0	0	4.23871	4.60544	3.9032	4.00238	4.07983	4.26004	3.57145	3.79461	3.31609	4.45103
hsa_circ_0001247	NM_013236	ATXN10	445	1	0	0	0	0	1	1.86857	1.89998	1.61784	1.67341	1.70041	1.86857	1.59882	1.80364	1.34871	1.92309
hsa_circ_0005028	NM_001145395	TSEN2	190	0	0	0	0	0	0	4.06259	4.36222	3.83984	3.7672	3.73926	3.88566	3.92053	4.00599	3.96389	4.32366
hsa_circ_0006055	NM_001009924	C20orf30	237	0	0	0	0	1	0	6.90091	6.69758	6.55814	6.34616	7.74863	7.26411	7.43998	7.10858	8.21064	6.57435
hsa_circ_0087636	NM_033331	CDC14B	1300	1	0	3	1	2	1	1.66429	1.46875	1.56983	1.32576	1.45824	1.15407	1.40451	1.43699	1.33728	1.33728
hsa_circ_0055377	NM_004389	CTNNA2	451	0	0	0	1	0	0	2.26809	2.09574	1.76152	1.51003	1.97562	1.6366	1.62725	1.14099	1.81192	1.95334
hsa_circ_0006089	NM_003887	ASAP2	438	0	0	0	0	0	0	1.69147	1.7093	1.49982	1.31416	2.59988	2.50095	2.25601	1.92309	2.25601	1.56983
hsa_circ_0067716	NM_007282	RNF13	337	0	0	0	0	0	0	3.40359	3.13329	3.05176	2.81695	4.45103	4.17916	4.18873	4.00238	4.34948	3.03418
hsa_circ_0050745	NM_001749	CAPNS1	90	0	0	0	0	0	0	5.5115	5.50577	4.7589	5.76862	5.34893	5.31584	5.06105	5.61625	4.87998	5.42375
hsa_circ_0009131	NM_018023	YEATS2	1135	1	0	0	0	1	0	3.4145	3.13329	3.16272	3.3449	4.40389	4.03986	4.93975	4.56683	4.12205	3.34775
hsa_circ_0092308	NM_014520	MYBBP1A	480	0	0	0	0	0	0	3.4783	3.11334	3.45206	3.06567	3.19472	2.8575	3.70856	3.18201	2.71028	2.9429
hsa_circ_0033480	NM_001128918	MARK3	128	0	0	0	0	0	0	2.24382	2.10251	2.01917	1.82015	1.99028	1.65512	2.012	1.6366	1.93829	2.06144
hsa_circ_0006419	NM_021229	NTN4	330	0	0	0	0	0	0	2.31544	2.06837	1.69147	1.70041	2.34427	2.28008	1.99755	1.95334	2.23769	2.12925
hsa_circ_0046562	NM_005993	TBCD	155	0	0	0	0	0	0	4.59828	4.26608	5.31511	4.88686	6.61395	5.97438	5.79078	5.48909	6.62192	4.30179
hsa_circ_0001849	NM_018449	UBAP2	119	0	0	0	0	0	0	1.92309	1.98297	1.61784	1.82015	1.75295	1.9608	1.90772	1.90772	1.46875	2.04046
hsa_circ_0002300	NM_001746	CANX	307	0	0	0	0	0	1	6.69423	6.46542	5.17132	4.99442	9.32035	8.31834	8.84627	8.08564	9.078	6.31337
hsa_circ_0029855	NM_175854	PAN3	163	0	0	0	0	0	0	2.08895	2.14899	2.30961	2.26206	2.18768	2.04748	2.12261	1.92309	2.10924	1.95334
hsa_circ_0075341	NM_139069	MAPK9	261	0	0	0	0	0	0	1.99755	1.88436	1.94583	1.61784	2.07526	1.73565	1.99028	1.77005	1.69147	1.81192
hsa_circ_0001888	NM_001171137	STRBP	807	0	1	1	0	0	0	3.85795	3.27775	3.99513	3.49896	5.19366	4.73624	5.40746	5.04446	6.14708	3.48349
hsa_circ_0006332	NM_002466	MYBL2	554	0	0	0	0	0	0	7.25901	6.75613	5.67131	5.57429	6.92138	6.47457	6.11357	6.14749	6.68327	6.59068
hsa_circ_0003578	NM_016441	CRIM1	867	0	0	0	0	1	0	5.14617	4.73733	4.97151	4.58627	6.68552	6.20989	5.54789	5.4432	6.69926	4.80628
hsa_circ_0074665	NM_005754	G3BP1	588	1	0	0	0	0	2	2.04748	2.01917	1.88436	1.67341	1.99028	1.98297	2.08212	2.03339	2.26809	1.96823
hsa_circ_0005927	NM_001135694	VDAC3	379	0	0	0	0	1	0	1.57956	1.12779	1.57956	1.20525	1.96823	1.77852	2.50095	2.162	3.16918	1.25467
hsa_circ_0063266	NM_016091	EIF3L	326	0	0	0	0	0	0	8.45906	7.8526	7.65353	7.12508	8.16371	7.45261	7.32195	6.91347	7.39402	7.73074
hsa_circ_0007178	NM_004333	BRAF	1190	0	0	0	0	0	0	5.67756	5.42982	6.36983	6.04981	6.61543	6.34473	5.86525	5.75204	6.81188	5.47026
hsa_circ_0046580	NM_005993	TBCD	234	0	0	0	0	0	0	1.29065	1.34871	1.21776	1.16704	1.48954	1.29065	1.54024	1.36004	1.34871	1.24247
hsa_circ_0040039	NM_006750	SNTB2	765	0	0	0	0	0	0	4.69656	4.12039	4.92742	4.24789	4.96781	4.55948	5.5864	5.1097	7.19953	4.12205
hsa_circ_0055415	NM_005911	MAT2A	78	0	0	0	0	0	0	1.90772	1.98297	2.2741	2.41118	2.04748	2.40572	2.23153	2.47512	2.08212	2.012
hsa_circ_0051260	NM_002088	GRIK5	392	0	0	0	0	0	0	5.20863	6.10348	5.75473	6.0594	5.81672	6.35928	5.95161	6.18103	6.17703	6.00494
hsa_circ_0028944	NM_002560	P2RX4	145	0	0	0	0	0	0	2.20034	2.2129	1.30245	1.52017	2.44882	2.40024	1.64589	1.89998	1.67341	2.07526
hsa_circ_0056139	NM_153712	TTL	550	0	0	0	1	0	0	4.77698	4.40389	5.28347	4.64652	5.40951	4.71874	4.6349	4.14681	3.98966	4.31495
hsa_circ_0091483	NM_000276	OCRL	2302	2	0	0	1	1	4	0.929029	0.801808	0.625174	0.46643	2.70585	2.37252	2.47512	1.99755	2.31544	0.785086
hsa_circ_0007788	NM_020677	NMRAL1	489	0	0	0	0	0	0	1.61784	2.58547	1.9608	2.04748	2.04046	2.79624	1.91542	2.24382	2.69246	2.58547
hsa_circ_0071834	NM_005885	6-Mar	171	0	0	0	0	0	0	4.33376	3.41993	4.69432	4.31204	5.32455	4.98255	5.33822	5.09959	6.49977	3.8837
hsa_circ_0008106	NM_032773	LRCH3	414	0	0	0	0	0	0	3.20733	3.3981	3.05873	3.12335	2.94666	3.25971	2.93155	2.99472	2.48551	3.34775
hsa_circ_0002570	NM_198549	FAM73A	700	0	2	0	0	0	3	1.87649	1.85261	1.66429	1.21776	1.78694	1.72692	1.58922	1.31416	1.78694	1.75295
hsa_circ_0046448	NM_005993	TBCD	633	0	0	0	0	1	0	1.31416	1.58922	1.32576	1.42624	1.31416	1.33728	1.44765	1.44765	1.37129	1.45824
hsa_circ_0046123	NM_001037984	SLC38A10	505	0	0	0	0	0	0	2.8087	2.23769	2.29787	2.10924	3.94708	3.54934	5.87714	5.11807	5.03033	2.26809
hsa_circ_0007364	NM_080391	PTP4A2	782	2	3	0	0	0	1	2.4435	2.51623	2.32704	2.37811	2.55126	2.61888	2.42743	2.68346	2.51116	2.50606
hsa_circ_0020390	NM_001380	DOCK1	1901	1	0	0	0	0	1	3.59082	3.03063	6.60445	6.27683	4.68871	4.04689	6.71341	6.22159	6.23281	3.24144
hsa_circ_0058050	NM_000465	BARD1	1353	0	1	0	1	1	0	1.74433	2.25601	1.66429	2.14899	2.0263	2.48551	1.97562	2.40024	2.61415	2.30375
hsa_circ_0038773	NM_015171	XPO6	330	0	0	0	0	0	0	5.26926	5.73799	2.8615	3.81122	4.2959	4.71212	2.90083	3.2445	2.40024	5.55407
hsa_circ_0004781	NM_014982	PCNX	451	0	1	0	0	0	0	8.3168	7.62313	7.90421	7.40672	8.00749	7.42656	7.74863	7.29784	7.1157	7.47331
hsa_circ_0056942	NM_203463	CERS6	144	0	0	0	0	0	1	2.2129	2.24382	2.03339	2.03339	2.1813	2.34427	1.6366	1.89219	1.55017	2.12261
hsa_circ_0002857	NM_001143819	TPCN1	334	0	0	0	0	0	0	5.34323	5.97022	4.77063	5.46305	4.86116	4.74492	4.5018	5.12556	3.31899	5.84775
hsa_circ_0003110	NM_017749	AMBRA1	267	0	0	0	1	0	0	5.39443	5.02411	4.19349	4.00959	4.6546	4.51454	4.48637	4.36504	4.78857	4.87801
hsa_circ_0079534	NM_182762	MACC1	2354	1	0	0	0	0	3	4.86812	4.15171	5.9408	5.39718	5.13301	4.81455	5.81105	5.4452	7.38486	4.46159
hsa_circ_0087961	NM_057159	LPAR1	38358	68	50	51	35	40	78	2.36692	2.59029	1.72692	1.92309	2.04748	2.21914	2.03339	2.04748	1.74433	2.62828
hsa_circ_0085458	NM_014109	ATAD2	427	0	0	0	0	0	0	3.25971	3.01638	5.85026	5.21255	6.02288	5.26172	5.695	5.11473	6.288	2.93155
hsa_circ_0006278	NM_016026	RDH11	400	0	0	0	0	0	0	2.33281	2.92775	2.06837	2.45412	2.09574	2.1749	2.21914	2.08212	1.89998	2.84546
hsa_circ_0063300	NM_152221	CSNK1E	400	0	0	0	0	0	0	2.20664	2.162	1.88436	1.85261	1.65512	1.40451	1.99028	1.70041	2.96905	2.10251
hsa_circ_0008946	NM_001211	BUB1B	307	0	0	0	0	1	0	2.92775	2.65614	2.83331	2.42743	2.99836	2.58547	3.72399	3.24144	2.38922	2.64691
hsa_circ_0002319	NM_032773	LRCH3	365	0	0	0	0	0	0	6.29651	6.39485	5.51848	5.99406	4.9926	5.60617	5.19604	5.57732	3.92435	6.27982
hsa_circ_0003600	NM_005686	SOX13	776	0	0	0	0	0	1	1.21776	1.67341	1.43699	1.51003	1.29065	1.46875	1.64589	1.56003	1.34871	1.61784
hsa_circ_0004166	NM_145725	TRAF3	587	0	0	0	1	0	1	6.58526	5.93513	5.17293	4.22483	5.53794	5.02322	5.52667	4.71654	5.45051	5.92085
hsa_circ_0007147	NM_014517	UBP1	442	0	0	0	1	0	0	0.929029	0.75105	0.768169	0.913727	1.10102	0.86682	0.882626	0.567672	1.37129	0.75105
hsa_circ_0007117	NM_001007559	SS18	999	0	0	0	0	0	0	1.36004	1.34871	1.17989	1.0599	1.65512	1.15407	1.29065	0.913727	1.29065	1.30245
hsa_circ_0007580	NM_002737	PRKCA	606	0	0	0	0	0	0	1.54024	2.06837	1.40451	1.69147	1.46875	1.67341	1.48954	1.34871	0.973986	2.0263
hsa_circ_0020934	NM_003156	STIM1	228	0	0	0	0	0	0	4.52716	4.15659	4.37485	3.91478	5.83257	5.49425	6.61365	6.19889	6.56856	4.09178
hsa_circ_0003141	NM_018449	UBAP2	536	0	1	0	0	0	0	2.01917	1.80364	2.66987	2.20034	2.53135	2.18768	2.93155	2.59988	3.7672	1.65512
hsa_circ_0000369	NM_002017	FLI1	571	0	0	0	1	0	0	4.26759	4.04689	1.62725	1.86062	5.1897	4.75997	5.20785	4.77381	4.79693	3.96389
hsa_circ_0007283	NM_003047	SLC9A1	672	0	0	0	0	0	0	1.15407	1.04594	1.04594	0.86682	1.33728	1.30245	1.37129	1.20525	1.82015	1.07374
hsa_circ_0007099	NM_007011	ABHD2	300	0	0	0	0	0	0	5.53232	5.48845	5.29385	5.39993	5.50258	5.56084	5.12057	5.2587	5.34251	5.38475
hsa_circ_0001303	NM_003335	UBA7	82	1	0	0	0	0	0	5.49489	5.14125	5.20785	4.56071	6.70427	6.0698	5.01608	4.98986	7.64675	5.14125
hsa_circ_0007353	NM_015344	LEPROTL1	263	0	0	1	0	0	0	2.76247	2.93913	2.62359	2.58547	2.83737	2.99836	2.59988	2.59509	2.59509	2.8813
hsa_circ_0026512	NM_001417	EIF4B	307	0	0	0	1	0	0	1.08744	1.67341	1.42624	1.69147	1.08744	1.53024	1.47918	1.98297	1.82015	1.53024
hsa_circ_0029636	NM_003453	ZMYM2	960	0	0	1	1	0	0	3.33918	5.3418	2.90857	4.79693	6.52107	7.14077	6.57344	7.01667	5.65703	5.18572
hsa_circ_0000540	NM_017943	FBXO34	22406	18	11	9	11	12	16	7.78391	7.2923	6.21107	6.35645	7.90275	7.36584	6.85583	6.84276	7.60865	7.16984
hsa_circ_0001348	NM_207296	MBNL1	963	0	0	0	0	0	1	1.89219	1.80364	1.60836	1.32576	1.91542	1.84457	1.82015	1.43699	1.68247	1.74433
hsa_circ_0001016	NM_003400	XPO1	175	0	0	0	0	0	0	1.90772	2.06837	1.57956	1.74433	1.77005	1.86857	1.81192	1.77005	1.41542	1.95334
hsa_circ_0001564	NM_001024649	CANX	724	0	0	0	1	0	3	6.05069	5.82339	4.85216	4.63023	9.26556	8.27578	8.89213	8.08019	9.07746	5.62685
hsa_circ_0078165	NM_001127715	STXBP5	1715	2	0	1	0	1	2	2.96162	2.90857	2.67441	2.33855	2.8575	2.60465	2.89695	2.40572	2.68797	2.80456
hsa_circ_0001561	NM_153373	AGXT2L2	217	0	0	0	0	0	0	4.30619	3.98601	4.48637	4.1919	4.93597	4.68871	5.36519	5.05931	6.01707	4.10531
hsa_circ_0029605	NM_017520	MPHOSPH8	666	1	0	0	0	0	0	0.83468	1.98297	1.03183	1.43699	1.31416	1.99755	1.49982	1.64589	2.1749	1.97562
hsa_circ_0005043	NM_014868	RNF10	477	0	0	0	0	0	1	1.74433	1.93071	1.75295	1.82834	1.62725	1.62725	2.01917	2.0263	1.54024	1.88436
hsa_circ_0023858	NM_182603	ANKRD42	797	0	1	0	1	1	1	3.06913	3.12002	2.92393	2.79206	3.61468	3.3044	3.12335	2.83331	4.0328	3.04123
hsa_circ_0054248	NM_019063	EML4	749	0	0	0	1	1	1	5.71445	5.63562	4.37764	4.66492	4.80109	4.90535	3.57631	4.3135	4.05389	5.37291
hsa_circ_0002039	NM_148909	OSBPL9	232	0	0	0	0	0	0	2.05448	1.99755	2.10924	1.93071	1.97562	1.74433	1.98297	1.52017	1.84457	1.92309
hsa_circ_0003952	NM_025150	TARS2	325	0	0	0	0	0	0	5.88746	5.54417	5.19049	4.86713	6.85358	6.33471	6.41943	6.18581	7.99607	5.64665
hsa_circ_0046523	NM_005993	TBCD	412	0	0	0	0	0	0	3.76507	3.45998	3.32189	3.16918	4.3984	4.33232	4.43772	4.14844	4.89467	3.57631
hsa_circ_0080797	NM_007155	ZP3	282	0	0	0	0	0	0	1.51003	1.38245	1.6366	1.47918	1.61784	1.53024	1.48954	1.33728	1.45824	1.55017
hsa_circ_0046565	NM_005993	TBCD	357	0	0	0	0	0	0	5.49746	5.22887	5.8095	5.36449	7.26656	6.69842	6.82855	6.38829	8.06792	5.17774
hsa_circ_0083294	NM_003747	TNKS	225	0	1	0	0	0	0	3.95271	3.4783	6.58556	5.74396	4.48248	4.38043	4.83398	4.75139	6.08653	3.77992
hsa_circ_0005567	NM_001981	EPS15	607	0	1	0	0	1	0	1.65512	1.64589	1.72692	1.43699	2.72351	2.4435	2.31544	2.08895	2.8087	1.48954
hsa_circ_0000191	NM_000447	PSEN2	270	1	0	0	0	1	0	6.14585	5.84068	6.3614	5.99315	7.28767	6.81497	6.93589	6.49013	8.5575	5.83562
hsa_circ_0043469	NM_001005862	ERBB2	565	0	0	0	0	0	0	4.79066	5.267	2.51623	3.32479	3.72399	3.94143	2.59509	2.7539	2.39474	5.10466
hsa_circ_0008667	NM_197941	ADAMTS6	669	0	0	0	1	0	0	4.70991	4.67856	3.32479	3.66809	4.4337	4.52967	3.4757	3.67264	3.73926	4.65575
hsa_circ_0087429	NM_006717	SPIN1	210	0	0	0	1	0	0	5.71886	5.51721	5.64896	5.44852	6.25347	5.83917	6.40788	6.21029	7.17326	5.44054
hsa_circ_0003831	NM_001161725	PPP2R5C	299	0	0	0	1	1	0	3.56901	3.63581	4.04865	3.80502	4.31931	4.00057	4.08325	3.95458	4.49024	3.54438
hsa_circ_0012850	NM_020925	CACHD1	278	0	0	0	0	0	1	1.46875	1.38245	1.34871	1.11447	1.39352	1.36004	1.32576	1.15407	1.32576	1.38245
hsa_circ_0001539	NM_016463	CXXC5	818	0	0	0	0	0	0	6.00087	5.53107	4.77487	4.6932	5.96141	5.71169	4.71102	4.87407	6.10222	5.57489
hsa_circ_0092336	NM_002473	MYH9	280	1	0	0	0	0	0	3.00559	3.00559	4.5158	4.11872	4.328	4.02392	4.15659	4.12538	4.14681	3.01995
hsa_circ_0004780	NM_006726	LRBA	442	0	0	0	0	0	0	3.58117	3.25971	3.33344	2.99108	3.43876	2.98743	3.31317	3.03418	2.98377	3.24144
hsa_circ_0092302	NM_032737	LMNB2	200	0	0	0	0	0	0	4.97428	4.56683	4.90341	4.56561	8.55927	7.76298	7.91085	7.39609	8.10355	4.5196
hsa_circ_0004075	NM_015308	FNBP4	324	0	0	0	0	0	1	5.96791	5.8717	4.85115	4.8849	6.86605	6.39278	5.69333	5.53919	6.82242	5.82031
hsa_circ_0011536	NM_005095	ZMYM4	755	2	1	0	2	0	1	3.22603	2.79206	3.9032	3.46786	4.26457	3.98235	4.18555	3.92053	5.64433	3.13659
hsa_circ_0009590	NM_012102	RERE	329	0	0	0	1	0	0	3.41993	3.81741	3.64511	3.63581	3.28372	3.33056	3.30733	3.38429	2.93534	3.6194
hsa_circ_0007009	NM_020925	CACHD1	699	0	0	0	1	0	1	1.04594	1.32576	0.959156	1.23017	1.0599	1.70041	1.44765	1.54024	1.45824	1.32576
hsa_circ_0006614	NM_018023	YEATS2	729	0	0	0	1	0	0	1.86062	1.47918	1.54024	1.19262	4.58627	4.27359	4.21081	3.88173	3.8778	1.42624
hsa_circ_0053967	NM_016441	CRIM1	1923	0	0	0	0	1	1	2.26809	1.82834	2.82924	2.18768	2.53135	2.29787	5.09536	4.50946	5.16729	1.81192
hsa_circ_0004928	NM_057159	LPAR1	39106	69	50	51	35	40	78	4.18395	3.78413	6.51696	5.97438	7.15324	6.40069	7.55232	6.98316	7.89559	3.84389
hsa_circ_0006716	NM_181838	UBE2D2	216	0	0	0	0	1	0	2.18768	2.28008	2.13586	2.08895	2.20034	2.23153	1.64589	1.77852	1.88436	2.15551
hsa_circ_0092315	NM_005049	PWP2	200	0	0	0	0	0	0	6.82779	6.51601	6.60624	6.12025	6.57557	6.33471	6.32209	6.25271	6.2584	6.4
hsa_circ_0012283	NM_015112	MAST2	42139	41	21	22	23	35	30	1.33728	1.31416	1.48954	1.21776	1.54024	1.36004	1.54024	1.6366	1.59882	1.29065
hsa_circ_0028965	NM_016237	ANAPC5	148	0	0	0	0	0	0	1.68247	2.90857	1.41542	2.2741	2.13586	3.14644	1.49982	2.49582	3.63581	2.84546
hsa_circ_0058794	NM_001037131	AGAP1	451	0	0	0	0	0	1	1.11447	0.988666	0.913727	0.89826	1.24247	1.10102	1.77852	1.55017	1.90772	1.01758
hsa_circ_0042088	NM_001004313	TMEM220	185	0	0	0	0	0	0	2.51116	2.59509	1.81192	1.69147	2.06144	2.24382	1.54024	1.74433	2.08212	2.44882
hsa_circ_0092288	NM_017730	QRICH1	320	1	0	1	0	0	0	3.3044	2.84948	2.4435	2.1813	5.74558	5.14289	5.43049	5.00167	6.07883	2.8813
hsa_circ_0008517	NM_001114394	PAPD4	181	0	0	0	1	0	0	1.6366	1.72692	1.44765	1.49982	1.59882	1.76152	1.32576	1.25467	1.57956	1.70041
hsa_circ_0002318	NM_153045	C9orf91	264	0	0	0	1	0	1	4.87209	4.85917	4.93408	4.71102	5.01518	5.00619	5.84976	5.70393	4.71984	4.71433
hsa_circ_0067434	NM_001005861	RYK	473	0	0	0	0	0	0	3.04475	2.92011	2.72351	2.58063	2.96534	2.87736	3.6194	3.31609	4.13696	2.94666
hsa_circ_0003298	NM_012255	XRN2	329	0	0	0	0	0	1	1.0599	1.30245	1.36004	1.37129	1.41542	1.44765	1.44765	1.47918	1.27876	1.33728
hsa_circ_0016726	NM_000447	PSEN2	289	0	0	0	0	0	0	4.82379	4.94258	6.58405	5.87418	6.77478	6.11941	7.57423	7.00589	7.95706	4.78436
hsa_circ_0001513	NM_005575	LNPEP	1112	0	0	1	0	0	1	8.58229	7.83722	8.27624	7.47624	8.58078	7.71661	8.09764	7.49097	7.05619	7.65353
hsa_circ_0078610	NM_021977	SLC22A3	1181	0	0	1	0	0	1	7.66414	7.25598	6.59098	6.50585	7.50093	7.21638	6.53645	6.61217	7.1317	7.07329
hsa_circ_0008847	NM_138799	MBOAT2	376	0	0	0	0	0	1	3.3981	3.6194	3.06221	3.37314	3.06913	3.49125	2.87736	3.44941	3.82969	3.56166
hsa_circ_0004271	NM_016128	COPG	320	0	0	0	1	0	0	4.30032	4.12205	3.90126	3.77145	3.9452	3.90514	3.83984	3.78833	4.69432	3.96945
hsa_circ_0002690	NM_002314	LIMK1	249	0	0	0	0	0	0	8.18389	7.64197	6.58073	6.32679	7.87636	7.31723	6.39312	6.37053	7.27818	7.42673
hsa_circ_0008153	NM_006537	USP3	477	0	1	0	0	0	1	4.03633	4.26307	4.24024	4.25246	4.72752	4.70436	3.68396	4.11705	4.22483	4.30912
hsa_circ_0087063	NM_012203	GRHPR	190	0	0	0	0	0	0	1.11447	1.51003	1.04594	1.39352	1.99028	2.61888	1.78694	2.29196	1.82834	1.46875
hsa_circ_0079375	NM_018106	ZDHHC4	968	0	0	0	1	0	0	3.35909	4.34378	2.8575	3.86592	4.53218	4.78542	5.13136	4.92552	4.26004	4.35374
hsa_circ_0004519	NM_018124	RFWD3	347	0	0	0	0	0	1	2.14244	1.62725	2.89695	2.40572	2.6653	2.21914	2.87736	2.43817	5.34466	1.70041
hsa_circ_0078362	NM_014892	SCAF8	129	0	0	0	0	0	0	3.92053	3.50408	4.37485	3.98051	3.6028	3.46524	5.25111	4.92742	6.06721	3.64279
hsa_circ_0005620	NM_014631	SH3PXD2A	4865	2	1	0	3	0	3	4.23564	3.93765	3.89932	3.54438	3.64973	3.40359	3.7174	3.4757	3.60041	3.82969
hsa_circ_0000036	NM_001105556	C1orf38	220	0	0	0	0	0	0	5.91173	5.72764	5.80381	5.90352	9.53127	8.45659	9.34658	8.42287	9.21403	5.59841
hsa_circ_0006385	NM_003753	EIF3D	281	0	0	0	0	0	0	6.27272	6.24929	5.38266	5.58096	8.87729	7.98525	8.78957	8.04813	8.33235	6.11147
hsa_circ_0001118	NM_004544	NDUFA10	250	0	0	0	0	0	0	3.03771	3.23222	2.73661	2.82924	2.46466	2.65153	2.7496	2.74095	2.29787	3.15623
hsa_circ_0040827	NM_001173542	BANP	248	0	0	0	0	0	0	8.2126	7.40107	6.954	6.38829	7.70957	7.0327	6.41128	6.17703	6.85958	7.26543
hsa_circ_0006376	NM_032410	HOOK3	311	0	0	0	1	0	3	1.52017	1.37129	1.15407	1.12779	2.73226	2.38367	2.57578	2.43281	2.48033	1.23017
hsa_circ_0001627	NM_021813	BACH2	2995	4	1	2	7	5	8	3.45471	3.7608	2.63296	2.87341	2.16846	2.59509	2.53635	2.4435	1.98297	3.58359
hsa_circ_0044907	NM_003161	RPS6KB1	141	0	0	0	0	0	1	2.74095	2.65153	2.58063	2.1813	2.77945	2.21914	2.34427	2.12261	2.41118	2.59029
hsa_circ_0078486	NM_020823	TMEM181	565	0	0	0	1	1	1	1.58922	1.32576	1.17989	0.85084	2.86548	2.39474	2.55126	2.29787	3.87187	1.25467
hsa_circ_0035292	NM_014547	TMOD3	898	0	0	2	1	1	2	1.89219	1.89998	1.87649	1.70041	1.98297	1.71814	1.6366	1.44765	1.61784	1.69147
hsa_circ_0080712	NM_005338	HIP1	332	0	0	0	0	0	0	8.65052	8.03747	8.21348	7.737	8.3726	7.7583	7.97745	7.63396	7.48936	7.90045
hsa_circ_0059702	NM_178580	HM13	224	0	0	0	0	0	0	2.01917	1.49982	3.54934	3.10998	5.22655	4.58988	5.3231	4.83297	5.67416	1.48954
hsa_circ_0084162	NM_032410	HOOK3	147	0	0	0	1	0	2	1.56003	1.70041	1.21776	0.959156	2.68797	2.53635	2.50606	2.33281	2.22535	1.56003
hsa_circ_0000250	NM_006721	ADK	331	0	0	0	0	0	2	2.38922	2.22535	1.89998	1.82834	2.77945	2.69246	2.51116	2.40024	3.11334	2.24993
hsa_circ_0008339	NM_014949	KIAA0907	217	0	1	0	0	0	0	1.59882	1.82834	1.64589	1.67341	1.7093	1.91542	1.72692	1.65512	1.72692	1.81192
hsa_circ_0035818	NM_003099	SNX1	239	0	0	0	0	1	0	1.43699	1.70041	1.53024	1.58922	1.37129	1.58922	1.45824	1.31416	1.20525	1.6366
hsa_circ_0083092	NM_053043	RBM33	396	0	0	0	2	0	1	1.48954	1.53024	1.36004	1.30245	1.57956	1.46875	1.36004	1.25467	1.40451	1.39352
hsa_circ_0007218	NM_012241	SIRT5	309	0	0	1	0	1	1	2.33855	2.43817	2.03339	2.08212	2.37811	2.40572	2.30961	2.41662	1.77005	2.33855
hsa_circ_0072758	NM_031966	CCNB1	342	0	0	0	1	0	0	1.26676	1.84457	1.43699	1.81192	1.72692	1.80364	2.01917	1.89219	1.66429	1.79532
hsa_circ_0059865	NM_005093	CBFA2T2	436	0	0	0	0	0	0	2.45412	3.15623	2.24382	2.40024	2.41118	2.36129	2.26206	2.26809	1.89219	3.07602
hsa_circ_0000109	NM_006135	CAPZA1	430	0	0	0	0	0	1	2.52129	2.57578	2.08895	2.2741	2.40572	2.40024	2.44882	2.47512	2.10924	2.57091
hsa_circ_0030130	NM_178009	DGKH	233	0	0	0	0	0	0	2.52129	2.42203	2.71028	2.38367	3.34204	2.84948	3.77358	3.35909	4.83195	2.11594
hsa_circ_0035943	NM_001144823	DENND4A	447	0	0	0	0	0	0	2.72351	2.76673	2.31544	2.2129	1.64589	1.93829	2.07526	2.32704	1.92309	2.71911
hsa_circ_0008121	NM_004603	STX1A	178	0	0	0	1	0	0	3.92435	3.32479	3.86194	3.14644	4.26759	3.586	4.0257	3.37594	2.82924	3.40359
hsa_circ_0040534	NM_030581	WDR59	391	0	0	0	0	0	0	6.48981	6.34936	6.48367	6.26859	7.19162	6.90236	6.87027	6.87176	7.60404	6.30166
hsa_circ_0005651	NM_016376	ANKFY1	440	0	0	0	0	1	0	6.28206	6.04499	6.50297	6.20637	6.95867	6.66311	5.83257	5.86675	7.64298	6.02733
hsa_circ_0077179	NM_015525	IBTK	218	0	0	1	1	0	0	4.60067	4.2155	4.00779	3.69071	5.10381	4.88097	5.57429	5.18174	7.18904	4.38737
hsa_circ_0002111	NM_015310	PSD3	538	1	1	0	1	0	1	1.55017	1.46875	1.36004	1.47918	1.71814	1.58922	1.62725	1.44765	1.49982	1.27876
hsa_circ_0004245	NM_001146070	TDRD3	312	0	0	0	1	0	1	1.70041	1.54024	1.70041	1.49982	1.78694	1.38245	1.46875	1.34871	1.37129	1.52017
hsa_circ_0008139	NM_002835	PTPN12	173	0	1	0	0	0	0	4.66378	4.44439	4.41887	4.34093	5.39993	5.19208	4.90921	4.59828	6.18661	4.46027
hsa_circ_0079064	NM_001130965	SUN1	471	0	0	0	0	0	0	4.73407	4.33232	4.91787	4.64883	4.42158	4.43638	5.53919	5.30635	6.16617	4.34093
hsa_circ_0001435	NM_001163435	TBCK	182	0	0	0	0	0	0	2.37252	1.93829	2.15551	1.66429	1.77005	1.65512	1.65512	1.48954	1.82834	2.01917
hsa_circ_0005664	NM_006135	CAPZA1	502	0	0	0	0	0	1	1.37129	1.44765	1.20525	1.48954	1.47918	1.83647	1.61784	1.65512	1.52017	1.43699
hsa_circ_0052166	NM_004829	NCR1	327	0	0	0	0	0	0	7.76498	7.03888	7.53633	6.78059	7.51526	6.72934	6.95681	6.35362	6.30972	6.94274
hsa_circ_0011264	NM_004814	SNRNP40	649	0	0	0	0	1	0	3.96017	4.55332	3.51426	4.27808	4.34806	4.83398	3.43608	4.51454	5.01608	4.42293
hsa_circ_0005711	NM_002647	PIK3C3	1165	1	0	0	3	1	3	5.35177	5.0979	5.32237	5.13549	5.97852	5.76169	5.83917	5.61861	7.10711	5.18174
hsa_circ_0005728	NM_181838	UBE2D2	280	0	0	0	0	1	0	3.86791	4.05389	2.57578	2.78367	2.77945	3.26876	2.59029	2.58547	2.29196	4.09856
hsa_circ_0061137	NM_033081	DIDO1	1787	0	0	0	0	0	0	1.56983	1.40451	1.39352	1.36004	1.52017	1.45824	1.49982	1.27876	1.34871	1.41542
hsa_circ_0052318	NM_133460	ZNF418	2425	1	0	0	2	2	1	6.06634	5.64491	6.717	6.07238	5.39993	5.69724	8.25106	7.61886	8.57022	5.86575
hsa_circ_0038608	NM_001083614	EARS2	285	0	0	0	0	0	0	6.08908	5.84775	5.46042	5.06884	7.31614	6.90744	6.68045	6.46181	8.57661	5.80847
hsa_circ_0003168	NM_144588	ZFYVE27	258	0	0	0	0	0	0	6.35327	6.35857	5.68434	5.79182	6.80697	6.47685	6.51157	6.3304	6.89288	6.37961
hsa_circ_0009343	NM_002074	GNB1	202	0	0	0	0	0	0	1.66429	1.56003	2.15551	1.78694	1.67341	1.82834	2.10251	1.97562	2.26809	1.66429
hsa_circ_0001865	NM_013438	UBQLN1	394	0	0	0	0	0	0	1.24247	1.24247	1.27876	1.11447	1.6366	1.57956	1.43699	1.47918	1.44765	1.24247
hsa_circ_0006976	NM_015092	SMG1	249	1	0	0	0	0	0	1.88436	1.64589	1.49982	1.0599	1.31416	1.07374	1.53024	1.17989	1.29065	1.56003
hsa_circ_0087564	NM_194320	ZNF169	311	0	0	0	0	0	0	7.03402	6.44394	6.36175	5.72819	6.72167	5.99042	6.42282	5.74881	5.76383	6.35681
hsa_circ_0009022	NM_005134	PPP4R1	815	1	0	0	0	0	0	4.66378	4.80732	5.44719	5.13384	4.4629	4.37065	5.20471	4.84613	5.87121	4.71102
hsa_circ_0000249	NM_006721	ADK	71234	58	65	52	40	69	81	5.82901	6.24891	5.62685	5.74828	5.64491	5.55838	5.33894	5.44786	5.01159	6.07109
hsa_circ_0003693	NM_006468	POLR3C	302	0	0	0	0	0	0	1.69147	1.48954	1.75295	1.57956	1.66429	1.7093	1.67341	1.72692	1.73565	1.53024
hsa_circ_0028587	NM_015335	MED13L	238	0	0	0	0	0	0	1.82834	1.62725	1.77852	1.54024	1.80364	1.56003	1.85261	1.73565	1.58922	1.76152
hsa_circ_0007066	NM_032442	NEURL4	278	0	0	0	0	0	0	6.70593	6.68186	6.14749	5.99906	7.30262	6.87126	6.47653	6.33507	8.2349	6.6225
hsa_circ_0011871	NM_001136493	MFSD2A	144	0	0	0	0	0	0	1.87649	2.63296	1.26676	1.98297	1.97562	2.74095	1.51003	2.04748	3.28669	2.66073
hsa_circ_0088222	NM_002581	PAPPA	1035	0	0	0	0	0	0	0.882626	0.913727	0.944171	0.801808	1.51003	1.31416	1.20525	1.14099	1.82015	1.01758
hsa_circ_0046533	NM_005993	TBCD	174	0	0	0	0	0	0	2.46466	3.06913	2.07526	2.32125	1.08744	1.07374	1.10102	1.12779	1.14099	2.9429
hsa_circ_0077520	NM_020771	HACE1	313	0	0	0	1	1	0	4.18395	3.85595	4.48119	4.11538	5.03299	4.88392	5.01608	4.99533	5.75527	3.77145
hsa_circ_0008459	NM_152519	C2orf67	1117	1	1	0	1	1	0	2.30961	2.03339	2.18768	1.87649	3.55428	3.14644	3.61231	3.33344	5.08686	2.03339
hsa_circ_0092314	NM_002882	RANBP1	340	0	0	0	0	0	0	4.47077	4.27808	4.93218	4.49153	4.20454	4.34948	5.15514	4.85416	4.34521	4.32366
hsa_circ_0019172	NM_019053	EXOC6	787	1	1	0	4	0	1	5.26625	5.04006	4.98621	4.81042	5.587	5.32599	5.83613	5.67075	6.93091	4.90921
hsa_circ_0047303	NM_015461	ZNF521	3353	0	0	0	1	1	0	3.58359	4.12372	4.27209	4.65345	4.19032	4.59109	3.51932	4.05214	4.6349	4.20296
hsa_circ_0008614	NM_024887	DHDDS	325	0	0	0	0	0	0	5.99815	5.8064	5.32599	5.13384	6.30863	5.97944	4.96781	5.14535	5.86525	5.74287
hsa_circ_0007179	NM_005255	GAK	269	0	0	0	0	0	0	1.24247	1.10102	1.17989	1.17989	1.10102	1.04594	1.39352	1.39352	1.48954	1.0599
hsa_circ_0011938	NM_001172218	SCMH1	753	0	0	0	0	0	0	0.929029	0.89826	0.75105	0.587095	1.21776	1.27876	1.10102	0.973986	1.34871	0.801808
hsa_circ_0000288	NM_005898	CAPRIN1	261	0	0	0	0	0	0	2.11594	2.29787	1.99755	2.14899	2.10251	2.37252	2.24993	2.2741	2.35564	2.24382
hsa_circ_0059181	NM_000801	FKBP1A	278	0	0	0	0	0	0	0.89826	0.733727	0.768169	0.86682	1.61784	1.53024	1.83647	1.51003	1.76152	0.716192
hsa_circ_0015004	NM_003001	SDHC	385	0	0	1	0	0	0	1.69147	1.73565	1.27876	1.29065	1.61784	1.56983	1.37129	1.59882	1.29065	1.69147
hsa_circ_0023944	NM_007166	PICALM	143	1	0	0	0	0	0	1.49982	1.44765	2.20034	1.87649	2.08212	1.93829	2.57578	2.28008	3.57145	1.54024
hsa_circ_0082917	NM_006712	FASTK	136	0	0	0	0	0	0	2.48033	2.91243	1.93829	2.41118	3.16595	3.4145	2.81283	3.39535	3.20733	2.81283
hsa_circ_0001495	NM_031966	CCNB1	378	0	0	0	1	1	1	0.85084	0.662273	1.20525	0.85084	1.66429	1.52017	1.89219	1.74433	2.78367	0.662273
hsa_circ_0000008	NM_002074	GNB1	249	0	0	0	0	0	0	1.51003	1.7093	1.44765	1.39352	1.58922	1.75295	1.57956	1.52017	1.32576	1.62725
hsa_circ_0042498	NM_015626	WSB1	628	0	0	0	0	0	0	4.50436	4.06432	4.03633	3.49125	4.67403	4.27957	4.30179	3.79252	3.55921	4.01319
hsa_circ_0057328	NM_177454	FAM171B	774	1	1	3	0	0	0	3.67264	3.37873	4.17916	3.97499	4.70325	4.43236	4.76318	4.56806	6.10391	3.60518
hsa_circ_0001700	NM_018224	C7orf44	310	0	0	0	0	0	0	1.0599	0.929029	1.17989	0.85084	1.48954	1.41542	1.56003	1.66429	1.85261	0.929029
hsa_circ_0002000	NM_152540	SCFD2	250	1	0	1	0	0	0	6.09926	6.24241	5.31001	5.51023	1.0599	1.9608	1.07374	1.72692	1.24247	6.11231
hsa_circ_0030777	NM_000282	PCCA	153	0	0	0	0	0	0	3.37873	2.95416	3.25971	3.16595	4.55208	4.31931	4.99078	4.69432	5.67018	2.93155
hsa_circ_0087890	NM_032012	C9orf5	740	0	0	0	0	1	0	5.84573	5.63036	5.3673	5.30415	6.21926	6.02688	5.56758	5.70615	6.24356	5.59422
hsa_circ_0004006	NM_025185	TANC2	336	0	0	0	0	0	0	2.13586	2.67895	2.12925	2.14244	1.9608	2.04748	2.15551	2.03339	2.04748	2.51623
hsa_circ_0000037	NM_014474	SMPDL3B	115	0	0	0	0	0	0	4.15007	4.19032	3.64047	3.57145	4.14189	3.9167	3.75866	3.61231	3.95271	3.97499
hsa_circ_0034510	NM_003246	THBS1	219	0	0	0	0	0	0	2.49582	2.6653	1.96823	1.93071	2.4594	2.57091	1.84457	1.90772	1.76152	2.53635
hsa_circ_0006837	NM_012102	RERE	582	0	0	0	2	0	0	3.92244	4.05563	2.76673	2.88523	3.16595	3.26273	2.96905	3.02352	2.79624	3.88762
hsa_circ_0006352	NM_001145415	SETDB1	1078	0	0	0	1	0	1	5.84674	5.89234	5.48909	5.39924	6.05679	5.9408	5.67982	5.68264	6.10095	5.77763
hsa_circ_0060063	NM_018244	UQCC	131	0	0	0	0	0	1	2.012	2.0263	2.1813	2.05448	1.65512	2.13586	1.68247	1.77005	1.66429	2.14244
hsa_circ_0034168	NM_000462	UBE3A	227	0	1	0	0	0	0	1.94583	1.77852	1.78694	1.48954	1.84457	1.72692	1.64589	1.6366	1.61784	1.7093
hsa_circ_0008539	NM_017905	TMCO3	305	0	0	0	0	0	0	3.02352	2.67895	4.10194	3.59082	4.93028	4.63374	4.67176	4.40389	6.66082	2.78787
hsa_circ_0015449	NM_003101	SOAT1	207	0	0	0	1	0	0	2.04748	2.08212	2.12925	2.06837	2.03339	2.25601	1.86857	1.88436	1.74433	2.06837
hsa_circ_0036610	NM_002605	PDE8A	248	0	0	0	0	0	0	3.79461	4.47989	4.27509	4.74275	4.45764	4.80525	4.0328	4.66834	4.87604	4.36644
hsa_circ_0000092	NM_000969	RPL5	114	0	0	0	0	0	0	1.87649	1.81192	2.63296	2.34427	3.76507	3.22913	4.22328	3.67264	5.78185	1.86857
hsa_circ_0054877	NM_003400	XPO1	1128	2	0	1	3	2	2	1.55017	1.59882	1.56983	1.51003	3.10998	2.88915	3.38151	3.13659	2.84948	1.59882
hsa_circ_0007158	NM_015566	FAM169A	673	1	0	0	0	1	1	4.00238	4.06778	5.66676	5.25263	5.82645	5.49553	6.62896	6.3621	6.48658	3.92053
hsa_circ_0001790	NM_001105214	ASH2L	362	0	0	0	0	0	1	1.46875	1.55017	1.37129	1.37129	1.33728	1.56983	1.30245	1.23017	1.31416	1.47918
hsa_circ_0039857	NM_020850	RANBP10	1164	0	0	0	0	0	0	1.15407	1.24247	1.32576	1.24247	1.45824	1.20525	1.44765	1.44765	1.31416	1.0599
hsa_circ_0025822	NM_144973	DENND5B	477	1	0	0	1	0	1	6.37193	5.95021	6.06634	5.60676	4.46027	4.47338	5.49103	5.15596	5.69836	5.91893
hsa_circ_0007422	NM_001172509	SATB2	1571	0	0	0	0	0	0	3.95083	3.93954	3.78833	3.57874	7.2011	6.80594	7.59267	7.14426	6.9302	3.89932
hsa_circ_0000301	NM_001080547	SPI1	335	0	0	0	0	0	0	4.87308	4.60067	5.94598	5.72545	6.68665	6.47457	7.2342	6.88604	7.96833	4.86216
hsa_circ_0092348	NM_016648	LARP7	840	3	0	1	0	1	2	5.55961	5.26775	5.71996	5.40199	6.57982	6.25119	5.15025	5.1992	7.77242	5.22345
hsa_circ_0000591	NM_001164273	MGA	1131	0	1	1	0	2	0	5.66276	5.41291	4.61257	4.74275	5.06797	5.15677	3.85994	4.49411	4.46684	5.35673
hsa_circ_0066367	NM_001164317	FLNB	942	1	0	0	0	0	1	2.19402	1.99028	1.72692	1.44765	1.9608	1.72692	1.97562	1.73565	1.75295	1.99755
hsa_circ_0034953	NM_014444	TUBGCP4	306	0	0	0	0	0	0	4.80939	4.98713	4.1919	4.10194	3.45206	3.7174	3.02708	3.20733	3.37034	4.85416
hsa_circ_0015359	NM_022457	RFWD2	452	0	1	0	1	0	0	1.01758	1.90772	1.04594	1.83647	1.17989	2.07526	0.89826	1.71814	2.79206	1.91542
hsa_circ_0092273	NM_173595	ANKRD52	400	0	0	0	0	0	0	9.2285	8.10818	8.56433	7.67963	8.91032	7.90928	8.09383	7.4021	7.06032	7.99834
hsa_circ_0008432	NM_003290	TPM4	252	0	0	0	1	0	0	6.75049	6.22004	5.64433	5.3231	5.96652	5.65645	5.54913	5.49167	5.84875	6.09715
hsa_circ_0008032	NM_003642	HAT1	302	0	0	1	0	0	1	1.44765	1.24247	2.51116	2.28008	3.28966	3.04123	3.909	3.69743	4.02748	1.30245
hsa_circ_0077929	NM_001134831	AHI1	1613	0	1	3	0	1	3	2.06144	1.65512	2.36129	2.28008	2.15551	2.08895	2.52129	2.61415	3.04826	1.86062
hsa_circ_0062426	NM_014337	PPIL2	263	0	0	0	0	0	0	1.45824	1.56003	1.08744	1.11447	1.56003	1.45824	1.20525	1.34871	1.33728	1.58922
hsa_circ_0002089	NM_015313	ARHGEF12	255	0	1	0	0	0	0	1.48954	1.71814	1.73565	1.72692	1.56983	1.77852	1.74433	1.82834	1.7093	1.62725
hsa_circ_0031677	NM_014990	RALGAPA1	2074	1	1	1	0	0	0	6.07281	6.02243	4.96224	5.1239	6.22276	6.14421	5.26474	5.46568	5.49167	5.94174
hsa_circ_0082139	NM_014390	SND1	191	0	0	0	0	0	1	1.83647	1.81192	1.85261	1.80364	2.00479	2.23153	1.89998	2.12261	1.87649	1.92309
hsa_circ_0072490	NM_003711	PPAP2A	491	1	0	0	0	1	0	4.18873	3.82969	4.92074	4.48637	4.00599	4.17275	5.54603	5.09197	7.10121	3.81535
hsa_circ_0002598	NM_003620	PPM1D	354	0	0	0	1	0	0	2.20664	2.06144	1.47918	0.89826	1.86857	1.6366	1.55017	1.04594	1.58922	1.91542
hsa_circ_0087319	NM_005077	TLE1	737	0	0	0	0	0	0	3.06567	2.98011	3.89738	3.6028	4.66378	4.07812	3.0897	2.7496	2.67441	2.95416
hsa_circ_0003342	NM_003274	TRAPPC10	346	0	0	0	0	0	0	2.92011	2.56602	3.0931	2.58547	2.40572	2.13586	2.39474	2.01917	2.1813	2.57091
hsa_circ_0088865	NM_001130438	SPTAN1	467	0	0	0	0	0	0	3.28372	3.14317	2.8813	2.57091	3.98235	3.82969	3.14971	3.35909	3.96389	3.0092
hsa_circ_0022997	NM_024649	BBS1	387	0	0	0	0	0	0	5.24882	5.35106	3.2445	3.60756	4.17275	4.22947	3.31609	3.33056	3.60041	5.30342
hsa_circ_0002179	NM_139015	SPPL3	479	0	0	0	0	0	1	1.38245	1.56003	1.19262	1.31416	1.54024	1.56003	1.44765	1.56003	1.64589	1.55017
hsa_circ_0021110	NM_005418	ST5	130	0	0	0	0	0	1	4.35799	4.20768	4.08496	3.74576	3.46524	3.01638	3.80916	3.36473	3.53441	3.87977
hsa_circ_0042819	NM_033389	SSH2	322	0	0	0	2	0	0	7.36899	7.12736	6.34009	6.57891	6.8997	6.87126	6.04894	6.6272	6.01752	7.08785
hsa_circ_0092333	NM_032957	RTEL1	300	0	0	0	0	0	0	6.49592	6.37298	5.39098	5.38058	6.42315	5.81775	6.16415	5.8855	6.0353	6.17141
hsa_circ_0004789	NM_022739	SMURF2	309	0	0	1	0	0	0	8.62974	7.81847	8.71814	7.75603	7.70513	7.05554	7.45211	6.83008	6.94321	7.76044
hsa_circ_0050531	NM_005499	UBA2	190	0	0	0	0	0	0	5.43183	5.25718	5.28941	5.27451	8.01131	7.4777	7.54768	7.2342	8.86864	5.3332
hsa_circ_0003500	NM_001163790	PTBP3	402	0	0	1	0	1	2	1.91542	2.15551	1.76152	1.60836	3.95831	3.80086	3.65204	3.1852	3.44941	1.96823
hsa_circ_0020926	NM_003156	STIM1	131	0	0	0	0	0	1	2.41662	2.14244	2.12261	2.14899	3.20419	2.91627	3.41993	3.09649	5.07659	2.11594
hsa_circ_0008354	NM_001080436	WTIP	485	0	0	0	0	0	0	7.26675	6.66196	6.98728	6.41943	6.62397	6.08183	6.55291	6.01752	6.09545	6.71313
hsa_circ_0043785	NM_012448	STAT5B	560	0	0	1	0	1	0	7.51431	7.13191	7.6021	7.16399	7.23401	6.84554	6.98247	6.59938	6.61513	7.05292
hsa_circ_0000765	NM_021078	KAT2A	199	0	0	0	0	0	0	5.6127	5.55222	5.67188	5.37988	6.96402	6.65996	6.76202	6.49303	8.87495	5.58338
hsa_circ_0060937	NM_000782	CYP24A1	350	0	0	0	0	0	0	2.89695	3.12002	5.89429	5.30488	5.61802	5.16083	5.9927	5.58399	7.22668	3.02352
hsa_circ_0001497	NM_170681	GFM2	215	0	0	0	0	0	0	0.973986	1.08744	1.43699	1.15407	1.88436	1.82834	2.2741	2.07526	2.35564	0.988666
hsa_circ_0003458	NM_001163790	PTBP3	853	0	0	1	0	2	2	3.00198	3.17239	2.80456	2.73661	5.06884	4.83703	4.94164	4.40935	5.12556	3.04826
hsa_circ_0088494	NM_001145001	NEK6	328	0	0	0	0	0	0	3.909	4.4148	4.54713	4.62319	3.7436	3.84993	4.40252	4.22638	2.79206	4.24637
hsa_circ_0037858	NM_004862	LITAF	382	0	0	0	0	0	0	1.47918	1.33728	1.26676	1.08744	1.40451	1.51003	1.56003	1.46875	1.41542	1.38245
hsa_circ_0082711	NM_207113	SLC37A3	177	0	0	0	0	0	0	1.79532	1.6366	1.89219	1.75295	2.14899	2.05448	2.33855	2.26809	3.28669	1.56983
hsa_circ_0007895	NM_001990	EYA3	429	0	0	0	0	0	0	1.15407	1.47918	1.94583	1.81192	1.23017	1.61784	1.94583	2.03339	1.40451	1.40451
hsa_circ_0034293	NM_003257	TJP1	926	0	0	1	0	0	0	1.80364	1.82015	1.43699	1.25467	2.06837	1.90772	1.99755	1.73565	1.73565	1.85261
hsa_circ_0008884	NM_014248	RBX1	150	0	0	0	0	0	0	0.973986	0.89826	0.913727	0.625174	0.89826	1.10102	0.944171	0.75105	1.87649	0.86682
hsa_circ_0000059	NM_006367	CAP1	164	0	0	0	0	0	0	4.54837	4.27957	3.92626	3.87385	6.78612	6.28949	5.23965	5.02411	8.26007	4.39289
hsa_circ_0001664	NM_003379	EZR	263	0	0	0	1	0	0	2.65153	2.69694	2.12925	2.12925	2.4594	2.51116	2.12261	2.15551	2.06837	2.5562
hsa_circ_0028123	NM_001093	ACACB	318	0	0	0	0	0	1	3.33631	3.42803	3.37034	3.35626	9.02747	8.13884	8.38236	7.73632	8.62285	3.30146
hsa_circ_0001336	NM_021937	EEFSEC	456	0	0	1	0	0	0	4.78647	4.91018	3.75652	4.05563	3.24755	3.37314	3.44143	3.36473	3.12335	4.84814
hsa_circ_0005130	NM_016464	TMEM138	172	0	0	0	0	0	0	1.16704	1.42624	1.0032	1.01758	1.16704	1.30245	1.11447	1.07374	1.27876	1.27876
hsa_circ_0007324	NM_080685	PTPN13	723	0	1	0	0	0	1	7.09868	6.94486	6.08268	6.17422	6.35822	6.54206	5.96466	6.22741	5.63328	6.94486
hsa_circ_0000068	NM_021639	GPBP1L1	1157	2	1	1	0	1	1	5.04094	5.24958	5.69892	5.65358	6.91851	6.45456	6.26218	6.00448	7.08743	5.22422
hsa_circ_0079071	NM_001130965	SUN1	4288	1	2	1	4	2	1	3.45471	3.30146	4.0764	3.75223	3.86989	3.85994	3.80086	3.5294	6.29171	3.29557
hsa_circ_0001498	NM_018268	WDR41	181	0	0	0	0	1	0	4.36644	4.23717	4.62672	4.25702	5.09281	4.40935	4.34521	3.95271	3.68622	4.07296
hsa_circ_0008514	NM_032730	RTN4IP1	463	0	0	0	0	0	0	1.97562	1.74433	2.12261	1.73565	3.28074	3.22913	3.04123	3.03063	4.43905	1.72692
hsa_circ_0082326	NM_016478	ZC3HC1	367	0	0	0	0	0	0	1.24247	1.70041	1.04594	1.53024	1.34871	2.012	1.34871	1.59882	2.38922	1.88436
hsa_circ_0001545	NM_001135245	TCOF1	376	0	0	0	0	0	0	2.1813	2.31544	2.43281	2.29196	3.64511	3.51932	3.44675	3.22913	3.58359	2.24993
hsa_circ_0066380	NM_020676	ABHD6	247	0	0	0	0	0	0	1.75295	1.83647	2.2741	1.97562	5.38405	4.97888	5.43786	4.89662	6.60385	1.78694
hsa_circ_0083126	NM_022458	LMBR1	140	0	0	1	0	0	1	4.95945	4.76211	4.15496	3.91478	4.99169	4.77275	3.27176	3.43072	6.63568	4.64999
hsa_circ_0003478	NM_020458	TTC7A	247	0	0	0	0	0	0	8.44608	7.74107	7.64732	7.19933	8.10303	7.66285	7.21989	7.01734	7.11863	7.59567
hsa_circ_0050278	NM_003429	ZNF85	226	0	0	0	0	0	0	2.44882	2.4699	1.95334	2.00479	2.57091	2.50606	2.12261	2.19402	2.21914	2.35564
hsa_circ_0008253	NM_006045	ATP9A	259	0	0	0	0	0	3	3.48349	3.33056	3.98051	3.70189	5.91749	5.51658	5.40404	5.45184	6.52988	3.2353
hsa_circ_0008250	NM_018318	CCDC91	653	0	2	1	0	0	2	1.82015	2.21914	1.85261	1.6366	1.62725	1.82834	1.66429	1.6366	1.30245	2.19402
hsa_circ_0008365	NM_006216	SERPINE2	707	0	0	0	0	0	0	4.43236	4.47729	5.72709	5.54603	6.95727	6.59008	6.89508	6.54299	8.1129	4.49024
hsa_circ_0031258	NM_001166269	HAUS4	853	0	0	0	0	0	0	5.01069	4.90341	4.87801	4.54589	4.62437	4.55948	4.62789	4.62906	4.81352	4.87604
hsa_circ_0050867	NM_007181	MAP4K1	138	0	0	0	0	0	0	1.89219	2.00479	2.42203	2.14244	3.67945	3.3449	3.98784	3.5394	6.07797	2.06837
hsa_circ_0064039	NM_182760	SUMF1	249	0	0	0	0	0	0	4.69991	4.87407	4.30912	4.39565	4.51707	4.6569	3.29557	3.44143	2.41662	4.79589
hsa_circ_0019390	NM_014472	C10orf28	1799	2	0	0	0	0	4	4.30619	3.80502	4.7938	4.35799	3.82356	3.98418	4.74816	4.72971	7.39402	4.19823
hsa_circ_0003538	NM_015231	NUP160	353	0	0	0	1	0	0	2.28603	1.66429	3.01279	2.81283	3.37594	3.31317	3.47048	3.49896	5.5423	1.96823
hsa_circ_0028644	NM_019086	VSIG10	282	0	0	0	0	0	0	2.22535	2.06837	1.77852	1.91542	3.42803	3.2506	3.54438	3.38151	3.49896	2.04046
hsa_circ_0038095	NM_004996	ABCC1	1062	0	0	0	0	0	0	8.60353	7.8013	8.39645	7.6265	8.28742	7.56661	7.80311	7.24131	6.91587	7.74863
hsa_circ_0000987	NM_182551	LCLAT1	368	0	0	0	0	0	0	1.33728	2.04046	1.01758	1.82834	1.85261	2.33855	1.98297	2.48551	2.63296	1.91542
hsa_circ_0035360	NM_001080534	UNC13C	377	0	0	0	0	1	0	0.973986	0.85084	0.929029	0.83468	1.45824	1.39352	1.59882	1.38245	3.08629	0.85084
hsa_circ_0047270	NM_001135993	TTC39C	817	2	0	0	0	0	1	1.86857	1.67341	1.80364	1.7093	1.88436	1.84457	1.85261	1.62725	1.58922	1.72692
hsa_circ_0036683	NM_007011	ABHD2	644	0	0	0	0	0	0	4.80628	4.97151	4.8711	4.85617	4.38459	4.65805	4.96688	4.92742	4.85015	4.85617
hsa_circ_0028135	NM_130466	UBE3B	1175	0	0	1	0	0	0	3.37314	2.99472	3.31609	2.80456	3.19789	2.67441	2.71911	2.10924	2.38922	2.98011
hsa_circ_0027261	NM_004990	MARS	321	0	0	0	0	0	0	1.31416	1.04594	1.17989	0.86682	2.79206	2.69694	2.66073	2.74095	3.80294	1.12779
hsa_circ_0080000	NM_001122956	DBNL	244	0	0	0	0	0	0	2.01917	2.13586	2.4699	2.41118	2.81695	2.64228	2.23153	2.20034	2.65614	2.32125
hsa_circ_0036347	NM_001145358	SIN3A	1264	0	2	0	0	0	0	5.18732	5.31875	3.36191	3.61468	7.9257	7.28879	6.9811	6.59459	7.48888	5.0783
hsa_circ_0008184	NM_003875	GMPS	1034	0	1	0	3	0	1	1.65512	1.42624	2.1749	1.90772	2.40024	2.36129	2.22535	2.24993	4.08325	1.66429
hsa_circ_0007750	NM_004581	RABGGTA	655	0	0	0	0	0	0	4.23101	4.27059	3.43072	3.35059	4.9853	4.81866	4.04865	4.11705	4.5259	4.09517
hsa_circ_0006346	NM_004637	RAB7A	536	0	0	0	0	0	2	3.84993	3.9713	3.27476	3.32479	1.03183	1.23017	0.85084	1.12779	0.625174	3.78203
hsa_circ_0046534	NM_005993	TBCD	329	0	0	0	0	0	0	6.76735	6.66282	5.70948	5.9218	7.64906	7.09994	6.31228	6.34758	7.81346	6.58345
hsa_circ_0009468	NM_015102	NPHP4	538	0	1	0	0	0	1	1.12779	1.42624	0.959156	1.23017	1.27876	1.56003	1.23017	1.45824	1.71814	1.39352
hsa_circ_0084443	NM_006904	PRKDC	527	1	0	1	0	0	1	5.36379	4.49539	5.86575	5.16487	6.42011	5.84976	6.02866	5.56207	4.22483	4.9926
hsa_circ_0041252	NM_006224	PITPNA	748	0	0	0	0	0	0	8.14674	7.63119	7.54023	7.33637	7.83062	7.44198	7.21658	7.09019	7.18127	7.50747
hsa_circ_0007765	NM_002647	PIK3C3	779	0	0	0	2	1	2	4.00779	3.9167	3.60994	3.58359	3.65894	3.69966	3.57631	3.83984	3.54934	3.88958
hsa_circ_0001671	NM_003751	EIF3B	290	0	0	0	0	0	0	7.97434	7.74594	6.58918	6.44294	3.25971	3.93954	3.21046	3.75223	3.65204	7.49339
hsa_circ_0008212	NM_018683	RNF114	330	0	0	0	0	0	0	6.60921	6.03353	5.33535	4.84512	6.55198	5.85678	5.73799	5.11724	5.16487	5.8855
hsa_circ_0000219	NM_024948	FAM188A	788	0	1	0	0	0	2	6.1601	5.73473	5.73092	5.46895	6.01259	5.60438	3.81329	4.37065	6.96239	5.65703
hsa_circ_0001730	NM_004444	EPHB4	362	0	0	0	0	0	0	2.08212	2.22535	1.53024	1.45824	1.66429	1.83647	1.59882	1.54024	1.26676	2.04046
hsa_circ_0008694	NM_006045	ATP9A	368	0	0	0	0	0	3	2.4699	3.28966	2.66073	3.16595	3.09988	3.76507	3.73926	3.93765	3.96203	3.34775
hsa_circ_0002484	NM_014155	ZBTB44	1074	1	0	0	0	1	1	2.4435	2.58547	2.31544	2.35564	2.63763	2.56602	2.39474	2.39474	2.18768	2.60465
hsa_circ_0005830	NM_005255	GAK	237	0	0	0	0	0	0	3.0897	2.91243	3.45998	3.28669	4.77804	4.65114	4.2885	4.29146	5.57307	2.99472
hsa_circ_0004503	NM_181838	UBE2D2	374	0	0	0	0	1	0	4.31058	4.2555	3.68171	3.68171	3.32479	3.53441	2.88915	3.05525	2.43281	4.21706
hsa_circ_0079485	NM_001101426	ISPD	151	0	0	0	0	1	0	0.83468	0.89826	1.23017	0.988666	2.012	1.86062	2.012	2.06144	2.56602	1.0599
hsa_circ_0060903	NM_006045	ATP9A	969	0	0	0	0	0	3	2.73226	3.10662	2.30961	2.67441	2.9429	3.24144	2.89695	3.15948	3.36191	2.9579
hsa_circ_0008898	NM_000274	OAT	549	0	0	1	1	0	0	2.2129	2.38922	2.97274	2.88523	4.18236	3.96945	4.94447	4.50436	5.58399	2.40572
hsa_circ_0042458	NM_015276	USP22	378	0	0	0	0	0	0	8.03615	7.26618	6.97926	6.33973	7.44631	6.89215	7.08401	6.63159	6.38656	7.13191
hsa_circ_0018824	NM_152586	USP54	197	0	0	0	0	0	0	8.11959	7.43948	8.29952	7.54939	8.11687	7.48468	7.42892	7.03336	6.56642	7.32141
hsa_circ_0002067	NM_139179	DAGLB	209	0	0	0	0	0	0	2.92011	2.86548	2.88523	2.76247	4.73842	4.50691	3.73056	3.70189	5.70782	3.05176
hsa_circ_0000748	NM_178860	SEZ6	198	0	0	0	0	0	0	1.49982	1.53024	1.45824	1.39352	1.59882	1.51003	1.62725	1.66429	1.94583	1.51003
hsa_circ_0064651	NM_001003793	RBMS3	209	0	0	0	0	0	0	2.64228	2.40024	2.4594	2.23769	2.59988	2.2741	2.16846	1.80364	1.91542	2.2741
hsa_circ_0007116	NM_014957	DENND3	435	0	0	0	0	0	0	1.10102	1.01758	1.08744	0.801808	1.72692	1.61784	2.29787	2.03339	5.6849	0.988666
hsa_circ_0038885	NM_032815	NFATC2IP	110	0	0	0	0	0	0	1.68247	1.44765	2.29787	2.40572	3.24144	2.99472	3.85394	3.70412	4.72204	1.42624
hsa_circ_0036688	NM_007011	ABHD2	168	0	0	0	0	0	0	3.25364	3.74576	2.09574	2.25601	2.26809	2.32125	1.86062	1.53024	1.7093	3.42803
hsa_circ_0008661	NM_001098398	COPA	320	0	0	0	0	0	0	4.18076	3.97868	4.62906	4.4337	5.02411	5.05757	5.73854	5.49103	8.33666	4.21394
hsa_circ_0003437	NM_024949	WWC2	391	0	1	0	0	0	1	7.37232	7.06162	7.29692	7.01264	3.15298	3.73274	3.01995	3.7672	2.90471	6.99002
hsa_circ_0002041	NM_015525	IBTK	305	0	0	1	1	0	0	1.56003	1.56983	2.06837	1.96823	2.22535	2.2129	2.74528	2.58547	3.37314	1.60836
hsa_circ_0039914	NM_017803	DUS2L	136	0	0	0	0	0	0	1.08744	1.27876	0.785086	0.75105	1.46875	1.27876	0.988666	0.85084	1.89219	1.21776
hsa_circ_0049888	NM_021235	EPS15L1	159	0	0	0	0	0	0	2.76673	2.7539	2.40024	2.28603	5.41563	5.07056	4.94823	4.90148	6.24547	2.72789
hsa_circ_0077096	NM_015571	SENP6	621	2	0	0	2	0	1	6.29835	6.31045	5.95909	6.06288	6.64034	6.46706	6.12191	5.89673	6.21576	6.14339
hsa_circ_0025135	NM_001159576	SCNN1A	678	0	0	0	1	0	0	2.24382	2.29787	2.18768	2.16846	1.87649	1.98297	1.56983	1.59882	1.14099	2.30961
hsa_circ_0067717	NM_007282	RNF13	425	0	0	0	0	0	0	3.38429	3.53691	3.15623	3.21671	3.43608	3.41722	3.32768	3.2506	2.90471	3.53441
hsa_circ_0006665	NM_024948	FAM188A	636	0	1	0	0	0	2	5.71169	5.25263	4.8937	4.81969	5.5342	5.44653	4.76744	5.07056	6.62486	5.23273
hsa_circ_0053936	NM_206943	LTBP1	126	0	0	0	1	0	0	1.08744	1.25467	1.04594	0.89826	2.10924	2.012	2.33855	2.2741	1.82015	1.16704
hsa_circ_0008832	NM_012179	FBXO7	295	0	0	1	0	1	0	4.85015	5.28941	4.82276	5.19841	4.50691	4.91499	5.48522	5.42308	5.56452	5.27451
hsa_circ_0006015	NM_032933	TMEM241	447	0	1	1	0	0	1	6.63042	6.57648	6.22431	6.23512	5.95348	6.0485	5.9642	6.052	5.47418	6.43493
hsa_circ_0000437	NM_014325	CORO1C	251	0	0	0	0	0	0	1.80364	1.92309	1.79532	1.72692	1.73565	1.86062	1.57956	1.51003	1.53024	1.85261
hsa_circ_0056042	NM_001142807	ACOXL	168	0	0	0	0	0	0	1.19262	1.15407	1.37129	1.15407	1.46875	1.56983	1.42624	1.43699	1.97562	1.20525
hsa_circ_0002348	NM_016441	CRIM1	1041	0	0	1	1	1	0	2.6653	2.67441	4.36504	3.95458	3.93954	4.0328	5.51341	5.33535	6.1694	2.73661
hsa_circ_0003006	NM_001164317	FLNB	324	0	0	0	0	0	0	2.98743	2.74095	2.8575	2.93913	4.28702	4.22328	3.99876	3.909	5.2473	2.89695
hsa_circ_0092374	NM_001924	GADD45A	200	0	0	0	0	0	0	3.26876	3.46786	2.34996	2.4435	2.78367	2.8575	2.43281	2.23769	2.40024	3.33631
hsa_circ_0023696	NM_001293	CLNS1A	521	0	0	0	0	0	0	2.08895	2.30375	1.46875	1.51003	2.162	2.1813	1.82834	1.7093	1.96823	2.1813
hsa_circ_0003312	NM_006509	RELB	329	0	0	0	0	0	1	0.4453	0.680471	0.334744	0.334744	7.68949	7.05967	7.38365	6.85007	7.69496	0.680471
hsa_circ_0037160	NM_003502	AXIN1	238	0	0	0	0	0	0	7.18804	6.76495	4.42158	4.57901	4.98255	5.18253	3.71077	4.25094	3.55181	6.60534
hsa_circ_0005402	NM_001136015	ANXA2	480	0	0	0	0	1	0	2.79624	3.00559	1.66429	1.69147	2.38367	2.34427	1.56983	1.52017	1.88436	2.8615
hsa_circ_0042415	NM_007202	AKAP10	1505	2	0	0	2	0	0	1.97562	1.82834	1.34871	1.25467	2.03339	1.86857	1.34871	1.34871	1.60836	1.71814
hsa_circ_0008729	NM_022748	TNS3	399	0	0	0	0	0	0	1.88436	1.89998	1.59882	1.49982	4.27209	4.19507	3.7218	3.64511	3.60994	1.71814
hsa_circ_0081188	NM_001160210	SLC25A13	197	0	0	0	0	0	0	3.67491	3.70189	4.10868	3.93007	4.46684	4.45103	4.37345	4.21861	6.25689	3.69743
hsa_circ_0087084	NM_024345	DCAF10	312	0	0	0	0	1	0	0.768169	1.15407	0.768169	1.04594	1.11447	1.7093	1.04594	1.56983	1.65512	1.08744
hsa_circ_0001213	NM_005160	ADRBK2	15097	14	8	9	4	8	9	3.80294	3.46261	3.21983	3.30733	4.46684	4.45235	3.93007	3.98418	4.85717	3.49125
hsa_circ_0003549	NM_014933	SEC31A	380	0	0	0	0	0	0	1.91542	2.04046	1.75295	1.72692	2.23153	2.34427	1.78694	2.09574	2.06144	1.95334
hsa_circ_0065932	NM_015106	RAD54L2	219	0	0	0	0	0	0	5.87763	6.06201	6.04937	5.90158	5.04884	5.25567	5.1189	5.1189	4.13696	5.94833
hsa_circ_0029984	NM_015678	NBEA	848	0	1	0	0	1	0	4.87703	4.71654	2.92775	3.19155	5.53295	5.33248	4.26457	4.09008	4.98163	4.70102
hsa_circ_0049998	NM_012088	PGLS	351	0	0	0	0	0	0	3.49896	3.83782	3.19789	3.16595	2.78367	2.93155	2.29196	2.08895	1.98297	3.64279
hsa_circ_0006884	NM_016589	TIMMDC1	402	1	0	0	0	0	0	1.19262	1.23017	0.929029	0.988666	1.24247	1.55017	1.24247	1.64589	1.33728	1.14099
hsa_circ_0004380	NM_031466	TRAPPC9	248	0	0	0	0	0	1	1.77852	1.6366	1.59882	1.33728	1.56003	1.53024	1.51003	1.30245	1.39352	1.57956
hsa_circ_0002003	NM_001080394	KIAA0146	321	0	0	0	0	0	0	1.25467	1.32576	1.59882	1.15407	1.77005	1.93829	2.34427	2.20664	3.86194	1.27876
hsa_circ_0082452	NM_021807	EXOC4	220	0	0	0	0	0	0	2.60941	2.77523	2.08212	2.30375	1.58922	1.42624	1.36004	1.32576	1.15407	2.4699
hsa_circ_0076179	NM_139012	MAPK14	189	0	0	0	0	0	0	0.988666	1.10102	0.716192	0.587095	7.02002	6.49657	5.19366	5.1164	6.20715	0.944171
hsa_circ_0083866	NM_000637	GSR	186	0	0	0	0	0	0	5.42713	5.41291	5.31584	5.33104	5.93418	5.70504	4.57658	4.68308	5.75151	5.27899
hsa_circ_0009654	NM_005026	PIK3CD	492	0	0	0	0	0	0	4.40252	4.76744	4.13201	4.6384	8.66079	7.74931	8.19965	7.61649	8.22331	4.58143
hsa_circ_0070933	NM_018078	LARP1B	119	0	0	0	0	0	1	1.79532	1.65512	1.51003	1.55017	1.82834	1.64589	1.72692	1.55017	1.57956	1.69147
hsa_circ_0040533	NM_030581	WDR59	341	0	0	0	0	0	0	3.23222	3.21046	3.45998	3.57388	5.66219	5.29827	5.27675	5.04971	7.64949	3.2506
hsa_circ_0006209	NM_004715	CTDP1	458	1	0	0	0	0	0	1.57956	1.56003	1.65512	1.6366	2.52633	2.40024	2.39474	2.37252	3.21046	1.52017
hsa_circ_0000740	NM_020162	DHX33	399	0	0	0	0	0	0	1.62725	1.55017	1.46875	1.37129	1.46875	1.55017	1.61784	1.6366	1.77005	1.55017
hsa_circ_0001741	NM_012470	TNPO3	432	0	0	0	0	0	0	1.77852	1.93071	1.89998	2.07526	1.9608	2.08895	2.32704	2.28603	1.98297	1.88436
hsa_circ_0051428	NM_006509	RELB	382	0	0	0	0	0	0	2.03339	2.14899	2.16846	2.20034	1.72692	1.72692	1.65512	1.6366	1.0599	2.21914
hsa_circ_0077659	NM_002912	REV3L	426	0	1	0	1	0	0	0.507783	0.698442	0.334744	0.357544	2.8813	2.6653	2.65153	2.37811	2.90083	0.60626
hsa_circ_0008021	NM_003681	PDXK	133	0	0	0	0	0	1	2.82106	2.7496	3.34775	3.36191	3.7196	3.52688	3.64973	3.67945	4.68984	2.64228
hsa_circ_0022591	NM_001012662	SLC3A2	325	0	0	0	0	0	0	1.41542	1.78694	1.31416	1.48954	1.42624	1.38245	1.62725	1.47918	1.55017	1.7093
hsa_circ_0008226	NM_006909	RASGRF2	1296	0	0	1	0	0	0	1.92309	1.82015	1.68247	1.49982	1.45824	1.70041	1.74433	1.62725	2.71028	1.76152
hsa_circ_0006797	NM_020314	C16orf62	1005	0	2	0	0	1	3	1.89219	2.12261	1.73565	1.85261	1.81192	2.11594	2.03339	2.05448	2.20664	2.01917
hsa_circ_0008590	NM_006509	RELB	224	0	0	0	0	0	0	0.587095	0.83468	0.507783	0.423857	7.74175	7.17767	6.90768	6.60385	7.44231	0.680471
hsa_circ_0058058	NM_004044	ATIC	512	0	0	0	0	0	1	2.73661	2.90857	3.11668	3.14971	3.89738	3.75652	2.63763	2.73661	2.84142	2.99836
hsa_circ_0040823	NM_001173542	BANP	416	0	0	0	0	0	0	1.60836	1.76152	1.79532	1.76152	1.84457	1.79532	1.53024	1.65512	1.74433	1.77852
hsa_circ_0060558	NM_006227	PLTP	233	0	0	0	0	0	0	5.70282	4.80421	5.16971	4.32366	6.4595	5.82799	5.72928	5.13961	3.98784	4.97888
hsa_circ_0007426	NM_015033	FNBP1	168	0	0	0	0	0	0	3.17239	2.98011	3.16272	2.88523	2.89305	2.73661	2.93913	2.80456	2.74528	2.99472
hsa_circ_0004066	NM_172231	SUGP1	356	0	0	0	0	0	0	1.25467	1.07374	1.04594	0.944171	1.45824	1.60836	1.61784	1.56983	2.95042	1.17989
hsa_circ_0033163	NM_001008707	EML1	157	0	0	0	0	0	0	2.6653	2.57578	2.36129	1.89219	1.97562	1.52017	1.99755	1.55017	1.92309	2.38367
hsa_circ_0001491	NM_001134779	IPO11	332	0	0	0	0	0	1	1.65512	1.70041	1.36004	1.36004	2.01917	1.89219	1.89219	1.84457	3.0897	1.64589
hsa_circ_0007331	NM_012287	ACAP2	232	0	0	0	0	0	0	2.71028	2.64228	2.04046	2.0263	5.70504	5.48263	5.02233	5.15352	4.40526	2.58063
hsa_circ_0008128	NM_017426	NUP54	761	0	0	0	0	0	0	2.92775	2.54631	2.47512	2.21914	2.34427	2.20034	2.23769	2.10251	2.28008	2.57091
hsa_circ_0001546	NM_018691	FAM114A2	417	0	0	0	0	0	0	3.51426	3.29557	3.28074	3.07258	3.15623	2.90471	3.05873	2.92393	2.92011	3.19472
hsa_circ_0001400	NM_001085399	RELL1	434	0	0	0	0	0	0	1.20525	1.15407	0.89826	0.785086	1.67341	1.86857	1.52017	1.37129	1.68247	1.20525
hsa_circ_0002406	NM_014346	TBC1D22A	314	0	0	0	1	0	0	1.33728	1.40451	1.27876	1.37129	1.47918	1.30245	1.25467	1.0032	1.39352	1.29065
hsa_circ_0006563	NM_199320	PHF17	722	0	0	0	1	0	0	2.47512	2.57091	1.49982	1.20525	4.71984	4.84209	3.69519	3.54934	4.82787	2.23769
hsa_circ_0092350	NM_003934	FUBP3	240	0	0	0	0	0	0	6.61069	6.59968	6.70037	6.56244	6.73098	6.65508	5.52226	5.94127	4.6763	6.47978
hsa_circ_0001666	NM_032448	FAM120B	2038	0	1	0	0	0	1	2.55126	2.43817	2.08895	1.92309	2.42743	2.48551	2.67895	2.40024	2.29787	2.40572
hsa_circ_0042823	NM_033389	SSH2	187	0	0	0	1	0	0	7.45195	7.19419	6.95587	6.94345	6.07238	6.17302	5.60557	6.04192	4.14353	7.13645
hsa_circ_0091894	NM_001110556	FLNA	153	0	0	0	0	0	0	4.24484	4.28702	2.63763	2.46466	2.52129	2.52129	2.06837	2.35564	2.23769	3.94896
hsa_circ_0078383	NM_012454	TIAM2	202	0	0	0	1	0	0	4.56806	4.70214	4.69096	4.72971	6.09926	5.88353	5.6599	5.49553	7.37512	4.68534
hsa_circ_0084677	NM_024790	CSPP1	331	0	0	0	1	0	0	2.84142	2.68346	2.20664	1.72692	2.64691	2.39474	2.25601	1.66429	2.1749	2.64691
hsa_circ_0000818	NM_005993	TBCD	536	0	0	0	0	0	0	2.7147	3.14971	2.65153	2.62359	2.89695	2.97274	2.72789	2.73226	2.87736	2.8615
hsa_circ_0089131	NM_007313	ABL1	273	0	0	0	0	0	1	8.64662	7.82027	7.60284	6.96123	8.51234	7.68837	7.53164	6.93044	6.66025	7.66657
hsa_circ_0000605	NM_024755	SLTM	311	0	0	0	0	0	0	1.26676	1.57956	0.89826	1.04594	1.51003	1.40451	1.57956	1.44765	1.34871	1.6366
hsa_circ_0005471	NM_006311	NCOR1	312	1	0	0	0	0	0	1.56983	1.70041	1.39352	1.59882	1.70041	1.77005	1.30245	1.64589	1.90772	1.67341
hsa_circ_0002093	NM_199344	SFT2D2	173	0	0	0	0	0	0	0.86682	1.03183	0.86682	0.801808	1.48954	1.43699	1.81192	1.68247	2.04748	0.988666
hsa_circ_0012300	NM_003629	PIK3R3	835	0	2	1	0	0	0	7.55633	6.89824	7.28098	6.74753	7.34442	6.61306	6.79083	6.2954	5.93702	6.7869
hsa_circ_0008861	NM_018268	WDR41	530	0	0	0	0	1	0	5.66961	5.24271	5.38405	5.1189	5.3231	5.00348	4.35516	4.23256	4.7685	5.14944
hsa_circ_0061891	NM_003681	PDXK	244	1	0	0	0	0	0	1.65512	1.58922	1.39352	1.30245	2.16846	2.32125	2.162	2.00479	4.63374	1.55017
hsa_circ_0001963	NM_014317	PDSS1	240	0	0	0	0	0	0	2.37811	2.52633	2.51623	2.48033	2.61415	2.51116	2.33855	2.39474	1.47918	2.4594
hsa_circ_0002286	NM_001113226	NTNG1	641	0	0	0	0	2	1	5.87862	5.81157	5.37849	5.50002	5.30708	5.38197	5.53545	5.48133	4.14844	5.66961
hsa_circ_0006629	NM_001008660	PICALM	560	0	0	0	0	0	0	5.04358	5.01876	3.11668	3.04826	3.46261	3.56411	2.76673	2.86548	2.50095	4.92933
hsa_circ_0000956	NM_181985	LILRA5	93	0	0	0	0	0	0	2.06837	2.26809	1.97562	1.81192	2.56112	2.32704	2.28603	2.14244	2.2741	2.21914
hsa_circ_0092307	NM_001033549	BABAM1	860	0	0	0	0	0	1	8.71532	8.04386	7.70166	7.21775	7.81655	7.31141	7.38417	7.0692	7.19102	7.88398
hsa_circ_0001439	NM_144643	SCLT1	396	0	0	0	0	0	0	2.61888	2.46466	2.45412	2.23153	2.43281	2.26206	2.35564	2.2741	2.14244	2.36129
hsa_circ_0001190	NM_101395	DYRK1A	1568	0	1	1	0	1	2	4.87505	4.88686	4.67403	4.67176	4.96873	5.00619	4.81969	4.74816	4.94447	4.76957
hsa_circ_0051042	NM_001436	FBL	246	0	0	0	0	0	0	1.08744	1.66429	0.83468	1.21776	8.67086	7.95333	8.20771	7.65252	7.95974	1.64589
hsa_circ_0000360	NM_004397	DDX6	347	0	0	1	0	1	0	1.43699	1.44765	1.59882	1.23017	3.05525	3.05873	2.06837	2.25601	6.43224	1.69147
hsa_circ_0007291	NM_012235	SCAP	785	0	0	0	0	0	0	3.43876	3.45471	4.12704	4.11872	5.94504	5.54168	5.4224	5.67302	7.57195	3.7196
hsa_circ_0052523	NM_003887	ASAP2	104	0	0	0	0	0	0	1.17989	1.12779	1.21776	1.21776	1.31416	1.36004	1.23017	1.21776	1.57956	1.08744
hsa_circ_0000869	NM_052847	GNG7	462	0	0	0	0	0	0	2.03339	1.69147	1.77852	1.51003	3.3044	3.64511	2.92393	3.03771	2.78787	1.55017
hsa_circ_0073817	NM_133638	ADAMTS19	648	0	0	0	0	0	1	1.79532	1.86857	2.04046	1.86857	2.89695	2.99472	2.33281	2.24382	5.12971	1.77005
hsa_circ_0006374	NM_001655	ARCN1	815	0	1	0	1	0	0	7.94418	7.52772	6.28392	6.24471	2.58547	3.03771	1.83647	2.00479	2.08895	7.3632
hsa_circ_0007360	NM_007348	ATF6	827	0	0	0	0	0	1	6.63247	6.0861	6.42653	5.81466	5.87319	5.3202	6.28206	5.67642	5.08344	5.93228
hsa_circ_0050532	NM_005499	UBA2	312	0	1	0	1	0	0	2.7014	2.7014	2.45412	2.40572	4.95198	4.79693	4.42293	4.55085	5.85076	2.60941
hsa_circ_0009456	NM_015102	NPHP4	924	0	0	0	0	0	0	6.99639	6.3239	6.052	5.22345	6.78638	5.87418	6.49945	5.73092	5.06191	6.2247
hsa_circ_0001696	NM_022373	HERPUD2	347	0	0	0	0	0	0	1.77005	1.93829	1.78694	1.77005	2.04046	2.19402	2.15551	2.2741	1.99028	1.86062
hsa_circ_0045932	NM_025090	USP36	214	0	0	0	0	0	0	3.94708	4.6523	4.29146	4.78647	8.56839	7.82985	8.43196	7.65165	8.33827	4.52086
hsa_circ_0000255	NM_022039	FBXW4	415	0	0	0	0	0	0	1.56983	1.56983	1.42624	1.48954	1.51003	1.40451	1.31416	1.40451	1.30245	1.55017
hsa_circ_0000727	NM_013275	ANKRD11	13043	16	5	2	10	5	10	5.01608	5.09281	3.44409	3.53691	2.4699	2.42203	2.07526	2.00479	1.96823	4.94352
hsa_circ_0001056	NM_002285	AFF3	32434	39	16	14	19	12	35	1.12779	1.25467	1.47918	1.59882	1.26676	1.27876	2.53635	2.2129	3.07602	1.27876
hsa_circ_0007725	NM_014643	ZNF516	1450	0	0	0	0	0	0	4.37624	4.41208	2.88915	2.80041	2.8535	3.09988	3.02352	2.8813	2.73661	4.16146
hsa_circ_0049356	NM_199141	CARM1	351	0	0	0	0	0	0	3.05525	3.14644	4.60187	4.36925	3.92626	4.24331	5.81157	5.55715	6.47262	3.16272
hsa_circ_0000332	NM_022172	PC	111	0	0	0	0	0	0	7.08615	6.94627	4.76957	5.00167	6.61336	6.51506	5.70671	5.76329	5.54293	6.75828
hsa_circ_0059512	NM_152227	SNX5	462	0	0	0	0	1	2	3.4809	4.38459	3.73056	4.42293	4.14517	4.93975	3.64047	4.36925	5.50896	4.35657
hsa_circ_0004525	NM_031229	RBCK1	293	0	0	0	0	0	0	3.63814	3.72618	3.16918	3.19472	5.19287	5.09197	4.6672	4.62789	5.76968	3.78623
hsa_circ_0003127	NM_030938	VMP1	502	0	0	0	0	0	0	1.08744	1.93829	1.0599	1.74433	3.23837	3.87582	3.01995	3.7218	2.93155	1.86857
hsa_circ_0003421	NM_014972	TCF25	767	0	0	0	0	0	0	5.23273	5.17132	3.10325	3.32479	4.82071	4.60782	3.45998	3.57388	4.10699	5.02233
hsa_circ_0023704	NM_016578	RSF1	165	0	0	0	0	0	0	8.6249	7.82513	7.86683	7.22861	7.91829	7.30299	6.70843	6.29577	6.84074	7.74863
hsa_circ_0008334	NM_001001555	GRB10	365	0	0	0	0	0	0	1.89219	2.0263	1.7093	1.68247	1.81192	1.74433	1.66429	1.64589	1.37129	1.91542
hsa_circ_0088059	NM_022486	SUSD1	153	0	0	0	0	0	0	2.04748	2.06837	1.62725	1.60836	2.92393	2.97643	2.86945	2.81695	3.9452	2.05448
hsa_circ_0007345	NM_004087	DLG1	673	1	0	0	0	0	0	6.49207	5.53919	5.8717	5.28718	6.91707	6.02198	6.9843	6.17261	4.34948	5.55838
hsa_circ_0060828	NM_199203	TMEM189-UBE2V1	570	0	0	0	0	0	0	6.63393	6.75264	6.68806	6.73316	6.59878	6.45819	6.6415	6.6351	5.88697	6.70704
hsa_circ_0048009	NM_198531	ATP9B	1215	0	0	0	2	0	1	2.48551	2.48033	2.63296	2.8087	2.74528	2.77099	3.85994	3.63814	3.54189	2.38367
hsa_circ_0038508	NM_018119	POLR3E	277	0	0	0	0	0	0	1.38245	1.44765	1.24247	1.10102	1.29065	1.15407	1.12779	1.24247	1.38245	1.15407
hsa_circ_0005142	NM_013438	UBQLN1	268	0	0	0	0	0	0	2.00479	2.06144	1.78694	1.88436	2.20034	2.1813	1.75295	1.72692	1.96823	1.97562
hsa_circ_0087293	NM_007005	TLE4	222	0	1	0	0	0	0	1.89998	1.83647	1.46875	1.52017	1.82015	1.56003	1.85261	1.6366	1.55017	1.67341
hsa_circ_0048234	NM_170711	DAZAP1	1019	0	0	0	0	0	0	1.38245	1.59882	1.44765	1.42624	3.57874	3.44941	2.97643	2.90857	2.93155	1.6366
hsa_circ_0041506	NM_015113	ZZEF1	487	0	0	0	0	0	0	2.08895	2.20664	1.64589	1.6366	1.97562	2.07526	1.83647	1.69147	1.73565	2.01917
hsa_circ_0006110	NM_014709	USP34	167	0	0	0	0	0	0	3.83376	3.74792	3.68622	3.70412	4.38598	4.22483	3.16272	3.40085	5.37988	3.75438
hsa_circ_0033024	NM_014216	ITPK1	151	0	0	0	0	0	0	2.24382	2.04046	1.9608	1.99028	4.11035	4.12039	3.35626	3.51932	3.2506	2.07526
hsa_circ_0008043	NM_001146108	PTGR1	670	0	0	0	0	0	0	4.60544	4.55825	4.08154	4.19981	4.38459	4.42698	3.84389	3.97684	4.52716	4.47207
hsa_circ_0001749	NM_021807	EXOC4	901	0	1	0	0	0	0	1.98297	2.08212	1.94583	1.68247	1.71814	1.71814	1.91542	1.82834	1.97562	1.93829
hsa_circ_0071869	NM_005885	6-Mar	223	0	0	0	0	0	0	5.7558	5.81723	5.72873	5.65185	4.89272	5.24118	6.72057	6.39243	7.72417	5.64317
hsa_circ_0007763	NM_001083601	NAA60	246	0	0	0	0	0	0	2.88523	2.9429	2.87341	2.77099	3.24144	3.28966	3.44675	3.43072	3.19155	2.8575
hsa_circ_0059545	NM_032985	SEC23B	481	0	0	0	0	0	0	1.94583	1.85261	1.83647	1.82015	2.00479	2.12261	2.2741	2.28008	2.54631	1.7093
hsa_circ_0003597	NM_032303	HSDL2	581	0	0	0	0	1	2	5.26021	4.73516	4.746	4.39427	4.82071	4.63023	4.43504	4.18076	4.29442	4.78436
hsa_circ_0079675	NM_182898	CREB5	238	0	0	0	0	0	0	6.30826	6.24012	5.87319	5.93133	6.47425	6.39485	5.96837	6.05679	5.68771	6.26067
hsa_circ_0014063	NM_001145415	SETDB1	313	0	0	0	0	0	0	1.87649	1.99755	1.93071	1.82015	2.34427	2.43817	2.14899	2.15551	5.34323	1.9608
hsa_circ_0009759	NM_001001998	EXOSC10	437	0	1	0	0	0	0	1.0032	0.882626	1.0599	0.882626	1.24247	1.58922	2.32125	2.31544	2.97643	0.929029
hsa_circ_0000231	NM_018287	ARHGAP12	794	0	0	2	0	2	0	7.80078	7.38052	7.46069	7.06271	7.33709	7.10564	7.19775	7.07243	6.82881	7.2643
hsa_circ_0001845	NM_139235	NOL6	389	0	0	0	0	0	1	2.55126	2.4699	3.38983	3.78623	3.50152	3.38706	3.67491	3.5294	4.64883	2.34427
hsa_circ_0000994	NM_021097	SLC8A1	1832	0	0	0	0	3	3	3.40359	3.30733	2.74095	2.81695	4.26004	4.18714	3.29262	3.42533	4.64305	3.40905
hsa_circ_0023881	NM_007166	PICALM	165	0	0	0	0	0	0	5.39649	5.0843	3.74792	3.68171	3.59802	3.74576	3.06913	3.20104	2.37811	5.04796
hsa_circ_0022589	NM_001012662	SLC3A2	69	0	0	0	0	0	0	3.67037	3.54438	3.03418	2.86945	3.40905	3.57874	3.37314	3.4334	3.94896	3.54189
hsa_circ_0005941	NM_001080432	FTO	344	0	0	0	0	0	1	3.94332	3.86989	3.68171	3.50918	4.35657	4.64768	4.31641	4.39427	6.69674	3.9032
hsa_circ_0000419	NM_175623	RAB3IP	242	0	0	0	1	0	0	2.06837	2.162	2.32125	2.12261	2.39474	2.53635	2.29196	2.10924	2.29787	2.07526
hsa_circ_0056390	NM_001145928	SAP130	264	0	0	0	0	0	0	2.11594	2.4594	2.1813	2.22535	2.24993	2.012	2.14244	2.09574	1.80364	2.37252
hsa_circ_0001411	NM_001134937	FIP1L1	169	0	1	0	0	0	0	1.75295	1.86062	1.72692	1.66429	2.06837	2.23769	2.33281	2.2741	1.77005	1.82834
hsa_circ_0078150	NM_001127715	STXBP5	281	0	0	0	0	0	0	3.909	4.20139	3.25971	3.19472	3.40085	3.41178	3.15948	2.96162	3.28372	4.00959
hsa_circ_0025711	NM_016551	TM7SF3	178	0	0	0	0	0	0	2.37811	2.88915	4.15821	3.95271	3.9713	3.89153	4.63257	4.42967	4.67289	2.79624
hsa_circ_0035560	NM_001136015	ANXA2	309	0	0	0	0	0	0	2.21914	2.34427	1.34871	1.19262	1.85261	1.98297	1.49982	1.38245	1.33728	2.22535
hsa_circ_0054656	NM_001039348	EFEMP1	120	1	0	0	0	0	0	1.59882	1.55017	1.49982	1.31416	1.38245	1.56983	1.45824	1.23017	1.56983	1.51003
hsa_circ_0063306	NM_152221	CSNK1E	348	0	0	0	0	0	0	7.99675	7.35313	7.23228	6.85883	7.81539	7.22977	6.85683	6.47	6.58042	7.36425
hsa_circ_0008351	NM_032773	LRCH3	4727	2	4	2	1	1	8	4.9641	5.09366	5.45382	5.37221	5.42847	5.33392	5.26775	5.18333	5.07659	5.01249
hsa_circ_0004795	NM_007068	DMC1	454	0	0	0	0	1	0	2.04046	2.61888	2.16846	2.83331	2.64228	3.06221	2.32125	3.14971	3.61704	2.63296
hsa_circ_0051657	NM_015168	ZC3H4	111	0	0	0	0	0	0	4.7395	5.01608	4.56316	4.51073	3.95831	3.75866	3.70634	3.586	2.77945	4.70325
hsa_circ_0004096	NM_007368	RASA3	317	0	0	0	0	0	0	2.59029	2.88915	1.88436	1.74433	2.62359	2.62828	1.97562	1.81192	1.93071	2.88523
hsa_circ_0032391	NM_014982	PCNX	2634	1	1	0	1	0	2	2.26206	3.22603	2.59988	3.12667	2.86945	3.12002	3.53691	3.72399	3.99331	3.30733
hsa_circ_0072627	NM_001134779	IPO11	1139	0	0	2	0	0	1	0.215008	0.768169	0.164185	0.334744	6.43359	6.07066	5.30195	5.26549	6.02866	0.643843
hsa_circ_0006623	NM_002568	PABPC1	266	0	0	0	0	0	0	0.716192	0.625174	0.625174	0.487255	3.28966	3.46524	2.98011	3.17561	2.95042	0.60626
hsa_circ_0092291	NM_003908	EIF2S2	240	0	0	0	0	0	1	1.87649	2.26809	1.98297	2.21914	6.79083	6.49721	6.4882	6.44594	6.7798	2.1813
hsa_circ_0063329	NM_001098504	DDX17	200	0	0	0	0	0	0	4.71544	4.74059	4.43504	4.53968	4.69208	4.49924	4.3984	4.40662	3.65204	4.71654
hsa_circ_0022015	NM_004551	NDUFS3	246	0	0	0	0	0	0	2.65614	2.89695	2.1813	2.42743	2.90471	2.70585	2.79206	3.0897	2.88523	2.77099
hsa_circ_0007404	NM_017905	TMCO3	347	0	0	0	0	0	1	3.80916	4.09008	4.10699	4.05563	5.17774	5.13796	4.54837	4.46815	5.88843	4.1287
hsa_circ_0088485	NM_001145001	NEK6	323	0	0	0	0	0	0	2.01917	2.14899	1.45824	1.64589	2.04046	2.18768	1.62725	1.53024	2.12925	2.04046
hsa_circ_0029589	NM_001161344	CHFR	263	0	0	0	0	0	0	5.48133	5.54665	4.6314	4.81352	6.53708	6.41265	5.59362	5.63736	7.69524	5.44852
hsa_circ_0006097	NM_015446	AHCTF1	428	0	0	1	0	0	0	2.20664	2.43281	3.03063	2.93913	3.14317	3.19472	3.77781	3.75438	4.58868	2.37252
hsa_circ_0001977	NM_152227	SNX5	1027	0	0	0	0	1	2	3.63814	4.01319	3.35909	3.66352	4.02213	4.34378	3.56656	4.03633	4.48895	3.89543
hsa_circ_0066631	NM_080927	DCBLD2	366	0	1	0	0	0	0	1.43699	1.54024	1.30245	1.24247	1.6366	1.67341	1.54024	1.52017	2.2741	1.43699
hsa_circ_0082950	NM_005614	RHEB	223	0	0	1	0	0	0	2.71911	2.84142	3.39259	3.36473	3.76507	3.59322	3.56166	3.69519	3.81946	2.81695
hsa_circ_0013744	NM_006699	MAN1A2	218	0	0	0	0	0	0	1.70041	1.82834	1.92309	1.87649	2.80456	2.59029	2.11594	2.20664	2.08212	1.69147
hsa_circ_0077765	NM_152553	RNF217	601	0	0	0	0	0	2	2.54134	2.52129	1.92309	1.89998	3.26876	3.20419	3.28669	3.47048	3.51679	2.47512
hsa_circ_0082440	NM_021807	EXOC4	292	0	0	0	0	0	0	2.72351	2.81283	2.51623	2.54134	3.65665	3.89153	3.26273	3.21983	6.43359	2.91627
hsa_circ_0009594	NM_012102	RERE	197	0	0	0	0	0	0	3.96017	3.83172	3.12002	3.28669	4.66149	4.98713	4.78226	4.73733	7.54116	3.84792
hsa_circ_0008648	NM_130847	AMOTL1	527	0	0	0	0	0	0	5.35885	5.29163	4.7938	4.89467	4.61257	4.43905	3.46786	3.35626	2.37811	5.15677
hsa_circ_0003227	NM_153485	NUP155	399	0	0	0	0	0	1	2.40572	2.63763	2.0263	2.01917	2.58547	2.49068	2.23153	2.08895	1.91542	2.59509
hsa_circ_0070113	NM_025074	FRAS1	378	0	0	0	0	0	0	0.768169	0.680471	1.0032	1.08744	1.77852	1.72692	1.82015	2.04046	2.51116	0.716192
hsa_circ_0025887	NM_198578	LRRK2	281	1	0	0	0	0	0	5.37291	5.50832	4.6932	4.64421	5.73528	5.55284	5.02055	4.8166	5.276	5.29753
hsa_circ_0064220	NM_033084	FANCD2	411	0	0	0	1	0	1	1.47918	1.56003	1.30245	1.42624	2.53635	2.38922	1.9608	2.0263	2.76673	1.43699
hsa_circ_0003568	NM_014761	IST1	195	0	0	0	0	0	0	3.82151	3.89348	3.95458	3.98784	4.17756	4.32076	5.04006	4.97151	5.67131	3.89932
hsa_circ_0019632	NM_024541	C10orf76	210	0	1	0	0	0	0	1.77852	1.83647	1.54024	1.52017	1.44765	1.51003	1.61784	1.49982	1.37129	1.76152
hsa_circ_0070356	NM_080685	PTPN13	1080	0	0	1	0	0	1	2.45412	2.48551	2.2129	1.90772	2.49068	2.20664	2.24382	2.06837	2.10251	2.36692
hsa_circ_0022812	NM_002689	POLA2	641	0	0	0	0	0	0	2.7496	2.58547	1.53024	1.10102	3.8459	4.27209	3.07258	3.21671	3.56166	2.39474
hsa_circ_0079492	NM_001159767	BZW2	416	1	0	0	2	0	0	2.81283	2.7014	2.67895	2.23769	2.68346	2.59988	2.15551	1.79532	2.15551	2.53135
hsa_circ_0004109	NM_032012	C9orf5	322	0	0	0	0	0	1	2.59988	2.66073	2.55126	2.32704	2.72789	2.46466	2.24382	2.12261	2.30961	2.49068
hsa_circ_0003060	NM_003848	SUCLG2	305	0	0	0	0	0	0	3.23222	3.37873	3.98235	3.96203	4.19349	4.1919	4.20296	4.27659	5.17854	3.39259
hsa_circ_0046555	NM_005993	TBCD	241	0	0	0	0	0	0	5.10213	5.19999	4.55208	4.30912	4.13035	4.09687	3.60994	3.56166	2.65614	4.73298
hsa_circ_0063982	NM_002972	SBF1	192	0	0	0	0	0	0	1.9608	1.97562	2.1749	2.15551	2.67895	2.81695	3.44675	3.48349	3.31899	1.82834
hsa_circ_0006980	NM_007314	ABL2	171	0	0	0	0	0	0	6.96193	6.61809	5.09112	5.09959	4.70547	4.66378	3.66809	3.77781	4.22947	6.59668
hsa_circ_0000401	NM_001077401	ACVRL1	102	0	0	0	0	0	0	1.71814	1.84457	1.96823	1.97562	2.51116	2.60941	2.89695	2.93534	4.16307	1.98297
hsa_circ_0092369	NM_006548	IGF2BP2	300	0	0	0	0	0	0	1.62725	1.74433	1.31416	0.944171	1.78694	1.81192	1.26676	1.07374	1.51003	1.55017
hsa_circ_0001953	NM_003411	ZFY	662	0	1	0	0	0	0	1.83647	1.9608	2.12925	2.06144	1.77852	1.87649	2.01917	1.85261	2.21914	1.84457
hsa_circ_0022803	NM_002689	POLA2	275	0	0	0	0	0	0	0.662273	0.929029	1.24247	1.19262	2.26206	2.25601	2.61888	2.77523	3.78413	0.973986
hsa_circ_0007781	NM_005993	TBCD	255	0	0	0	0	0	0	4.00238	6.09078	4.5158	5.70615	6.96703	6.89702	6.39036	6.64903	7.17607	6.0202
hsa_circ_0003624	NM_017811	UBE2R2	185	0	1	0	0	0	0	2.12261	2.2129	1.93071	2.012	2.14244	2.37811	2.00479	2.05448	2.42203	2.24382
hsa_circ_0029033	NM_144668	WDR66	193	0	0	0	0	0	0	0.988666	1.12779	0.89826	0.973986	1.26676	1.47918	1.12779	1.0032	3.28669	1.04594
hsa_circ_0000137	NM_018489	ASH1L	742	0	0	0	0	0	0	8.73191	7.8879	8.44799	7.67836	8.55512	7.70583	8.02072	7.43094	6.49657	7.81307
hsa_circ_0052858	NM_015317	PUM2	1309	0	1	0	0	1	1	3.20733	3.45471	3.13659	3.21359	4.64768	4.56928	3.75438	3.91478	6.34081	3.45471
hsa_circ_0000661	NM_139057	ADAMTS17	96	0	0	0	0	0	0	6.25005	6.41367	4.49282	4.04338	4.72752	4.73842	3.92435	3.86393	3.66809	6.11774
hsa_circ_0074932	NM_003062	SLIT3	236	0	0	0	0	0	0	3.34204	3.56656	3.32189	3.4145	4.21237	4.19665	3.86393	3.9032	5.67245	3.38983
hsa_circ_0006462	NM_017921	NPLOC4	226	0	0	0	0	0	0	8.29103	7.67397	6.94085	6.71534	7.85398	7.43881	6.88726	6.55999	6.83415	7.50731
hsa_circ_0007772	NM_012424	RPS6KC1	572	1	0	0	0	0	0	4.26307	4.16307	3.61231	3.58359	3.10998	3.14644	3.65894	3.47048	2.29787	4.17436
hsa_circ_0000916	NM_017660	GATAD2A	124	0	0	0	0	0	0	7.8132	7.61146	7.40124	7.31469	7.25199	7.09274	6.68073	6.69758	4.6546	7.4237
hsa_circ_0005523	NM_032013	NDRG3	227	0	0	0	0	0	0	0.46643	0.402089	0.239763	0.0844266	3.04475	3.20733	1.91542	2.22535	2.08895	0.311579
hsa_circ_0009104	NM_030755	TMX1	512	0	0	0	0	0	0	8.28649	7.47004	7.85911	7.14487	7.91073	7.09889	7.94946	6.97926	5.91893	7.38243
hsa_circ_0000141	NM_015327	SMG5	110	0	0	0	0	0	0	1.55017	1.86062	1.40451	1.43699	1.6366	1.83647	1.69147	1.87649	2.08895	1.78694
hsa_circ_0007739	NM_004446	EPRS	345	0	0	0	1	0	0	5.01965	5.49489	0.46643	0.944171	7.74836	7.22822	6.89678	6.65018	7.4483	5.44786
hsa_circ_0005281	NM_005993	TBCD	403	0	0	0	0	0	0	3.02708	3.26876	1.69147	2.16846	3.59802	3.39535	3.71298	3.58359	5.65875	3.07945
hsa_circ_0003725	NM_001516	GTF2H3	393	0	1	0	3	0	1	1.15407	1.74433	0.698442	1.07374	3.10325	3.34204	2.86945	3.22913	2.40024	1.71814
hsa_circ_0083756	NM_171982	TRIM35	231	0	0	0	0	0	1	3.31025	3.50408	3.27476	3.39535	4.02748	4.09348	3.61704	3.58841	5.58157	3.51932
hsa_circ_0031250	NM_001039619	PRMT5	327	0	0	0	0	0	0	0.86682	1.10102	0.818338	0.716192	1.03183	1.33728	1.03183	0.83468	2.65614	1.01758
hsa_circ_0000885	NM_001079817	INSR	552	0	0	0	0	0	0	0.785086	0.959156	1.26676	1.49982	1.62725	1.64589	2.13586	2.12261	3.40359	1.01758
hsa_circ_0012415	NM_001981	EPS15	425	0	0	0	0	0	0	7.04174	6.82293	5.34893	5.21255	6.04543	5.86675	5.05844	5.06451	3.80294	6.76708
hsa_circ_0057684	NM_006226	PLCL1	2865	3	1	2	2	0	7	4.40115	4.46159	3.91478	3.93007	3.88762	3.57874	3.46524	3.53691	3.2445	4.31786
hsa_circ_0014022	NM_025150	TARS2	543	0	0	0	0	0	0	1.89219	2.12261	1.56003	1.43699	3.25971	3.36473	2.32125	2.70585	5.33822	1.99028
hsa_circ_0006947	NM_001002860	BTBD7	1080	2	0	1	0	0	2	2.9579	3.04475	2.05448	2.01917	2.8575	2.7496	2.26809	2.1813	2.20034	3.0092
hsa_circ_0062390	NM_058004	PI4KA	312	0	0	0	0	0	0	5.40061	5.2587	4.81042	4.6797	4.74708	4.73624	4.41072	4.39013	3.51426	5.1189
hsa_circ_0025388	NM_144670	A2ML1	504	0	0	0	0	0	0	4.26909	4.27509	3.17561	3.14317	4.0381	4.07124	3.50918	3.39259	3.51932	4.12205
hsa_circ_0005045	NM_020532	RTN4	208	0	0	0	1	0	0	1.51003	1.48954	1.56983	1.66429	1.66429	1.64589	1.82015	1.77005	1.68247	1.52017
hsa_circ_0029961	NM_015032	PDS5B	613	0	1	0	1	1	0	2.21914	2.30375	2.23153	2.10251	2.39474	2.37252	2.2741	2.10251	2.20664	2.25601
hsa_circ_0006640	NM_025090	USP36	266	0	0	0	0	0	0	2.10924	2.32704	2.40024	2.89695	4.02392	4.0381	4.09687	4.16307	6.31155	2.26809
hsa_circ_0008916	NM_199040	NUDT4	156	0	0	0	0	0	0	2.09574	2.09574	1.69147	1.75295	2.90857	3.09988	2.81283	3.00198	4.19665	1.97562
hsa_circ_0004946	NM_015963	THAP4	214	0	0	0	1	0	0	1.98297	1.97562	1.76152	1.59882	1.92309	1.72692	1.54024	1.30245	1.7093	1.96823
hsa_circ_0073239	NM_004385	VCAN	5732	2	2	1	7	1	13	1.42624	1.15407	1.25467	1.29065	1.61784	1.52017	1.43699	1.75295	1.69147	1.17989
hsa_circ_0082149	NM_014390	SND1	212	1	0	0	0	0	0	1.37129	1.30245	1.23017	1.24247	1.27876	1.38245	1.15407	1.21776	1.30245	1.30245
hsa_circ_0008342	NM_001293	CLNS1A	611	0	0	0	0	0	0	2.28603	2.23769	2.012	1.79532	2.15551	2.01917	1.99755	2.03339	2.05448	2.18768
hsa_circ_0000198	NM_014801	PCNXL2	844	0	0	1	0	0	0	2.50095	2.59988	2.24382	2.19402	0.973986	0.944171	0.944171	0.60626	0.733727	2.37811
hsa_circ_0059151	NM_031229	RBCK1	1141	0	0	0	0	0	0	2.52129	2.83737	4.24942	4.38182	3.7436	3.79252	5.02322	4.94447	4.68984	2.62359
hsa_circ_0084615	NM_032468	ASPH	264	1	0	0	1	0	0	1.57956	1.60836	1.48954	1.44765	1.34871	1.29065	1.40451	1.43699	1.39352	1.62725
hsa_circ_0092317	NM_001670	ARVCF	1140	0	0	0	0	0	1	0.86682	1.45824	0.959156	1.23017	1.20525	1.58922	1.04594	1.23017	1.92309	1.27876
hsa_circ_0038645	NM_002738	PRKCB	860	0	0	0	1	0	1	4.60425	4.65805	4.07812	4.25398	5.21645	5.17373	4.92933	4.97428	5.71996	4.6173
hsa_circ_0006413	NM_005993	TBCD	454	0	0	0	0	1	0	4.34093	4.65805	4.39978	4.61257	6.00494	5.98586	5.56513	5.68095	7.4602	4.54837
hsa_circ_0008911	NM_032434	ZNF512	195	0	0	0	0	0	0	2.52129	2.22535	2.11594	1.84457	2.32125	2.12261	1.75295	1.81192	1.81192	2.10251
hsa_circ_0005122	NM_016271	RNF138	559	0	1	1	0	0	0	2.76247	2.98011	2.82515	3.01279	3.57631	3.69071	3.32768	3.37314	5.47418	2.92393
hsa_circ_0041050	NM_000135	FANCA	156	0	0	0	0	0	0	1.89219	1.95334	1.79532	1.59882	1.72692	1.54024	1.80364	1.53024	1.52017	1.76152
hsa_circ_0063846	NM_014346	TBC1D22A	953	0	0	0	0	0	0	1.91542	2.29196	1.77005	2.03339	3.68847	3.72837	4.3395	4.22947	4.82071	2.19402
hsa_circ_0005079	NM_138799	MBOAT2	431	0	0	0	0	0	1	3.65435	4.21394	3.67264	3.88173	4.35516	4.50691	3.23837	3.86194	4.66606	3.97684
hsa_circ_0011002	NM_024887	DHDDS	108	0	0	0	0	0	0	8.59051	7.89815	7.86968	7.31323	8.18498	7.47852	7.68217	7.0991	6.54796	7.74944
hsa_circ_0001288	NM_014159	SETD2	100	1	0	0	0	0	1	6.72195	6.45917	5.70782	5.87911	6.79684	6.53208	5.48974	6.09757	8.05567	6.50585
hsa_circ_0002692	NM_002270	TNPO1	241	0	0	0	0	0	0	2.012	1.96823	1.78694	1.76152	1.86857	1.93829	1.85261	1.82015	1.67341	1.86857
hsa_circ_0008682	NM_014982	PCNX	1949	1	1	0	1	0	2	2.43281	3.31025	2.67895	3.40905	3.9452	4.14517	3.83172	4.06085	4.15659	3.24144
hsa_circ_0005038	NM_000287	PEX6	248	0	0	0	0	0	0	4.17916	4.16307	2.44882	2.31544	2.81695	2.72789	2.22535	2.04046	2.11594	3.85994
hsa_circ_0030793	NM_175929	FGF14	215	0	0	1	0	0	0	4.23256	4.86216	4.0381	4.55702	5.02856	5.13549	5.13136	5.16325	5.34751	4.80109
hsa_circ_0084444	NM_006904	PRKDC	643	1	0	1	1	0	1	4.88195	5.025	2.71911	3.00559	6.22004	5.86625	4.46553	4.46946	5.48198	4.75031
hsa_circ_0069248	NM_000320	QDPR	238	0	0	0	0	0	0	0.929029	1.12779	0.973986	0.944171	1.7093	1.82834	1.9608	2.07526	2.84948	1.20525
hsa_circ_0003695	NM_007166	PICALM	371	0	0	0	0	0	0	3.36473	3.71077	3.82969	3.72399	2.84142	2.59029	2.90471	2.69246	2.48551	3.64279
hsa_circ_0092287	NM_133457	EMID2	1040	0	0	0	0	0	0	4.34948	4.12205	3.33056	3.12667	4.70214	4.6546	4.08837	3.78203	3.69966	4.06432
hsa_circ_0002186	NM_004866	SCAMP1	497	0	0	0	1	2	1	4.51707	4.59709	1.48954	2.012	4.6797	4.8166	2.81695	3.16595	4.97058	4.48248
hsa_circ_0002037	NM_020750	XPO5	793	0	0	1	0	0	3	0.680471	0.929029	0.959156	0.913727	1.40451	1.41542	1.25467	1.52017	2.88915	0.959156
hsa_circ_0074229	NM_181838	UBE2D2	310	0	0	0	0	1	0	1.77852	1.77852	1.86062	1.79532	1.40451	1.42624	1.56983	1.51003	1.39352	1.81192
hsa_circ_0002675	NM_001003722	GLE1	333	0	0	0	1	0	0	1.99028	2.13586	1.56003	1.30245	1.94583	1.84457	1.69147	1.41542	1.76152	1.92309
hsa_circ_0002488	NM_139078	MAPKAPK5	188	0	0	0	0	0	1	2.40024	3.04475	3.53441	3.84792	5.28941	5.14125	5.27675	5.38058	6.77319	3.15298
hsa_circ_0003209	NM_012112	TPX2	891	1	0	0	0	0	5	4.10363	5.72928	6.67819	6.49657	7.24169	6.87448	6.46246	6.49207	5.6026	5.72381
hsa_circ_0008285	NM_004824	CDYL	667	1	0	0	0	0	0	2.50095	2.43281	2.60465	2.53135	2.42743	2.51116	2.26206	2.1749	1.86857	2.4594
hsa_circ_0003270	NM_015635	GAPVD1	449	0	0	0	1	0	0	9.06615	8.13431	7.81899	7.39729	8.3217	7.73155	7.08679	7.00408	7.04196	7.97157
hsa_circ_0029634	NM_003453	ZMYM2	246	0	0	0	0	0	0	6.45323	6.10138	6.29762	5.86326	6.45389	5.88501	6.46411	5.87615	5.03565	5.98173
hsa_circ_0000630	NM_033028	BBS4	214	0	0	0	1	0	0	1.24247	1.57956	1.39352	1.46875	2.01917	2.33281	2.20034	2.4699	2.12925	1.65512
hsa_circ_0000560	NM_001010854	TTC7B	324	0	0	0	0	0	0	1.7093	1.88436	1.89219	1.83647	2.50095	2.03339	2.08895	1.67341	1.72692	1.98297
hsa_circ_0005746	NM_014931	PPP6R1	391	0	0	0	0	0	1	2.13586	2.50095	3.0931	3.21671	3.61231	3.68622	3.64511	3.65894	4.80525	2.62828
hsa_circ_0030764	NM_000282	PCCA	834	0	1	0	0	0	1	1.20525	1.64589	1.45824	2.0263	1.42624	1.74433	1.21776	1.80364	2.76247	1.82015
hsa_circ_0008902	NM_175854	PAN3	411	0	0	0	0	1	0	6.12358	5.93749	5.16244	5.26021	4.08496	3.80294	3.76294	3.45998	3.5294	5.95862
hsa_circ_0090049	NM_015884	MBTPS2	232	0	0	0	0	0	0	1.62725	1.84457	1.56003	1.71814	1.74433	1.96823	1.81192	1.81192	2.10924	1.82834
hsa_circ_0041150	NM_006987	RPH3AL	474	0	0	0	0	0	0	7.5571	7.33995	7.15222	7.02159	7.22028	7.06552	6.64527	6.83339	6.02955	7.22745
hsa_circ_0006757	NM_024294	C6orf106	350	0	0	0	0	0	0	1.16704	1.69147	1.17989	1.42624	4.87308	5.02055	5.19762	5.16083	4.81866	1.67341
hsa_circ_0002190	NM_014997	KLHDC10	304	0	0	0	0	0	1	1.29065	1.52017	1.39352	1.49982	1.34871	1.76152	2.0263	2.03339	1.86857	1.53024
hsa_circ_0003502	NM_007282	RNF13	622	0	0	0	0	0	1	3.91093	3.79252	3.82765	3.7608	3.74143	3.62176	3.74576	3.55921	1.99755	3.69519
hsa_circ_0068075	NM_016331	ZNF639	140	0	0	0	0	0	1	5.81775	5.01249	7.82488	7.13232	6.21263	5.37849	5.87516	5.36167	3.81535	5.23888
hsa_circ_0004565	NM_007282	RNF13	516	0	0	0	0	0	1	3.89738	3.71519	3.46261	3.17239	3.77781	3.69519	3.71519	3.4334	3.24144	3.65204
hsa_circ_0092284	NM_004110	FDXR	360	0	0	0	1	0	0	4.92647	4.91499	4.64652	4.75246	5.25339	4.96966	4.61257	4.64652	4.19507	4.86016
hsa_circ_0003146	NM_014601	EHD2	413	0	0	0	0	0	0	3.21359	3.38151	2.10251	2.162	4.31641	4.42698	3.35626	3.5394	4.91595	3.15298
hsa_circ_0002168	NM_199203	TMEM189-UBE2V1	450	0	0	0	0	0	0	4.56683	4.43638	4.22483	3.84187	4.00057	3.92053	3.88958	3.62176	3.79461	4.20924
hsa_circ_0001377	NM_001010938	TNK2	1274	1	0	0	0	0	0	3.10998	2.99108	2.33281	2.0263	2.95416	2.73226	2.48551	2.35564	2.53635	2.92011
hsa_circ_0054263	NM_020744	MTA3	385	0	0	0	0	0	0	3.31317	3.20419	2.97274	3.10662	2.86945	3.32189	4.09856	4.12205	4.98347	3.20419
hsa_circ_0031419	NM_016106	SCFD1	794	0	1	0	0	0	3	2.23153	2.36129	3.05525	3.19155	3.60994	3.81535	3.76507	4.06778	4.93786	2.35564
hsa_circ_0029976	NM_015678	NBEA	1277	0	1	0	0	1	0	6.05462	6.09036	4.86912	5.71169	6.50041	6.20637	6.46115	6.43056	8.34372	6.1601
hsa_circ_0090518	NM_006044	HDAC6	174	0	0	0	0	0	0	3.60518	3.63814	3.50152	3.24144	3.25364	3.43608	2.78367	2.4699	2.08895	3.40905
hsa_circ_0004808	NM_032236	USP48	246	0	0	0	0	0	0	2.86548	3.27176	2.66073	2.99472	3.99149	4.24331	3.30733	3.7436	3.9713	3.2445
hsa_circ_0001721	NM_012395	CDK14	246	0	0	0	0	0	0	1.80364	1.80364	1.80364	1.76152	1.86062	1.67341	1.68247	1.54024	1.59882	1.77005
hsa_circ_0005307	NM_177538	CYP20A1	177	0	0	0	0	0	0	1.76152	2.12261	1.30245	1.82015	2.22535	2.4435	1.69147	2.01917	2.86945	2.14899
hsa_circ_0007380	NM_017755	NSUN2	178	0	0	0	0	0	0	2.20034	2.2129	2.43817	2.29787	2.16846	2.2129	2.24382	2.15551	2.1749	2.22535
hsa_circ_0045933	NM_025090	USP36	862	0	0	0	0	0	0	1.74433	1.82834	1.59882	1.62725	2.54134	2.51116	2.19402	2.36692	2.54631	1.71814
hsa_circ_0003650	NM_002265	KPNB1	1216	0	1	0	2	0	0	0.733727	0.86682	0.680471	0.60626	1.07374	1.19262	0.959156	0.959156	1.49982	0.89826
hsa_circ_0008773	NM_007166	PICALM	271	0	0	0	0	0	0	2.61415	2.75819	2.23769	2.05448	2.39474	2.20664	2.14244	2.06144	1.81192	2.82924
hsa_circ_0010501	NM_001113347	ECE1	179	0	0	0	0	0	0	2.8813	2.86548	2.59029	2.38367	2.28008	2.26809	1.85261	1.65512	1.30245	2.65153
hsa_circ_0004104	NM_003118	SPARC	553	0	0	0	0	0	0	2.21914	2.30961	2.14244	2.04046	2.25601	2.28008	2.13586	2.13586	2.14244	2.24382
hsa_circ_0003915	NM_001172509	SATB2	531	0	0	0	0	0	0	5.34608	5.68321	5.48198	5.67982	5.86177	5.96745	6.66397	6.4775	5.75366	5.60855
hsa_circ_0037409	NM_000548	TSC2	376	0	0	0	0	0	0	4.85817	5.16406	5.17934	5.37988	6.03574	5.90304	5.7829	5.83003	6.43291	5.10634
hsa_circ_0083587	NM_022749	FAM160B2	91	0	0	0	0	0	0	6.59159	6.67195	6.06374	6.00268	6.32499	6.15442	5.70837	5.51974	5.34537	6.39071
hsa_circ_0006276	NM_004034	ANXA7	436	0	0	0	0	0	0	5.58217	5.70282	5.87121	5.66276	5.65069	5.5633	5.56819	5.56084	5.04358	5.66104
hsa_circ_0008533	NM_007098	CLTCL1	558	0	0	0	0	0	1	2.2741	2.77523	3.05873	3.29852	3.3981	3.47309	3.41993	3.62411	3.38706	2.87341
hsa_circ_0092362	NM_004559	YBX1	200	0	0	0	0	0	0	0.716192	1.11447	0.768169	0.768169	1.14099	1.30245	0.929029	0.89826	1.36004	1.14099
hsa_circ_0008870	NM_002745	MAPK1	373	0	0	0	0	1	0	1.0599	1.15407	0.959156	0.973986	1.15407	1.30245	1.15407	1.07374	1.71814	1.16704
hsa_circ_0007427	NM_012405	ICMT	388	0	0	0	0	0	1	6.26972	6.16738	6.0878	5.92371	5.52415	5.43452	5.56268	5.61033	5.17614	6.07453
hsa_circ_0086414	NM_017637	BNC2	1970	0	1	0	2	1	0	1.19262	1.19262	1.08744	1.21776	1.40451	1.40451	1.45824	1.51003	1.72692	1.19262
hsa_circ_0015002	NM_003001	SDHC	159	0	0	1	0	0	0	1.93829	2.07526	1.84457	1.89998	2.04748	2.012	1.80364	1.80364	1.93071	1.87649
hsa_circ_0038487	NM_013302	EEF2K	322	0	0	0	0	0	0	4.14353	3.91093	3.35909	3.34204	4.17114	3.81946	3.14317	3.13988	2.18768	3.93765
hsa_circ_0005835	NM_020314	C16orf62	201	0	0	0	0	0	1	1.48954	1.43699	1.23017	1.0032	1.29065	1.30245	1.23017	1.21776	1.27876	1.39352
hsa_circ_0070033	NM_017426	NUP54	1097	0	1	0	0	0	0	1.78694	1.86857	1.62725	1.76152	2.07526	2.08212	1.90772	2.0263	2.01917	1.84457
hsa_circ_0054033	NM_003162	STRN	137	0	0	0	0	0	0	4.46027	4.76424	4.11035	3.97868	4.38459	4.14353	4.17596	3.86194	3.42533	4.63257
hsa_circ_0007167	NM_001001396	ATP2B4	458	0	0	0	0	0	1	2.36129	2.60941	1.76152	1.80364	2.30961	2.14899	1.99028	1.77005	1.92309	2.38367
hsa_circ_0004228	NM_001166136	EVC2	275	0	0	0	1	0	0	3.34204	3.76933	3.52688	3.37034	3.83579	3.13988	2.98377	3.31317	2.55126	3.42803
hsa_circ_0000782	NM_001145365	ZNF652	409	0	0	0	0	0	0	1.6366	2.12261	1.0599	1.56983	2.76673	2.7496	2.37252	2.60465	5.22809	1.89219
hsa_circ_0067492	NM_144717	IL20RB	737	0	0	0	0	0	0	7.15893	7.03954	6.55414	6.47555	6.57527	6.3079	5.94551	5.85828	5.36238	6.87621
hsa_circ_0007527	NM_130434	DPP8	707	1	0	1	0	1	0	4.59349	4.52339	3.24755	3.17561	3.88173	3.7174	3.28074	3.13988	3.21671	4.42967
hsa_circ_0082352	NM_032842	TMEM209	547	0	0	0	0	0	0	1.51003	1.61784	1.46875	1.39352	2.54631	3.32189	2.7147	3.30733	2.1749	1.51003
hsa_circ_0078357	NM_014892	SCAF8	32162	31	28	16	23	19	23	7.91036	7.56768	7.37267	7.2415	7.23285	6.94156	6.6275	6.70121	5.52289	7.42926
hsa_circ_0007914	NM_033505	EPT1	253	0	0	0	0	0	0	1.56003	2.01917	1.34871	1.58922	1.77852	2.34996	1.49982	1.88436	2.75819	1.86857
hsa_circ_0002259	NM_003290	TPM4	134	0	0	0	0	0	0	6.68946	6.44461	5.08515	5.03741	5.77816	5.66333	5.18891	5.14699	5.05321	6.27159
hsa_circ_0024553	NM_015517	HINFP	1149	0	0	0	0	0	0	7.80091	7.09019	6.46049	5.9753	7.43864	6.84402	6.6351	6.16051	5.7913	7.02181
hsa_circ_0008027	NM_016828	OGG1	428	0	0	0	0	0	0	1.07374	2.43281	1.14099	1.64589	3.3981	4.05563	2.91243	3.58117	4.16953	2.46466
hsa_circ_0015928	NM_018085	IPO9	778	0	1	0	1	0	1	2.96905	3.13659	2.77523	2.58547	2.91243	2.7014	2.68346	2.58063	2.06144	3.01995
hsa_circ_0003472	NM_139015	SPPL3	312	0	0	0	0	0	1	1.66429	1.66429	1.52017	1.45824	1.56003	1.56003	1.49982	1.26676	1.48954	1.61784
hsa_circ_0072008	NM_012334	MYO10	669	0	0	0	0	0	1	7.03358	6.76148	6.62984	6.51823	5.71335	5.26851	5.51848	5.13219	3.45206	6.63626
hsa_circ_0013587	NM_014813	LRIG2	291	0	0	0	0	0	1	2.6653	4.5259	2.77523	4.10531	3.909	4.73516	4.16792	4.6173	6.81986	4.42967
hsa_circ_0001070	NM_015361	R3HDM1	307	0	0	0	0	0	0	1.69147	1.78694	1.54024	1.6366	1.90772	1.76152	1.89219	1.81192	1.81192	1.70041
hsa_circ_0000357	NM_025164	SIK3	378	0	0	0	0	0	0	8.00038	7.54458	5.75955	5.92705	7.8477	7.44065	6.55722	6.39897	6.98453	7.3793
hsa_circ_0049220	NM_001130823	DNMT1	787	0	0	0	0	0	0	2.97274	2.50606	3.08288	2.59988	2.41118	2.05448	2.92011	2.41118	1.46875	2.4699
hsa_circ_0002846	NM_170692	RASAL2	255	0	0	0	0	0	0	6.35928	6.19098	5.78343	5.49103	4.56928	4.32221	4.10699	3.8778	3.68847	6.09969
hsa_circ_0025767	NM_175861	TMTC1	458	0	0	0	0	0	0	0.818338	0.929029	0.698442	0.818338	1.0032	1.04594	1.74433	1.69147	1.33728	0.75105
hsa_circ_0000423	NM_002480	PPP1R12A	1138	2	0	0	0	0	0	4.20924	4.07468	3.64511	3.55181	3.74576	3.56656	3.4145	3.27176	2.60465	3.98966
hsa_circ_0011950	NM_024503	HIVEP3	5728	0	0	0	0	1	1	9.37235	8.2902	8.68212	7.77097	2.41662	2.16846	1.86062	1.61784	1.86062	8.1499
hsa_circ_0071124	NM_024605	ARHGAP10	160	0	0	0	0	0	0	2.69694	2.63296	2.38922	2.36129	2.69694	2.51116	2.34427	2.29196	1.7093	2.54134
hsa_circ_0047880	NM_003839	TNFRSF11A	208	0	0	0	1	0	0	4.05912	4.26004	3.56656	3.35059	2.04748	1.6366	1.87649	1.71814	2.58063	4.11203
hsa_circ_0001329	NM_016589	TIMMDC1	323	1	0	0	0	0	0	1.42624	1.67341	1.52017	1.53024	1.78694	2.10924	1.82015	1.9608	1.95334	1.56983
hsa_circ_0006566	NM_173831	ZNF707	165	0	0	0	0	0	0	2.82106	2.98011	2.38922	2.34427	3.13329	3.21983	2.58547	2.64691	3.54438	2.88523
hsa_circ_0045601	NM_001002033	HN1	117	0	0	0	0	0	0	2.6653	3.07258	1.99755	2.44882	3.71519	3.73492	4.37205	4.28256	5.13053	3.13988
hsa_circ_0024143	NM_001080463	DYNC2H1	944	0	0	0	0	0	3	3.64047	3.8778	2.90857	2.64228	3.34775	3.11668	2.60941	2.59029	2.87736	3.67718
hsa_circ_0036398	NM_000126	ETFA	365	0	0	0	0	0	0	5.83765	5.70837	4.93881	5.06538	5.83003	5.63036	5.15596	5.11389	4.93408	5.58157
hsa_circ_0070391	NM_020803	KLHL8	880	0	0	0	0	0	2	0.89826	1.37129	1.14099	1.38245	1.43699	1.60836	1.51003	1.55017	1.92309	1.42624
hsa_circ_0047841	NM_176787	PIGN	246	0	1	0	0	0	1	5.48003	5.8198	5.27825	5.21645	5.3958	5.0979	5.09705	4.82991	4.70991	5.58157
hsa_circ_0006302	NM_001105214	ASH2L	580	0	0	0	0	0	1	1.30245	1.33728	1.0599	1.11447	1.38245	1.53024	2.04046	1.82015	1.30245	1.46875
hsa_circ_0075691	NM_000332	ATXN1	328	0	0	0	0	0	1	2.2741	2.87341	1.77852	2.37252	2.98743	3.60041	2.07526	2.82106	4.34378	2.89695
hsa_circ_0005687	NM_031476	CRISPLD2	314	0	0	0	0	0	0	5.41902	5.18891	5.03211	4.78331	4.3984	4.10025	3.73056	3.46261	2.68346	5.13053
hsa_circ_0049392	NM_000527	LDLR	259	0	0	0	0	0	1	3.47309	3.56166	2.58063	2.51623	3.81122	3.60041	2.86548	2.67441	3.20104	3.38151
hsa_circ_0004816	NM_152227	SNX5	216	0	0	0	0	0	0	4.66034	5.05844	4.6314	5.05146	4.25094	5.15433	4.73842	5.34251	6.38274	5.05234
hsa_circ_0051899	NM_012423	RPL13A	86	0	0	0	0	0	0	6.23435	5.71335	6.46312	5.84875	6.33184	5.67642	6.06807	5.55777	4.30032	5.6327
hsa_circ_0000665	NM_194259	UBE2I	424	0	0	0	1	0	1	2.4594	2.26206	1.81192	1.41542	0.913727	0.89826	0.882626	0.944171	0.733727	2.03339
hsa_circ_0006500	NM_005509	DMXL1	271	0	0	1	0	0	0	2.58547	2.49068	2.28603	2.24993	2.1813	2.39474	2.35564	2.35564	2.7496	2.46466
hsa_circ_0044396	NM_006546	IGF2BP1	259	0	0	0	1	1	1	3.88762	3.78623	3.20419	3.0897	3.37594	3.24144	2.97643	3.05176	3.03063	3.67945
hsa_circ_0000707	NM_001755	CBFB	361	0	0	0	0	0	0	9.2969	8.28816	9.1407	8.09234	3.45998	3.6028	3.26273	2.97643	3.05176	8.15215
hsa_circ_0072255	NM_153485	NUP155	278	0	0	0	0	0	0	0.913727	1.23017	1.01758	1.17989	1.55017	1.72692	1.56003	1.71814	1.49982	1.03183
hsa_circ_0001556	NM_001031711	ERGIC1	283	0	0	0	0	0	0	6.60415	6.59068	6.14749	6.19652	6.67251	6.41367	5.71058	5.68264	5.8796	6.4882
hsa_circ_0006942	NM_006356	ATP5H	228	0	0	0	0	0	0	2.9429	2.69246	2.52633	2.1813	2.74095	2.24993	2.23153	1.89219	1.79532	2.62828
hsa_circ_0008419	NM_021807	EXOC4	526	0	0	0	0	0	0	7.6871	7.16662	6.94109	6.52359	7.06725	6.578	6.02688	6.07969	4.04162	7.10963
hsa_circ_0002628	NM_170665	ATP2A2	557	0	0	0	0	0	1	3.86592	4.09517	3.05873	3.45735	5.84624	5.74774	5.12224	5.47873	5.93655	3.95831
hsa_circ_0087302	NM_007005	TLE4	731	0	0	0	2	0	2	4.98255	4.66263	4.51327	4.25094	4.46027	4.18395	3.87582	3.85194	2.66987	4.6102
hsa_circ_0001942	NM_001421	ELF4	237	0	0	0	0	0	0	2.32125	3.07602	2.30375	2.66987	3.37873	3.27176	3.0931	3.04826	5.23888	3.01638
hsa_circ_0004645	NM_001145928	SAP130	567	0	0	0	0	0	0	0.818338	0.83468	0.587095	0.60626	2.52129	2.69246	2.08895	2.31544	1.81192	0.85084
hsa_circ_0001073	NM_001616	ACVR2A	473	0	0	0	1	0	0	1.46875	1.43699	1.53024	1.39352	1.54024	1.46875	1.49982	1.42624	1.34871	1.53024
hsa_circ_0005879	NM_014708	KNTC1	195	0	0	0	1	0	0	2.36692	2.36692	2.10924	2.15551	2.79206	2.8813	2.45412	2.65614	3.12002	2.37252
hsa_circ_0007888	NM_003818	CDS2	238	0	0	0	0	0	0	6.29909	6.03353	6.85558	6.24126	5.87911	5.92848	6.39897	6.21498	5.38058	5.93181
hsa_circ_0065223	NM_012235	SCAP	158	0	0	0	0	0	0	1.77852	2.14899	1.97562	2.09574	2.47512	2.65153	2.81695	2.8535	3.56901	2.04046
hsa_circ_0064735	NM_014517	UBP1	1067	0	0	0	1	0	0	2.0263	2.64691	2.10924	2.32704	2.37252	2.92011	2.77523	2.62359	5.18493	2.48551
hsa_circ_0005358	NM_005269	GLI1	396	0	0	0	0	0	0	0.85084	1.11447	0.733727	0.86682	1.10102	1.27876	1.29065	1.34871	2.50095	1.15407
hsa_circ_0084678	NM_024790	CSPP1	479	0	0	0	1	0	3	5.31001	6.09757	5.30195	5.82645	7.01824	7.11047	7.08102	7.06855	6.72825	5.96141
hsa_circ_0092368	NM_005517	HMGN2	200	0	0	0	0	0	1	3.50663	3.8778	3.63581	3.81741	3.98051	4.33232	4.39703	4.40799	5.96976	4.0257
hsa_circ_0085711	NM_012154	EIF2C2	330	0	0	0	0	0	0	1.83647	1.49982	1.67341	1.59882	1.16704	1.23017	0.973986	0.973986	0.785086	1.56983
hsa_circ_0037511	NM_080594	RNPS1	793	0	0	0	0	0	0	1.88436	2.38922	1.52017	2.12925	2.19402	2.52633	2.01917	2.24382	3.23837	2.24382
hsa_circ_0038366	NM_020314	C16orf62	99	0	0	0	0	0	0	2.2129	2.40024	2.28008	2.32125	2.38922	2.4699	2.53135	2.58063	3.05525	2.29787
hsa_circ_0058539	NM_004238	TRIP12	313	0	0	1	0	0	0	0.818338	1.0599	1.59882	1.70041	1.37129	1.45824	1.42624	1.39352	1.92309	1.07374
hsa_circ_0040370	NM_001030007	AP1G1	269	0	0	0	0	0	0	1.84457	2.09574	1.54024	1.29065	2.43817	2.42743	2.12261	2.12925	1.9608	1.76152
hsa_circ_0078467	NM_020245	TULP4	483	0	0	0	1	0	0	0.929029	1.14099	0.680471	0.85084	1.94583	2.2129	1.39352	1.77005	3.12002	1.01758
hsa_circ_0003016	NM_032448	FAM120B	409	0	0	0	0	0	0	1.62725	1.57956	1.62725	1.15407	1.53024	1.68247	1.6366	1.73565	1.59882	1.61784
hsa_circ_0072386	NM_001098272	HMGCS1	1483	0	1	1	0	0	1	2.06837	2.23153	2.14899	2.04748	2.92775	3.09649	2.5562	2.40572	2.39474	2.11594
hsa_circ_0055954	NM_032528	ST6GAL2	1375	0	0	1	3	0	0	6.02599	5.34466	5.54789	4.70658	3.38429	2.86945	4.94258	4.47599	3.73492	5.26549
hsa_circ_0072263	NM_153485	NUP155	282	0	0	0	0	0	0	7.91061	7.38971	4.87011	5.59242	7.72033	7.31887	6.54144	6.38621	7.33386	7.20837
hsa_circ_0077705	NM_145062	ZUFSP	1130	0	0	0	1	4	1	1.82834	2.30961	1.96823	2.36129	3.14644	3.98966	4.36363	4.71102	3.45735	2.19402
hsa_circ_0053907	NM_206943	LTBP1	175	0	0	0	0	0	1	3.7967	3.87187	3.26273	3.22913	3.64742	3.10998	2.32704	2.01917	1.88436	3.52185
hsa_circ_0074816	NM_024007	EBF1	258	0	0	0	1	0	1	4.56316	4.1287	3.17881	2.90857	3.08629	2.90471	2.33855	2.1749	1.87649	3.94708
hsa_circ_0063331	NM_001098504	DDX17	451	0	0	0	0	0	0	0.567672	1.25467	0.528024	0.643843	4.69096	4.69096	3.5394	3.84993	3.31025	1.08744
hsa_circ_0007385	NM_015955	MEMO1	294	0	0	0	0	0	0	1.62725	1.61784	1.44765	1.33728	1.53024	1.59882	1.16704	1.14099	1.41542	1.59882
hsa_circ_0000651	NM_003870	IQGAP1	446	0	0	1	2	0	1	1.55017	1.69147	1.38245	1.40451	1.82015	1.81192	1.70041	1.57956	1.57956	1.6366
hsa_circ_0001006	NM_020532	RTN4	347	0	0	0	1	0	0	2.50095	2.67895	2.23769	2.30961	2.83737	2.94666	2.71911	2.8535	3.69519	2.74095
hsa_circ_0082148	NM_014390	SND1	101	0	0	0	0	0	0	1.11447	1.11447	1.0032	1.12779	1.40451	1.48954	1.12779	1.0599	1.57956	1.27876
hsa_circ_0002289	NM_000021	PSEN1	1003	0	0	0	1	0	1	4.15496	3.72837	3.06913	2.69694	3.98966	3.37873	3.62176	3.03063	2.40572	3.65894
hsa_circ_0059286	NM_001009984	C20orf194	236	0	0	0	1	0	0	5.51087	5.32237	3.93197	3.46261	2.36692	1.92309	1.9608	1.48954	2.14244	5.15189
hsa_circ_0005909	NM_004736	XPR1	371	0	0	0	0	0	0	0.733727	1.0599	0.882626	1.03183	1.15407	1.53024	1.37129	1.44765	1.49982	0.929029
hsa_circ_0026640	NM_005016	PCBP2	1139	0	1	0	0	0	1	4.33806	3.93954	3.9676	3.55181	4.11371	3.54189	3.86989	3.29852	2.63763	3.86791
hsa_circ_0073805	NM_001999	FBN2	192	0	0	1	0	0	0	1.53024	2.04046	2.38367	3.04123	4.44039	4.73624	4.50436	4.62437	5.0843	2.06144
hsa_circ_0024866	NM_020228	PRDM10	352	0	0	0	0	0	0	0.507783	0.818338	0.357544	0.882626	2.36129	2.10924	2.28603	1.90772	1.44765	0.785086
hsa_circ_0086088	NM_013291	CPSF1	91	0	0	0	0	0	0	0.801808	1.17989	0.913727	1.19262	1.25467	1.43699	1.41542	1.64589	2.9429	0.944171
hsa_circ_0041517	NM_015113	ZZEF1	712	0	0	0	0	0	0	4.47338	4.22017	3.82151	3.70634	4.39151	3.99513	3.94143	3.72618	3.57874	4.19823
hsa_circ_0034398	NM_032499	C15orf41	245	0	1	0	0	0	0	2.26206	2.40572	2.04046	1.94583	1.69147	1.43699	1.65512	1.38245	1.38245	2.30375
hsa_circ_0068851	NM_006527	SLBP	520	0	0	1	0	0	0	6.80827	6.32679	6.25954	5.79235	5.96002	5.49103	5.09281	4.75354	3.02352	6.24012
hsa_circ_0020097	NM_207303	ATRNL1	394	0	1	1	0	1	0	1.40451	1.45824	1.01758	1.16704	1.20525	1.53024	1.65512	1.54024	1.6366	1.41542
hsa_circ_0006308	NM_152756	RICTOR	486	1	1	0	0	0	0	1.39352	1.38245	1.33728	1.20525	1.37129	1.53024	1.38245	1.32576	1.29065	1.44765
hsa_circ_0029531	NM_006231	POLE	237	0	0	0	0	0	0	4.77169	4.67516	4.35232	3.80502	3.97684	3.80086	3.75866	3.52437	3.73492	4.39703
hsa_circ_0001265	NM_022485	MTMR14	184	0	0	0	0	0	0	1.20525	1.38245	1.23017	1.20525	1.40451	1.52017	1.59882	1.45824	1.75295	1.45824
hsa_circ_0035072	NM_025137	SPG11	277	0	0	0	0	0	0	6.37368	5.73636	3.77992	3.62646	4.82889	4.49539	3.69743	3.79043	3.82765	5.73636
hsa_circ_0004426	NM_005504	BCAT1	227	0	0	0	0	0	0	1.85261	1.89219	1.82015	1.89219	1.19262	0.959156	1.42624	1.25467	1.16704	1.73565
hsa_circ_0003670	NM_033116	NEK9	427	0	0	0	0	1	0	3.16272	3.80709	3.15623	3.47309	4.39427	4.56316	3.58117	4.24178	5.04796	3.89543
hsa_circ_0074817	NM_024007	EBF1	261	0	0	0	1	0	1	7.76111	7.10206	7.02248	6.48691	6.81986	6.33076	6.18979	5.85427	5.69052	7.01488
hsa_circ_0008085	NM_005419	STAT2	515	0	0	0	0	2	0	1.77005	1.9608	1.12779	1.25467	1.89219	1.69147	1.40451	1.31416	2.06837	1.89219
hsa_circ_0000976	NM_002149	HPCAL1	402	0	0	0	0	0	0	1.51003	1.81192	1.47918	1.78694	3.76507	4.29737	3.96575	4.2959	4.30912	1.73565
hsa_circ_0076078	NM_015245	ANKS1A	238	0	0	0	1	0	0	0.988666	0.89826	0.83468	0.86682	1.07374	1.25467	1.47918	1.68247	1.54024	0.944171
hsa_circ_0002976	NM_018449	UBAP2	214	0	0	0	0	0	0	1.6366	1.61784	1.56003	1.6366	1.86857	1.94583	1.77005	1.83647	2.05448	1.70041
hsa_circ_0001614	NM_001100409	SENP6	428	2	0	0	2	0	1	6.86232	6.78296	4.87308	5.37919	6.79893	6.53458	6.96958	6.78874	6.91226	6.67337
hsa_circ_0088088	NM_032303	HSDL2	378	0	0	0	0	1	2	4.5705	4.38459	4.56928	4.40115	4.4497	4.31786	4.06085	3.84389	3.12667	4.31931
hsa_circ_0078605	NM_021977	SLC22A3	259	0	0	0	0	0	0	1.6366	2.22535	1.66429	2.40024	5.50194	5.66104	4.64768	5.35035	5.84875	2.14244
hsa_circ_0003520	NM_018092	NETO2	849	2	0	0	1	1	0	3.08629	3.31317	3.17881	3.16272	3.30146	3.42263	3.21359	3.44143	3.5294	3.16272
hsa_circ_0061276	NM_003489	NRIP1	80	0	0	0	0	1	0	4.16146	4.0381	3.94332	3.86393	4.43101	4.40662	3.57388	3.95271	4.35516	3.99694
hsa_circ_0001292	NM_012235	SCAP	350	0	0	0	0	0	0	2.87736	3.41178	2.15551	2.55126	3.4145	3.90707	2.82515	3.32189	4.68421	3.38151
hsa_circ_0038646	NM_002738	PRKCB	1034	0	0	0	1	0	1	1.48954	2.18768	2.28603	2.76247	3.99331	4.27808	4.0381	4.29146	5.06711	2.21914
hsa_circ_0001811	NM_014393	STAU2	296	0	0	0	0	0	0	2.39474	2.34427	2.1749	2.26206	2.4435	2.4699	2.31544	2.14244	2.2741	2.30961
hsa_circ_0013451	NM_002959	SORT1	134	0	0	0	0	0	0	2.11594	2.62359	2.69694	2.81283	2.97274	3.17881	2.57578	2.91627	3.36754	2.57091
hsa_circ_0007846	NM_015226	CLEC16A	1338	1	0	0	1	0	1	1.92309	1.95334	1.74433	1.46875	1.79532	1.76152	1.53024	1.46875	1.66429	1.87649
hsa_circ_0004366	NM_017890	VPS13B	309	1	0	1	0	0	0	2.76247	2.70585	2.46466	2.24382	2.8575	3.0931	2.59509	2.71911	2.66987	2.7147
hsa_circ_0000613	NM_006537	USP3	363	0	1	0	0	0	1	4.50691	4.36785	3.51426	3.77145	4.53843	4.53468	3.2353	4.09008	4.84007	4.24942
hsa_circ_0000238	NM_001098512	PRKG1	207	0	0	0	0	0	0	5.4224	5.34537	5.45382	5.10381	4.18395	4.30032	4.94258	4.80732	4.51707	5.25718
hsa_circ_0002397	NM_005721	ACTR3	303	0	0	0	0	0	0	2.92775	3.02352	2.97274	2.87341	2.67441	2.67441	2.82106	2.73661	2.88523	2.91627
hsa_circ_0000929	NM_015526	CLIP3	151	0	0	0	0	0	0	7.03778	6.31628	6.78533	6.14257	6.6591	5.96837	5.94316	5.3687	4.42293	6.27272
hsa_circ_0004851	NM_005898	CAPRIN1	412	0	0	0	1	0	0	1.19262	1.33728	0.959156	1.10102	1.81192	1.99028	1.47918	1.75295	1.73565	1.21776
hsa_circ_0054021	NM_016441	CRIM1	222	0	0	0	0	0	0	6.1597	5.94316	5.07745	4.68534	5.59302	5.32816	4.88195	4.67743	4.90535	5.66219
hsa_circ_0005759	NM_002951	RPN2	194	0	0	0	0	0	0	6.59429	6.02733	5.41359	4.99986	5.27151	4.92933	4.25853	3.98235	3.56411	6.05723
hsa_circ_0000454	NM_014938	MLXIP	230	0	0	0	0	0	0	7.51256	7.10921	5.94833	6.19968	7.57363	7.07909	6.73043	6.50712	6.58828	7.14896
hsa_circ_0092363	NM_030653	DDX11	220	0	0	0	0	0	0	6.45819	7.30244	9.16054	8.1412	6.2428	7.30097	8.5738	7.99891	8.36357	7.36408
hsa_circ_0046522	NM_005993	TBCD	331	0	0	0	0	0	0	1.93829	2.20664	1.66429	1.65512	1.91542	1.96823	1.74433	1.53024	2.1813	2.20034
hsa_circ_0087493	NM_013417	IARS	1658	0	1	0	2	1	0	1.87649	2.14244	2.08895	2.31544	2.41662	2.36692	2.34996	2.26206	2.72789	2.14244
hsa_circ_0052012	NM_002691	POLD1	317	0	0	0	0	0	0	2.37811	2.21914	2.4699	2.16846	1.93071	1.68247	1.56983	1.61784	1.15407	2.18768
hsa_circ_0001576	NM_001142393	NEDD9	244	0	0	0	0	0	0	4.09856	3.71298	3.20419	2.87736	4.06605	3.60756	3.48867	2.92011	2.33855	3.586
hsa_circ_0003759	NM_005578	LPP	684	0	0	0	0	0	0	7.72978	7.64182	7.64008	7.47803	7.65453	7.50747	7.43814	7.50269	6.98178	7.495
hsa_circ_0011636	NM_024852	EIF2C3	748	0	0	0	0	0	1	2.84142	2.90471	2.26809	2.28008	2.81695	2.57091	2.35564	2.06837	2.43281	2.73661
hsa_circ_0092293	NM_002482	NASP	200	0	0	0	0	0	0	7.54908	7.2013	6.578	6.31592	6.7337	6.32209	5.77287	5.58217	5.33104	7.1461
hsa_circ_0014528	NM_003993	CLK2	262	0	0	0	0	0	0	3.01638	3.22293	3.01279	3.15298	3.77781	4.08154	3.9452	4.13531	4.40389	3.14644
hsa_circ_0004726	NM_032213	ELMOD3	408	0	0	0	0	0	2	1.29065	1.67341	1.30245	1.76152	1.81192	2.23153	1.47918	1.56983	3.67491	1.65512
hsa_circ_0006156	NM_022763	FNDC3B	526	0	0	1	0	0	2	3.31317	3.05525	3.02352	2.91243	3.5394	3.70189	3.09988	3.41993	3.44143	3.16272
hsa_circ_0039557	NM_133368	RSPRY1	459	1	0	0	0	0	0	7.56722	6.99865	7.47118	6.79945	6.94415	6.4572	6.28986	5.93371	5.40678	6.91851
hsa_circ_0054672	NM_018062	FANCL	166	0	1	0	0	1	0	1.68247	1.86062	1.69147	1.79532	1.78694	2.10924	2.21914	2.31544	2.9579	1.91542
hsa_circ_0019880	NM_024928	OBFC1	162	0	0	0	0	0	0	2.7496	2.7496	2.8615	2.80041	2.72351	3.14317	2.50606	2.84948	3.73926	2.67441
hsa_circ_0042521	NM_016231	NLK	87	0	0	0	0	0	0	2.30375	2.64691	2.08895	2.30961	2.50095	2.60465	2.24382	2.20664	2.99108	2.54631
hsa_circ_0001748	NM_017812	CHCHD3	1041	1	0	3	1	0	0	4.68646	4.49282	4.42832	4.22483	4.38043	3.79878	4.11371	3.44675	3.17881	4.37205
hsa_circ_0002513	NM_007166	PICALM	365	0	0	0	0	0	0	8.53001	7.75348	6.48205	6.3035	6.82702	6.5783	5.32599	5.4251	5.95442	7.60805
hsa_circ_0001361	NM_022763	FNDC3B	215	0	0	0	0	0	0	0.86682	0.913727	0.913727	1.0032	2.14244	2.59509	2.1749	2.49582	2.35564	1.01758
hsa_circ_0003832	NM_012343	NNT	242	0	0	0	1	0	0	6.30093	5.62977	5.13714	4.73624	6.2787	5.47743	3.91093	3.77781	2.74095	5.67245
hsa_circ_0025202	NM_002046	GAPDH	495	0	0	0	0	0	0	6.25537	5.85578	5.04709	4.84007	5.47026	5.2968	5.28866	5.21176	4.55085	5.79652
hsa_circ_0008942	NM_001130065	MYO9B	374	0	0	0	0	0	1	2.70585	2.63296	3.0897	2.57091	3.2353	3.04123	2.63296	2.43281	1.93071	2.64691
hsa_circ_0007132	NM_000332	ATXN1	2077	0	0	0	1	0	0	1.26676	1.41542	1.12779	1.08744	1.25467	1.30245	1.29065	1.53024	1.67341	1.39352
hsa_circ_0006370	NM_001042413	GLIS3	1114	0	0	0	0	0	0	1.75295	2.11594	1.72692	1.93071	2.06144	2.31544	2.03339	1.9608	3.09988	2.012
hsa_circ_0004957	NM_024917	TRMT2B	317	0	0	0	0	0	0	2.07526	2.2129	2.06144	1.60836	1.75295	1.66429	1.73565	1.80364	1.62725	2.16846
hsa_circ_0002473	NM_006260	DNAJC3	200	0	0	0	0	0	0	3.46261	3.02708	2.43817	2.10251	2.50606	2.012	1.98297	1.82834	1.95334	3.0092
hsa_circ_0016867	NM_007357	COG2	599	1	0	0	0	0	1	0.929029	1.26676	1.11447	1.04594	1.44765	1.49982	1.23017	1.19262	1.74433	1.30245
hsa_circ_0090750	NM_031407	HUWE1	395	0	0	0	0	0	0	2.33855	2.40572	1.93829	2.16846	2.79624	3.07602	2.60465	2.77099	3.48867	2.42743
hsa_circ_0038090	NM_004996	ABCC1	188	0	0	0	0	0	0	1.15407	1.54024	0.882626	1.08744	2.42203	2.40024	2.0263	2.12261	2.36692	1.40451
hsa_circ_0045194	NM_025185	TANC2	1007	0	1	0	2	0	0	1.44765	1.93071	1.12779	1.7093	1.83647	2.21914	1.57956	1.90772	4.5259	2.00479
hsa_circ_0004071	NM_001130065	MYO9B	517	0	0	0	0	0	0	2.1749	2.41662	1.84457	1.68247	4.04689	4.2959	3.71298	3.82765	2.96534	2.30961
hsa_circ_0046557	NM_005993	TBCD	475	0	0	0	0	0	0	5.60319	5.6327	4.93597	4.77487	5.17051	4.67403	4.37624	4.0381	4.10363	5.47743
hsa_circ_0000725	NM_001173539	BANP	963	0	0	0	0	0	1	2.97274	2.80456	2.50095	2.48033	2.91627	2.74095	2.68797	2.7539	2.62359	2.83331
hsa_circ_0008604	NM_001033568	RHOT1	292	0	0	0	1	0	2	1.46875	1.43699	1.45824	1.33728	1.54024	1.52017	1.40451	1.46875	1.29065	1.45824
hsa_circ_0068176	NM_018023	YEATS2	1847	1	0	0	1	1	3	1.65512	2.09574	1.94583	2.40572	2.73661	3.02708	2.62359	3.17881	3.43608	2.11594
hsa_circ_0000246	NM_138357	MCU	7620	4	4	3	7	2	5	1.31416	1.48954	0.929029	1.01758	1.51003	1.64589	1.69147	1.54024	1.85261	1.47918
hsa_circ_0007001	NM_017749	AMBRA1	362	0	0	0	0	0	1	2.16846	2.72351	3.05525	2.80041	2.82924	2.82515	3.60041	3.24144	2.91627	2.78787
hsa_circ_0067997	NM_022763	FNDC3B	405	0	0	0	0	0	0	5.52981	5.80536	7.28489	7.08358	5.29606	5.23504	5.09621	5.1897	5.88108	5.66505
hsa_circ_0005632	NM_017553	INO80	203	0	1	0	1	1	0	1.52017	1.42624	1.27876	1.33728	1.27876	1.37129	1.40451	1.32576	1.43699	1.41542
hsa_circ_0059783	NM_015338	ASXL1	109	0	0	0	0	0	0	7.98525	7.40791	7.34851	7.15751	7.25104	6.85383	6.46739	6.16496	5.33679	7.36759
hsa_circ_0060205	NM_032013	NDRG3	290	0	0	0	0	0	0	0.357544	0.423857	0.311579	0.239763	2.36129	2.71028	1.52017	2.14244	1.89219	0.528024
hsa_circ_0009244	NM_016547	SDF4	730	0	0	0	0	0	0	6.76015	6.48335	4.25853	3.98051	5.55346	4.83297	3.39535	3.12667	3.96389	6.10222
hsa_circ_0047073	NM_052911	ESCO1	542	0	0	0	1	0	1	8.51725	7.68949	7.66999	6.85258	7.9771	7.07566	6.54889	5.78921	5.02589	7.59342
hsa_circ_0072012	NM_012334	MYO10	162	0	0	0	0	0	0	2.96905	2.87341	1.58922	1.48954	2.65153	2.45412	1.86062	1.40451	2.10251	2.7539
hsa_circ_0040507	NM_030581	WDR59	370	0	0	0	0	0	0	5.80329	5.48522	4.74816	4.32076	4.9641	4.57415	4.58385	4.34378	4.37764	5.45051
hsa_circ_0082142	NM_014390	SND1	517	1	0	0	0	0	1	0.785086	1.14099	1.07374	1.08744	1.16704	1.14099	1.57956	1.47918	1.47918	1.11447
hsa_circ_0000105	NM_001040033	CD53	269	0	0	0	0	0	0	1.46875	1.94583	1.46875	1.82834	2.11594	2.33281	1.56983	2.08895	3.14644	1.91542
hsa_circ_0001535	NM_001101801	FAM13B	331	0	0	0	1	1	0	8.15	8.04748	8.24811	7.98593	8.28044	8.03117	8.16108	8.01927	7.33959	7.93224
hsa_circ_0008240	NM_033446	FAM125B	581	0	1	0	0	0	2	5.8977	5.14371	5.66447	5.21956	5.31074	4.84915	4.98072	4.31931	3.31317	5.14125
hsa_circ_0018659	NM_014431	KIAA1274	662	0	0	0	0	0	0	0.785086	1.40451	0.662273	0.882626	1.6366	1.91542	1.34871	1.54024	2.31544	1.29065
hsa_circ_0004218	NM_032883	TOX2	312	0	0	0	0	0	0	1.6366	2.0263	1.31416	1.7093	1.93071	2.08212	2.34996	2.53635	3.4809	1.99755
hsa_circ_0078607	NM_021977	SLC22A3	546	0	0	0	0	0	1	6.96077	6.82037	5.51721	5.67699	7.01488	6.83415	5.82441	5.94551	6.58466	6.69786
hsa_circ_0004628	NM_001172218	SCMH1	333	0	0	0	1	0	0	1.77852	2.11594	1.52017	1.43699	1.61784	1.47918	1.52017	1.16704	1.56003	1.93829
hsa_circ_0008628	NM_019042	PUS7	324	0	0	1	0	2	0	2.8575	2.60465	2.66987	2.21914	1.45824	1.30245	2.29196	1.88436	1.61784	2.61888
hsa_circ_0000715	NM_015020	PHLPP2	533	0	0	1	0	0	0	7.73224	7.29138	6.75801	6.4024	6.66967	6.25537	6.3522	6.09418	6.04806	7.22144
hsa_circ_0088474	NM_020946	DENND1A	170	0	0	0	0	0	0	2.4435	2.40572	2.32125	2.20034	2.30961	2.21914	2.25601	2.04748	1.97562	2.33855
hsa_circ_0062432	NM_013313	YPEL1	434	0	0	0	0	0	0	6.42349	6.17863	5.98265	5.60081	6.39622	6.02377	5.7331	5.79861	5.41699	6.15238
hsa_circ_0023182	NM_002335	LRP5	924	0	0	0	0	0	0	4.6314	4.12704	4.39703	3.98235	4.31495	3.81329	3.83172	3.31317	2.51623	4.07124
hsa_circ_0050834	NM_000540	RYR1	410	0	0	0	0	0	0	5.75312	5.14371	3.9676	3.48867	4.06605	3.54934	3.04123	2.76247	2.81695	5.24501
hsa_circ_0003323	NM_000484	APP	229	0	0	0	0	0	0	2.15551	2.20664	2.24382	2.1813	2.26206	2.57091	2.1813	2.41118	2.6653	2.25601
hsa_circ_0009674	NM_020248	CTNNBIP1	296	0	0	0	0	0	0	8.32884	7.72417	7.74944	7.18067	7.80065	7.18287	6.46771	6.22818	5.90497	7.53867
hsa_circ_0001516	NM_153234	LIX1	1336	3	2	1	1	0	1	5.00438	4.88195	4.04514	3.75866	4.04689	3.85394	3.4757	2.96534	3.16918	4.59828
hsa_circ_0002454	NM_014787	DNAJC6	350	0	0	0	0	0	0	7.23728	6.91082	5.62391	5.64607	6.82319	6.50839	5.90932	5.70448	6.10727	6.76735
hsa_circ_0072932	NM_002270	TNPO1	379	0	0	0	0	0	0	7.13604	6.74402	6.4486	6.1397	5.96884	5.83155	5.79548	5.58338	5.35885	6.69591
hsa_circ_0000075	NM_018291	FGGY	479	0	0	0	0	0	1	1.40451	1.69147	1.37129	1.55017	2.95416	3.26575	3.26575	3.38429	2.41662	1.69147
hsa_circ_0024162	NM_017515	SLC35F2	155	0	0	0	0	0	0	3.03063	3.22603	3.4783	3.46261	2.92011	3.26273	3.17561	3.22603	3.87385	3.13659
hsa_circ_0079536	NM_002214	ITGB8	674	0	1	1	1	1	1	1.45824	1.79532	1.33728	1.46875	1.45824	1.62725	1.65512	1.72692	2.63763	1.73565
hsa_circ_0001436	NM_006323	SEC24B	323	0	0	0	0	0	0	1.76152	1.7093	1.56003	1.75295	1.78694	1.73565	1.79532	1.67341	1.6366	1.71814
hsa_circ_0092319	NM_001006641	SLC25A25	220	0	0	0	0	0	0	6.00494	5.34251	5.81414	5.23273	5.69052	5.29163	5.20863	4.59589	3.62176	5.4591
hsa_circ_0053317	NM_199193	BRE	171	0	0	0	0	0	0	1.36004	1.44765	1.25467	1.21776	1.21776	1.24247	1.39352	1.36004	1.43699	1.41542
hsa_circ_0076254	NM_052893	BTBD9	1181	0	0	1	1	1	0	1.14099	1.04594	0.882626	1.12779	1.04594	1.53024	1.59882	1.86857	2.29196	1.14099
hsa_circ_0019083	NM_019859	HTR7	756	0	0	0	0	0	0	2.8575	3.56656	4.7589	4.79066	3.22293	3.90126	4.83195	4.75031	4.74923	3.68396
hsa_circ_0004296	NM_005238	ETS1	648	0	0	0	1	0	0	3.83984	4.10363	3.5294	3.80709	4.29884	4.50691	3.81535	4.10363	4.88195	4.03103
hsa_circ_0007308	NM_001100399	PDS5A	563	2	0	0	0	2	1	1.56003	1.51003	1.39352	1.41542	1.39352	1.58922	1.48954	1.49982	1.56983	1.43699
hsa_circ_0000061	NM_001172220	SCMH1	360	0	0	0	0	0	0	1.86062	1.94583	1.98297	1.89219	1.93071	1.99028	1.89219	1.76152	1.84457	1.9608
hsa_circ_0000331	NM_022172	PC	219	0	0	0	0	0	0	7.53414	7.09762	6.60921	6.33866	6.82088	6.14626	5.78973	5.41495	4.71212	6.88653
hsa_circ_0059998	NM_014071	NCOA6	123	0	0	0	0	0	0	3.33344	3.03771	3.09649	2.84142	2.67895	2.2741	2.51623	2.29196	1.96823	2.94666
hsa_circ_0028540	NM_001146699	RBM19	253	0	0	0	0	0	0	6.99888	6.54796	6.50648	6.22353	6.36421	6.02466	5.93276	5.66619	5.28718	6.39863
hsa_circ_0008768	NM_003887	ASAP2	533	0	0	0	0	0	0	3.44941	3.35343	2.38367	2.08212	2.61888	2.37252	2.37811	2.2741	2.28008	3.19472
hsa_circ_0001667	NM_017802	HEATR2	456	0	0	0	0	0	0	4.87505	4.96688	5.48909	5.24882	5.82697	5.54913	5.12805	5.06365	4.19665	4.80421
hsa_circ_0003965	NM_032012	C9orf5	591	0	0	0	0	1	1	1.99028	1.7093	1.89998	1.74433	1.80364	1.80364	1.72692	2.00479	1.60836	1.84457
hsa_circ_0005053	NM_002605	PDE8A	449	0	0	0	1	0	0	4.44705	4.53468	3.32189	3.85795	4.90438	4.88882	3.72837	4.31495	5.41902	4.41887
hsa_circ_0020117	NM_025015	HSPA12A	214	0	0	0	0	0	0	8.55404	7.93544	8.23634	7.6564	8.12562	7.72294	7.27032	7.32231	6.50137	7.81513
hsa_circ_0002320	NM_001130145	YAP1	296	0	0	0	0	0	0	2.06144	2.49582	2.77099	2.90857	2.5562	2.8535	3.7218	3.41993	3.04123	2.58547
hsa_circ_0063853	NM_014346	TBC1D22A	307	0	0	0	0	0	0	2.57091	2.62359	1.69147	1.21776	1.67341	1.21776	1.39352	1.29065	1.07374	2.24382
hsa_circ_0004381	NM_020732	ARID1B	334	0	0	0	0	0	0	4.09856	3.95644	4.04689	3.75223	3.96575	3.76933	3.85194	3.45206	2.87736	3.7672
hsa_circ_0038648	NM_002738	PRKCB	533	0	0	0	0	0	0	3.75007	3.3449	2.71028	2.67895	3.64742	3.34204	2.18768	2.20664	2.66073	3.27775
hsa_circ_0078051	NM_016108	AIG1	218	0	0	0	0	0	0	7.11842	6.60713	6.76095	6.17863	6.40583	6.18661	5.9441	5.73908	4.78857	6.56336
hsa_circ_0010039	NM_001229	CASP9	286	0	0	0	0	0	0	3.24755	3.61468	2.55126	2.92011	3.50408	3.77569	3.4145	3.65665	4.90825	3.45471
hsa_circ_0005105	NM_021982	SEC24A	232	0	0	0	0	0	0	6.96379	6.45257	6.63276	6.28206	6.26821	6.09842	6.12565	5.83053	5.17854	6.33794
hsa_circ_0068850	NM_006527	SLBP	217	0	0	0	0	0	0	2.52633	2.51623	2.012	1.80364	2.31544	2.19402	2.06144	1.77005	1.91542	2.46466
hsa_circ_0002768	NM_053025	MYLK	376	0	0	0	1	0	0	2.20034	2.33855	1.57956	1.25467	2.03339	2.0263	1.52017	1.29065	1.69147	2.19402
hsa_circ_0007883	NM_032217	ANKRD17	1634	0	0	0	0	0	1	1.07374	1.31416	1.23017	1.29065	1.23017	1.25467	1.16704	0.973986	1.31416	1.14099
hsa_circ_0003666	NM_020732	ARID1B	514	0	0	0	0	0	1	3.51426	3.20733	2.68797	2.32704	2.57578	2.2129	2.28603	2.01917	2.05448	3.20419
hsa_circ_0008500	NM_004087	DLG1	381	1	0	0	0	0	0	1.89998	1.95334	1.7093	1.49982	1.77852	1.64589	1.53024	1.48954	1.56983	1.94583
hsa_circ_0049586	NM_001136195	TNPO2	123	0	0	0	0	0	0	3.51426	3.51426	4.16146	3.76507	2.80456	2.74095	2.88523	2.77099	2.64228	3.29557
hsa_circ_0029268	NM_024809	TCTN2	301	0	0	0	0	0	0	1.73565	2.25601	1.37129	1.99028	2.73226	3.12335	2.53635	2.96905	4.63023	2.42203
hsa_circ_0003459	NM_152707	SLC25A16	421	0	0	0	1	1	1	0.929029	1.17989	0.913727	0.913727	1.12779	1.52017	0.944171	1.08744	2.05448	1.16704
hsa_circ_0050954	NM_001145901	SARS2	401	0	0	0	0	0	0	4.38598	4.50308	3.50918	3.23837	3.60041	3.34204	3.28372	3.0092	3.32189	4.09348
hsa_circ_0006697	NM_007282	RNF13	211	0	0	0	0	0	0	3.2506	3.16595	2.75819	2.59029	2.98377	2.82515	2.75819	2.68346	2.56602	3.10662
hsa_circ_0044468	NM_002204	ITGA3	828	0	0	0	0	0	0	3.15298	3.48349	3.0092	3.40905	3.96203	4.24942	3.67264	4.04162	4.98163	3.44941
hsa_circ_0001581	NM_153042	KDM1B	276	0	0	0	0	0	0	8.06987	7.58212	7.72691	7.3639	7.17346	6.82472	6.12441	6.45917	6.68073	7.45525
hsa_circ_0004673	NM_022458	LMBR1	1046	1	0	2	0	0	2	1.11447	1.31416	1.07374	1.10102	1.64589	1.77005	1.60836	1.54024	1.46875	1.15407
hsa_circ_0003273	NM_004238	TRIP12	950	0	0	0	0	0	0	2.8813	2.93534	3.10998	3.25971	3.70634	3.69295	2.8575	3.36754	3.65894	3.02352
hsa_circ_0092316	NM_015168	ZC3H4	200	0	0	0	0	0	0	4.83905	4.92074	5.17373	4.91307	4.43236	4.32511	4.74923	4.77698	4.4148	4.70547
hsa_circ_0000721	NM_002661	PLCG2	661	0	0	0	0	0	0	1.31416	1.57956	1.29065	1.40451	1.53024	1.41542	1.46875	1.48954	1.78694	1.46875
hsa_circ_0007787	NM_004260	RECQL4	300	0	0	0	0	0	0	1.16704	1.0599	0.89826	1.03183	1.29065	1.42624	1.11447	1.17989	1.27876	1.07374
hsa_circ_0003079	NM_007040	HNRNPUL1	704	0	0	0	1	0	2	1.60836	1.99755	1.52017	1.72692	2.09574	2.49582	1.73565	2.06144	3.18838	1.96823
hsa_circ_0001017	NM_003400	XPO1	307	0	0	0	0	0	0	1.73565	1.57956	1.46875	1.43699	1.52017	1.56003	1.48954	1.40451	1.33728	1.55017
hsa_circ_0004374	NM_006660	CLPX	279	0	0	0	0	0	0	3.06567	3.29557	3.52185	3.34204	3.41178	3.63581	3.06567	3.60994	3.91478	3.16272
hsa_circ_0002153	NM_012216	MID2	812	0	0	0	0	0	1	4.68984	4.59828	4.87308	4.56193	4.52967	4.29737	4.02748	3.91093	3.7672	4.46553
hsa_circ_0005542	NM_018079	SRBD1	465	0	0	0	0	1	0	2.30375	2.47512	2.18768	2.26809	2.26206	2.36129	2.47512	2.49068	2.84948	2.45412
hsa_circ_0002945	NM_021913	AXL	197	0	0	0	0	0	0	2.12261	2.34996	2.08895	2.35564	3.80294	4.34093	4.20924	4.46159	3.586	2.20664
hsa_circ_0002151	NM_005313	PDIA3	197	1	1	0	0	0	0	1.55017	1.76152	1.48954	1.88436	1.57956	2.012	2.24382	2.41662	2.87736	1.74433
hsa_circ_0038872	NM_004320	ATP2A1	384	0	0	0	0	0	0	1.41542	1.52017	1.31416	1.52017	1.57956	1.68247	1.88436	1.86857	1.85261	1.42624
hsa_circ_0089490	NM_015447	CAMSAP1	622	1	0	0	0	1	0	1.57956	1.84457	1.99028	1.76152	1.80364	1.88436	1.6366	1.45824	1.57956	1.66429
hsa_circ_0071023	NM_003866	INPP4B	1079	0	1	1	1	1	0	8.40981	7.78811	6.93162	6.6095	7.32918	6.87818	5.88451	5.83765	6.39726	7.75187
hsa_circ_0016201	NM_015375	DSTYK	389	0	0	0	0	0	0	7.56248	7.11716	7.17366	6.60594	6.59848	5.78711	6.01438	5.47026	4.36222	6.87027
hsa_circ_0046464	NM_005993	TBCD	715	0	0	0	0	0	0	1.37129	1.73565	1.36004	1.48954	0.929029	1.31416	1.17989	1.33728	2.5562	1.56983
hsa_circ_0007897	NM_033254	BOC	457	0	0	0	0	0	0	1.40451	1.62725	1.14099	1.10102	2.67441	2.96162	1.85261	2.28603	2.59509	1.64589
hsa_circ_0028912	NM_014868	RNF10	257	0	0	0	0	0	0	6.25347	5.73201	5.5864	5.11222	6.27908	5.68377	4.71654	4.71654	4.13531	5.65473
hsa_circ_0007778	NM_152707	SLC25A16	619	0	0	0	1	1	1	3.48867	3.78203	3.33631	3.5294	3.60041	3.9676	4.05738	4.2555	4.85717	3.75652
hsa_circ_0000434	NM_015275	KIAA1033	110	0	0	0	0	0	0	8.36119	7.64168	7.64284	7.17487	6.87077	6.75774	6.59728	6.65191	6.30166	7.4892
hsa_circ_0004958	NM_003620	PPM1D	316	0	0	0	1	0	0	6.09715	5.82748	5.01965	5.05496	5.62919	5.49938	4.84411	5.19841	5.6978	5.69277
hsa_circ_0040000	NM_024562	TMCO7	383	0	0	0	0	0	0	2.59509	3.09649	3.84389	3.72399	3.48867	3.70189	3.7672	3.87187	3.73274	3.05873
hsa_circ_0007429	NM_001003699	RREB1	590	0	0	0	0	0	0	1.60836	1.66429	1.61784	1.39352	1.42624	1.62725	1.55017	1.48954	1.59882	1.61784
hsa_circ_0005795	NM_004811	LPXN	524	0	0	0	0	0	0	1.54024	1.61784	1.33728	1.38245	1.78694	1.59882	1.39352	1.33728	1.40451	1.52017
hsa_circ_0040994	NM_000135	FANCA	589	0	0	0	0	0	1	5.08941	5.26248	5.19129	5.13796	4.95758	4.94352	5.28123	5.06711	5.05146	5.1527
hsa_circ_0061079	NM_005560	LAMA5	123	0	0	0	0	0	0	0.882626	1.11447	0.944171	1.26676	1.30245	1.49982	1.34871	1.65512	2.10924	1.07374
hsa_circ_0085459	NM_014109	ATAD2	624	0	0	0	0	0	1	2.76673	2.76247	2.30961	2.08212	2.52633	2.01917	2.19402	2.0263	1.78694	2.67441
hsa_circ_0000633	NM_025083	EDC3	502	0	0	0	0	0	0	1.43699	1.55017	1.14099	1.30245	1.54024	1.67341	1.72692	1.66429	1.9608	1.60836
hsa_circ_0015003	NM_003001	SDHC	221	0	0	1	0	0	0	1.89219	2.00479	1.78694	1.59882	1.93829	1.74433	1.61784	1.76152	1.78694	1.90772
hsa_circ_0002356	NM_001749	CAPNS1	265	0	0	0	0	0	0	1.42624	1.54024	0.89826	0.929029	1.37129	1.36004	1.24247	1.03183	1.42624	1.49982
hsa_circ_0003557	NM_001040118	ARAP1	501	0	0	0	0	0	0	2.24993	2.26809	1.89998	1.61784	2.05448	1.93071	1.81192	1.51003	1.52017	2.20034
hsa_circ_0011159	NM_001135218	TAF12	534	0	0	0	0	0	0	2.012	1.96823	1.89219	1.75295	2.09574	1.90772	1.53024	1.62725	1.59882	1.86857
hsa_circ_0058497	NM_001167608	RHBDD1	290	0	0	0	0	0	1	6.67081	6.41435	5.85427	5.54665	6.27646	5.99497	5.47938	5.44919	5.42308	6.31009
hsa_circ_0073027	NM_015566	FAM169A	321	0	0	0	0	0	0	0.83468	0.944171	0.801808	0.913727	1.30245	1.56003	0.929029	1.01758	1.51003	0.944171
hsa_circ_0001079	NM_013233	STK39	420	0	0	0	0	0	0	2.52129	3.28966	1.99028	2.98377	2.04748	2.87341	1.77005	2.69246	1.69147	3.1852
hsa_circ_0001484	NM_015360	SKIV2L2	211	0	0	0	0	0	1	0.973986	2.13586	0.785086	1.92309	1.23017	2.11594	1.32576	2.20664	1.12779	2.09574
hsa_circ_0034861	NM_173500	TTBK2	1461	1	0	0	0	1	0	0.988666	2.29787	0.913727	1.77005	0.988666	1.95334	1.01758	1.93071	1.07374	2.11594
hsa_circ_0028864	NM_053275	RPLP0	88	0	0	0	0	0	0	2.23769	3.45206	3.13659	3.7174	2.32704	3.29852	2.40572	3.4809	2.18768	3.43608
hsa_circ_0006371	NM_032440	LCOR	382	0	0	1	0	0	1	4.99805	5.89429	4.26457	5.22964	4.41616	4.71433	3.6194	4.45632	3.4809	5.58399
hsa_circ_0004896	NM_016046	EXOSC1	136	0	0	0	0	0	0	2.87341	3.96389	3.03418	4.03457	2.96534	4.06085	2.7539	3.57874	2.7147	3.88173
hsa_circ_0092163	NM_024332	BRCC3	145	0	0	0	0	0	0	0.89826	1.88436	0.698442	1.74433	0.83468	1.86857	0.818338	1.79532	0.733727	1.87649
hsa_circ_0045890	NM_024419	PGS1	1408	0	0	0	0	0	0	4.55455	5.70059	4.10699	4.97612	4.36925	5.3666	4.15334	5.10213	4.26156	5.51531
hsa_circ_0082356	NM_032842	TMEM209	450	0	0	0	0	0	0	2.18768	3.44941	1.89219	2.56602	3.55675	5.24041	3.36191	4.74816	3.12667	3.35059
hsa_circ_0007638	NM_007118	TRIO	993	0	0	2	0	0	0	1.33728	2.29196	1.17989	2.1749	1.08744	2.07526	0.913727	1.9608	1.0032	2.24993
hsa_circ_0011951	NM_024503	HIVEP3	199	0	0	0	0	0	0	1.57956	2.84142	1.29065	2.2741	1.47918	2.19402	1.49982	2.06837	1.0599	2.8087
hsa_circ_0069524	NM_001100399	PDS5A	196	0	0	1	0	0	0	1.0599	2.20664	1.01758	2.00479	1.10102	2.22535	1.26676	2.35564	1.20525	2.14899
hsa_circ_0000091	NM_024813	RPAP2	383	0	0	0	1	0	0	1.78694	3.1852	1.82015	2.70585	1.68247	2.59509	1.56983	2.10251	1.43699	3.07602
hsa_circ_0001370	NM_018023	YEATS2	189	0	0	1	0	0	0	2.91627	4.42158	2.88523	3.97684	1.84457	2.22535	2.07526	2.21914	1.99755	4.26608
hsa_circ_0001369	NM_017644	KLHL24	981	0	0	0	2	0	0	1.60836	2.8087	1.42624	2.83737	1.87649	2.94666	1.77005	2.60465	1.88436	2.76247
hsa_circ_0002073	NM_020245	TULP4	316	0	0	0	1	0	0	1.47918	2.9429	1.24247	2.24993	1.42624	2.1749	1.25467	2.04748	1.48954	2.88523
hsa_circ_0006693	NM_032217	ANKRD17	2081	0	0	0	0	0	1	1.08744	2.24993	1.0032	2.4594	1.15407	2.14899	1.62725	2.51623	1.23017	2.15551
hsa_circ_0073435	NM_014899	RHOBTB3	1395	0	1	0	2	0	2	1.45824	2.7014	1.33728	2.4435	1.53024	2.44882	1.45824	2.34427	1.36004	2.64691
hsa_circ_0001824	NM_018482	ASAP1	334	0	0	0	0	0	1	1.30245	2.55126	1.29065	2.26809	1.42624	2.162	1.53024	2.54134	1.01758	2.49068
hsa_circ_0047997	NM_007345	ZNF236	320	0	0	0	0	0	1	1.12779	2.36129	1.19262	2.16846	1.26676	2.24382	1.40451	2.69246	1.29065	2.26809
hsa_circ_0032068	NM_002788	PSMA3	300	0	0	0	0	0	0	0.60626	2.08212	0.528024	1.49982	1.45824	2.4699	1.11447	2.30375	1.11447	1.93829
hsa_circ_0073858	NM_133372	FNIP1	1759	1	1	0	1	0	2	1.19262	2.62828	0.818338	1.85261	0.959156	1.79532	0.662273	1.19262	0.882626	2.52633
hsa_circ_0050590	NM_205834	LSR	324	0	0	0	0	0	0	0.913727	2.1749	0.785086	1.64589	0.882626	2.162	0.818338	1.65512	0.75105	2.012
hsa_circ_0000667	NM_001077183	TSC2	112	0	0	0	0	0	0	2.39474	3.67718	2.2741	3.7218	2.38922	3.26575	2.53135	3.50152	2.62828	3.56901
hsa_circ_0007540	NM_001163435	TBCK	461	0	1	0	1	0	1	5.04182	6.16415	4.16307	5.44054	4.9121	5.69164	4.20139	5.12722	4.48895	5.92371
hsa_circ_0042331	NM_004618	TOP3A	491	0	0	0	0	0	0	1.0032	2.37252	1.14099	2.06144	0.929029	1.78694	0.988666	2.35564	1.16704	2.19402
hsa_circ_0041234	NM_001080779	MYO1C	186	0	0	0	1	0	0	0.959156	2.12925	0.929029	1.99028	0.768169	2.14899	1.0032	1.89998	1.07374	2.11594
hsa_circ_0019612	NM_012215	MGEA5	1329	0	0	0	0	1	0	3.83376	4.72861	3.09649	4.02035	3.12002	4.56561	2.95416	4.01139	3.4334	4.6797
hsa_circ_0005238	NM_013396	USP25	344	1	0	0	0	1	2	0.944171	2.33855	1.03183	1.41542	0.913727	1.95334	0.944171	2.04748	0.625174	2.28008
hsa_circ_0003376	NM_005231	CTTN	258	0	0	0	0	0	1	1.31416	2.57578	0.85084	1.84457	1.30245	2.72789	1.15407	1.78694	1.24247	2.51116
hsa_circ_0001747	NM_013255	MKLN1	535	0	1	0	1	0	4	1.57956	2.99108	1.48954	2.59988	1.39352	2.16846	1.43699	2.06837	1.30245	2.96905
[truncated: 274 more rows]
