# Supplementary material for: CPSF3 Promotes Pre-mRNA Splicing and Prevents CircRNA Cyclization in Hepatocellular Carcinoma
Source: Cancers (Basel). 2023 Aug 11;15(16):4057. doi: 10.3390/cancers15164057 (PMC10452738; doi:10.3390/cancers15164057)
Supplement: Supplementary file 1 [file cancers-15-04057-s001.zip › supplementary file S6.xlsx]

## Sheet: GSE97332
circRNA	NM number	Gene	Length	Polyadenelation site number						GSM2561836	GSM2561829	GSM2561837	GSM2561830	GSM2561838	GSM2561831	GSM2561839	GSM2561832	GSM2561840	GSM2561833	GSM2561841	GSM2561834	GSM2561842	GSM2561835
				AAUAAA	AUUAAA	AAUAUA	AAUGAA	AAUAAU	AAGAAA	cancer	normal	cancer	normal	cancer	normal	cancer	normal	cancer	normal	cancer	normal	cancer	normal
hsa_circ_0072088	NM_016107	ZFR	693	0	0	0	0	2	0	9.21776	4.49678	9.41886	4.93783	9.25595	4.49515	7.5853	2.79036	9.2459	4.48137	7.73902	2.76551	7.85879	4.51198
hsa_circ_0001955	NM_022048	CSNK1G1	815	0	0	0	0	0	0	8.85545	5.71609	8.85221	6.0045	8.826	5.72605	8.02286	2.54518	8.80483	5.59039	7.91717	1.76271	7.97008	5.62331
hsa_circ_0005397	NM_001033568	RHOT1	233	0	0	0	1	0	2	9.01326	5.02938	9.03926	5.44327	9.00233	5.02964	7.41626	3.49195	8.96946	5.01037	7.47916	3.52	7.55728	5.08418
hsa_circ_0008274	NM_020121	UGGT2	244	0	0	0	0	0	0	8.15775	5.08396	8.21311	5.62342	8.16102	4.99143	7.13353	2.40181	8.14597	4.96971	7.13641	1.67373	7.16872	5.04001
hsa_circ_0011385	NM_003757	EIF3I	278	0	0	0	0	0	0	6.64726	2.74989	7.01292	3.10807	6.57099	2.68489	4.61462	1.60894	6.62636	2.68512	4.79398	1.53589	4.75424	2.69199
hsa_circ_0046600	NM_001009905	B3GNTL1	227	0	0	0	0	0	0	3.86734	0.591425	3.88955	0.575611	3.89119	0.577614	3.84194	1.02842	3.88999	0.545943	4.1347	0.982712	4.18049	0.596409
hsa_circ_0003763	NM_002093	GSK3B	286	0	0	0	1	0	0	6.79889	3.31076	6.91661	3.54832	6.84269	3.34524	5.13299	1.93116	6.84378	3.34387	5.28293	1.88531	5.29712	3.36668
hsa_circ_0046599	NM_001009905	B3GNTL1	162	0	0	0	0	0	0	3.46673	0.569602	3.59534	0.569137	3.54034	0.532416	3.46444	0.810762	3.4615	0.499504	3.74897	0.770022	3.81179	0.533809
hsa_circ_0069104	NM_020773	TBC1D14	1287	0	0	0	0	1	2	6.97248	4.12992	7.02452	4.85919	6.98202	4.48592	6.16836	1.8624	6.98898	4.47868	6.23949	1.70871	6.29926	4.47383
hsa_circ_0032704	NM_015072	TTLL5	457	0	0	0	0	0	1	7.0309	4.31039	7.21924	4.69022	7.02737	4.26033	5.7088	1.88635	7.07332	4.20135	5.63827	1.36464	5.71779	4.30571
hsa_circ_0007018	NM_032830	CIRH1A	780	0	0	0	1	0	0	6.22259	3.59774	6.57709	3.99752	6.23574	3.52306	4.80045	1.44246	6.26846	3.5888	4.99807	1.18822	5.06548	3.61382
hsa_circ_0054970	NM_003038	SLC1A4	106	0	0	0	0	0	0	6.01975	2.71281	6.15799	3.05168	6.01301	2.68363	4.86617	2.95074	6.04517	2.72414	5.00335	3.04061	4.93795	2.68381
hsa_circ_0008383	NM_001145001	NEK6	651	0	0	0	0	0	0	7.16626	4.34711	7.35473	4.75827	7.11459	4.32827	5.88639	2.59519	7.10119	4.18374	5.69732	2.59242	5.80138	4.32903
hsa_circ_0054302	NM_001083953	THADA	169	0	0	0	0	0	0	6.04247	2.5602	6.33834	2.79729	6.1446	2.59698	3.13225	1.15645	6.1941	2.6728	3.22505	1.16175	3.31938	2.53753
hsa_circ_0051220	NM_001098821	TMEM91	239	0	0	0	0	0	0	5.34855	2.38812	5.56206	2.76118	5.41177	2.48834	4.22154	1.6352	5.3474	2.51995	4.41443	1.62446	4.44227	2.44644
hsa_circ_0083766	NM_001979	EPHX2	184	0	0	0	0	0	0	5.7514	2.47517	6.08311	2.78841	5.75916	2.5042	4.12171	2.47578	5.85067	2.55779	4.34637	2.05227	4.35541	2.53696
hsa_circ_0030793	NM_175929	FGF14	215	0	0	1	0	0	0	6.25206	2.8579	6.47985	3.04733	6.26013	2.83277	4.28146	2.88223	6.1972	2.75417	4.47012	2.99743	4.55228	2.86332
hsa_circ_0067934	NM_002740	PRKCI	170	0	0	0	0	0	0	8.18774	6.56203	8.15879	7.03275	8.133	6.55509	7.77635	2.57456	8.09262	6.44619	7.92872	2.43425	7.98966	6.55317
hsa_circ_0074854	NM_182796	MAT2B	576	0	0	0	1	0	1	7.89601	5.60874	7.95261	6.07805	7.87722	5.56782	7.2477	3.41645	7.83897	5.42771	7.15994	3.31419	7.18875	5.69749
hsa_circ_0088494	NM_001145001	NEK6	328	0	0	0	0	0	0	5.97294	2.66751	6.16804	2.67436	5.82163	2.68905	3.99158	2.085	5.7295	2.43374	3.62754	2.08847	3.88581	2.6697
hsa_circ_0000069	NM_003035	STIL	1084	0	0	1	1	1	0	7.28841	4.51482	7.37286	4.97618	7.26931	4.49397	5.32542	2.23045	7.24406	4.52175	5.41792	2.36988	5.44307	4.53855
hsa_circ_0006896	NM_015496	KIAA1429	136	0	0	0	0	0	0	7.49577	5.62994	7.58839	6.23897	7.52028	5.57908	6.96764	2.59987	7.54668	5.84875	7.05393	1.94937	7.13493	5.91322
hsa_circ_0003945	NM_018449	UBAP2	258	0	0	0	0	0	0	7.55473	4.49391	7.75882	5.07931	7.52929	4.52987	6.33266	4.13052	7.57126	4.53991	5.91836	4.0342	5.96547	4.48754
hsa_circ_0003006	NM_001164317	FLNB	324	0	0	0	0	0	0	6.19222	4.15465	6.32185	4.24809	6.16577	4.09773	5.2981	1.67756	6.10656	3.99475	5.47945	1.52697	5.54929	4.13739
hsa_circ_0003528	NM_021982	SEC24A	741	0	0	0	0	0	1	8.23649	5.66695	8.27755	6.01144	8.1523	5.72948	6.86531	3.79422	8.08295	5.48882	6.58557	3.40559	6.58557	5.65459
hsa_circ_0026652	NM_031989	PCBP2	378	0	0	0	0	0	0	6.58882	3.9669	6.57009	4.08937	6.65329	3.98477	5.34737	2.91915	6.67503	3.97849	5.5076	2.81037	5.47857	4.05287
hsa_circ_0092337	NM_033251	RPL13	360	0	0	0	0	0	0	6.7779	5.33806	6.51974	5.38997	6.6639	5.36695	6.75794	1.98313	6.56175	5.17495	6.88995	1.66489	6.89253	5.36695
hsa_circ_0005699	NM_020314	C16orf62	1198	0	2	0	1	1	4	8.92787	7.51785	8.90212	8.01369	8.88997	7.58267	8.83558	3.79212	8.9101	7.55941	8.80994	3.20412	8.77071	7.59892
hsa_circ_0000673	NM_015659	RSL1D1	251	0	0	0	0	0	1	8.74214	6.51899	8.74848	7.10633	8.69997	6.56434	8.3172	4.80595	8.70673	6.58291	8.1906	5.02225	8.23538	6.58687
hsa_circ_0005188	NM_014681	DHX34	312	0	0	0	0	0	0	4.68804	1.80211	5.08135	2.01795	4.71308	1.78318	3.09236	1.59452	4.65307	1.75395	3.30571	1.65662	3.35389	1.83377
hsa_circ_0027478	NM_020401	NUP107	1029	0	0	0	0	0	1	6.88001	4.45896	6.86786	4.79275	6.89899	4.47009	5.63396	2.92051	6.91301	4.41487	5.72458	2.75976	5.80359	4.46102
hsa_circ_0074817	NM_024007	EBF1	261	0	0	0	1	0	1	5.42923	3.01331	5.85901	3.4277	5.47918	2.98613	3.91408	1.29612	5.49458	3.02247	4.16879	1.23171	4.1528	3.10066
hsa_circ_0092283	NM_002473	MYH9	300	0	0	0	0	0	0	8.7556	6.83663	8.84421	7.46384	8.73595	6.82614	8.60643	4.79489	8.76417	6.87078	8.5444	4.82898	8.59813	6.82169
hsa_circ_0028198	NM_016238	ANAPC7	307	0	0	0	0	0	0	7.27453	5.25921	7.25482	5.8598	7.25609	5.2719	7.14548	3.59741	7.3582	5.53124	7.15255	3.21689	7.11613	5.41652
hsa_circ_0089131	NM_007313	ABL1	273	0	0	0	0	0	1	5.10266	2.76823	5.4589	3.13607	5.18619	2.71895	3.90183	1.25654	5.16347	2.838	4.1468	1.2352	4.20555	2.82862
hsa_circ_0083964	NM_001105214	ASH2L	362	0	0	0	0	0	0	5.47918	3.22553	5.83522	3.62686	5.47137	3.13019	4.38589	1.57549	5.44845	3.21356	4.61755	1.5807	4.69109	3.27188
hsa_circ_0016863	NM_007357	COG2	827	1	0	0	0	0	1	4.4237	1.78125	4.81933	1.96327	4.37629	1.76884	2.70438	0.569953	4.23341	1.74693	2.89446	0.68871	2.89527	1.74392
hsa_circ_0004599	NM_013235	DROSHA	308	0	0	0	1	0	0	6.45546	4.13769	6.76166	4.63358	6.44238	4.1241	5.14988	2.21252	6.40784	4.03864	5.19929	2.29383	5.25576	4.18131
hsa_circ_0001806	NM_024790	CSPP1	432	0	0	0	2	0	0	8.76417	6.90679	8.64329	7.29916	8.77489	6.92954	8.27755	4.59479	8.70486	6.88558	8.24693	4.16773	8.18434	6.93271
hsa_circ_0016867	NM_007357	COG2	599	1	0	0	0	0	1	4.92315	2.26673	5.33198	2.56493	4.91611	2.25936	3.32864	1.15612	4.81277	2.21187	3.34385	1.30936	3.32785	2.34324
hsa_circ_0092321	NM_133374	ZNF618	300	0	0	0	0	0	0	6.14251	3.67058	6.35251	3.94984	6.17987	3.72165	4.93041	2.75923	6.06029	3.59223	5.13798	2.61635	5.07841	3.70221
hsa_circ_0038718	NM_000418	IL4R	227	0	0	0	0	0	0	8.10639	6.44452	8.10051	6.80279	8.11549	6.48085	7.63816	3.51092	8.10087	6.44039	7.516	3.20967	7.50472	6.41131
hsa_circ_0074736	NM_015465	GEMIN5	312	0	0	0	0	0	0	7.46684	5.36421	7.52929	5.74464	7.50687	5.37539	6.61143	3.70301	7.50687	5.34709	6.73202	3.49549	6.75794	5.35312
hsa_circ_0006088	NM_001130438	SPTAN1	503	0	0	0	0	0	0	6.85911	4.96571	6.94236	5.5039	6.84514	4.93906	6.18789	2.61242	6.9474	4.97891	6.23233	2.59242	6.24918	4.94368
hsa_circ_0008616	NM_020314	C16orf62	440	0	0	0	0	0	1	7.10624	4.43786	7.15488	4.73034	7.11406	4.41861	5.52869	3.74853	7.14342	4.32314	5.70326	3.72946	5.7561	4.42648
hsa_circ_0006553	NM_014808	FARP2	177	0	0	1	0	0	0	7.65482	5.75706	7.59744	6.10679	7.60273	5.78704	7.08335	3.41431	7.62605	5.75078	7.05575	3.42792	7.09149	5.79782
hsa_circ_0001360	NM_024947	PHC3	258	0	0	0	0	0	0	6.59109	4.80988	6.80896	5.39669	6.62234	4.77062	6.07279	2.44505	6.63026	4.83676	6.09148	2.32921	6.16731	4.78763
hsa_circ_0009581	NM_012102	RERE	379	0	0	0	1	0	0	5.27053	3.63687	5.70647	3.88465	5.13119	3.46342	4.47594	1.82535	5.14424	3.14933	4.72642	0.611035	4.7716	3.07127
hsa_circ_0092273	NM_173595	ANKRD52	400	0	0	0	0	0	0	7.0418	4.58056	7.10572	5.04415	7.05862	4.61205	6.18304	4.14683	7.10572	4.62899	6.21453	3.94643	6.31568	4.62135
hsa_circ_0001535	NM_001101801	FAM13B	331	0	0	0	1	1	0	7.9213	5.92501	8.07645	6.47285	7.88938	5.90841	7.42912	4.54081	7.96289	5.9403	7.45598	4.24382	7.50687	5.81742
hsa_circ_0000322	NM_004579	MAP4K2	1887	4	0	0	1	1	0	5.19479	2.49748	5.20894	2.42573	5.25404	2.52378	3.07997	1.53704	5.27111	2.56956	3.30669	1.41027	3.31633	2.51357
hsa_circ_0000554	NM_001024674	LIN52	282	0	0	0	0	0	0	6.05263	4.66811	6.19882	5.08559	6.08341	4.67555	5.37681	1.15288	6.10317	4.71275	5.50887	0.799391	5.51438	4.6398
hsa_circ_0048607	NM_005483	CHAF1A	857	2	0	0	0	0	1	5.47262	3.19477	5.44908	3.21751	5.5314	3.30104	4.28074	2.069	5.51262	3.30041	4.57731	2.02057	4.62497	3.30157
hsa_circ_0049547	NM_032301	FBXW9	156	0	0	0	0	0	0	4.21158	1.51525	4.60239	1.70739	4.35999	1.54544	2.64382	1.45643	4.38913	1.62043	2.84954	1.45247	2.8117	1.56084
hsa_circ_0008301	NM_019009	TOLLIP	577	0	0	0	0	0	0	5.20397	2.71561	5.77436	3.1151	5.23586	2.69634	3.63192	2.0103	5.2171	2.66342	3.90078	2.00453	3.94021	2.691
hsa_circ_0051732	NM_000234	LIG1	127	0	0	0	0	0	0	8.06452	6.41384	8.08853	6.86843	8.07233	6.47413	7.38109	3.52479	8.15336	6.5496	7.44365	3.31442	7.44651	6.50114
hsa_circ_0070934	NM_018078	LARP1B	745	2	1	0	0	0	4	4.42791	1.06417	4.16251	1.18373	4.33962	1.25543	2.30447	1.60648	4.25873	1.23009	2.45982	2.01294	2.35542	1.28391
hsa_circ_0065214	NM_012235	SCAP	915	0	0	0	0	0	0	8.12903	5.51084	8.11745	6.00191	8.04331	5.46874	7.51588	6.38867	8.11324	5.51805	7.59965	6.2852	7.73666	5.52687
hsa_circ_0059802	NM_006892	DNMT3B	253	0	0	0	0	0	0	3.76995	1.20557	3.81078	1.09234	3.78812	1.19659	1.89858	0.425733	3.75734	1.14048	2.04382	0.432997	2.11469	1.17921
hsa_circ_0000357	NM_025164	SIK3	378	0	0	0	0	0	0	5.00099	3.03865	5.29262	3.42901	4.9943	3.02045	3.71837	1.04054	5.02894	3.07828	3.99063	0.903048	3.99647	3.09152
hsa_circ_0000751	NM_020772	NUFIP2	484	0	0	0	1	1	0	6.92894	5.12436	4.84918	2.93112	6.69703	5.09548	4.93799	1.34447	6.6605	4.94358	5.06639	1.31768	5.1656	5.15085
hsa_circ_0017639	NM_001029880	SFMBT2	536	0	0	0	0	0	1	5.34888	3.40125	5.51119	3.47137	5.33186	3.42285	4.38887	1.64625	5.2519	3.25974	4.23709	1.47044	4.24058	3.29891
hsa_circ_0008419	NM_021807	EXOC4	526	0	0	0	0	0	0	4.59913	2.30124	4.82176	2.39018	4.60389	2.30835	3.11031	1.06915	4.63487	2.34503	3.22917	1.24143	3.28065	2.32245
hsa_circ_0012077	NM_002840	PTPRF	270	0	0	0	0	0	0	7.24102	5.46147	7.11805	5.7859	7.24779	5.57664	6.63861	3.36913	7.30096	5.71106	6.68239	3.20751	6.71545	5.58675
hsa_circ_0060063	NM_018244	UQCC	131	0	0	0	0	0	1	4.05065	1.78865	4.36447	1.97906	4.08465	1.793	3.19889	1.68941	4.03952	1.77496	3.38063	1.59054	3.39356	1.81651
hsa_circ_0016404	NM_001146171	TATDN3	166	0	0	0	0	0	0	6.9365	5.64659	7.0193	6.09976	6.887	5.64259	6.84012	3.21486	6.95978	5.66209	6.89302	2.5725	6.91055	5.57601
hsa_circ_0000137	NM_018489	ASH1L	742	0	0	0	0	0	0	3.77285	1.28086	3.70917	1.30067	3.82272	1.30249	2.52711	1.18455	3.82401	1.36172	2.62265	1.27036	2.59055	1.29681
hsa_circ_0055033	NM_032208	ANTXR1	142	0	0	0	0	0	0	3.65186	1.16684	3.93246	1.25202	3.71015	1.14034	1.95337	0.677444	3.63186	1.16594	2.08291	0.63338	2.11453	1.19369
hsa_circ_0082182	NM_001128926	FAM71F2	661	0	0	1	0	0	0	5.4771	4.15464	5.49141	4.37514	5.559	4.28256	4.96853	1.19477	5.56919	4.14683	5.05453	1.07438	5.0033	4.13636
hsa_circ_0005785	NM_016238	ANAPC7	1031	0	0	0	0	0	0	7.40731	5.90119	7.42057	6.36072	7.36104	5.93339	7.30128	4.00981	7.36072	5.9707	7.30419	3.62605	7.32629	5.9596
hsa_circ_0003892	NM_000527	LDLR	544	0	0	0	0	0	0	8.31614	6.80079	8.27762	7.13254	8.30557	6.81304	8.06794	4.64848	8.27912	6.76334	8.05434	4.76314	8.14997	6.82484
hsa_circ_0004976	NM_018263	ASXL2	372	0	0	0	0	0	1	6.85281	5.36769	6.70689	5.72792	6.87942	5.39506	6.65048	3.47621	6.99034	5.48443	6.73584	3.12427	6.74806	5.39428
hsa_circ_0092232	NM_004654	USP9Y	156	0	0	0	0	0	1	4.45955	2.31189	4.7783	2.36253	4.48596	2.33777	3.30659	1.34471	4.46707	2.16066	3.0022	1.26645	3.06152	2.18819
hsa_circ_0003923	NM_080678	UBE2F	162	0	2	0	0	0	0	6.33838	4.42115	6.63942	4.83244	6.43007	4.44047	5.93767	3.25846	6.36416	4.41441	5.39879	3.24792	5.50924	4.42444
hsa_circ_0045006	NM_001099432	BCAS3	396	0	0	0	0	0	0	6.92546	4.61853	6.90823	5.06493	6.9341	4.65547	6.2834	4.90905	6.98183	4.72307	6.34525	4.69185	6.37204	4.68424
hsa_circ_0070049	NM_020859	SHROOM3	3166	0	0	0	0	0	1	5.87493	4.1866	6.10279	4.5573	5.93209	4.18243	5.02722	2.30612	5.93366	4.22291	5.13212	2.20121	5.1881	4.18704
hsa_circ_0060055	NM_181468	EIF6	906	0	0	0	0	0	0	7.1869	4.76312	7.02809	4.56375	7.13778	4.81387	6.06657	4.87379	7.10965	4.81961	6.07303	4.74924	6.0892	4.76127
hsa_circ_0024604	NM_015313	ARHGEF12	110	0	0	0	0	0	0	6.53553	4.22308	6.64667	4.54112	6.55407	4.19858	5.38085	3.87311	6.56637	4.19058	5.44436	4.08126	5.50667	4.19291
hsa_circ_0014130	NM_001135638	PIP5K1A	724	0	0	1	0	0	0	3.01665	0.94472	3.12805	0.9956	3.01097	0.940963	3.04815	1.86698	2.99083	0.875735	3.25753	1.89657	3.27876	0.900406
hsa_circ_0046123	NM_001037984	SLC38A10	505	0	0	0	0	0	0	7.67656	5.54484	7.61549	5.77396	7.71297	5.55184	6.8479	4.778	7.61366	5.39595	6.62096	4.89744	6.70792	5.57061
hsa_circ_0029636	NM_003453	ZMYM2	960	0	0	1	1	0	0	6.8108	4.76582	6.85757	5.21621	6.83577	4.78249	6.19313	4.33953	6.8821	4.86093	6.35705	4.25902	6.38478	4.8528
hsa_circ_0002702	NM_001135999	RUSC2	2106	0	0	0	0	0	1	4.87396	3.0842	5.04223	3.27989	4.79081	3.08946	3.71885	1.18237	4.86846	3.15488	3.88923	1.0612	4.02308	3.11197
hsa_circ_0088045	NM_022486	SUSD1	303	0	1	0	0	0	0	6.31886	3.91197	6.53298	4.09795	6.38162	4.01669	4.94331	3.44953	6.24391	3.77966	5.03719	4.02847	5.12062	4.07573
hsa_circ_0007372	NM_020153	IFT46	860	0	0	0	1	0	0	5.03723	2.95301	5.11995	3.23694	5.11458	3.00379	3.73271	1.66496	5.18683	3.22023	3.90127	1.75032	3.90525	3.0148
hsa_circ_0062389	NM_058004	PI4KA	293	0	0	0	0	1	0	8.31447	6.70374	8.26676	7.06475	8.31892	6.73997	8.01812	5.14823	8.32564	6.71729	8.09174	5.17076	8.11113	6.74969
hsa_circ_0007345	NM_004087	DLG1	673	1	0	0	0	0	0	5.00009	2.94828	5.52141	3.2175	5.05865	3.03968	3.85261	1.79955	5.02371	2.93145	3.74283	1.8972	3.77131	3.03603
hsa_circ_0089974	NM_198270	NHS	287	0	0	0	0	0	0	5.01552	3.65817	5.08889	3.77966	4.93879	3.59603	3.91965	0.577638	4.90676	3.54606	4.20497	0.550798	4.25144	3.54606
hsa_circ_0069086	NM_015274	MAN2B2	291	0	0	0	0	0	0	5.0415	3.25947	5.17286	3.40062	5.00092	3.24517	4.68756	2.67729	4.93292	3.1494	4.89362	2.68435	4.93071	3.23988
hsa_circ_0007769	NM_001100164	PHACTR2	538	0	0	0	0	0	0	5.32338	3.33069	5.66957	3.55133	5.346	3.28367	4.16956	2.39906	5.38112	3.39365	4.33857	2.34403	4.40219	3.35455
hsa_circ_0042823	NM_033389	SSH2	187	0	0	0	1	0	0	4.00187	2.28131	4.2563	2.45223	3.99429	2.22422	2.99079	0.779547	4.00247	2.25996	3.21565	0.756475	3.23849	2.27423
hsa_circ_0013048	NM_012302	LPHN2	387	0	0	0	0	1	1	6.82901	4.23831	6.95579	4.56765	6.83332	4.24298	4.83071	4.02986	6.67914	4.11135	4.96843	3.98585	4.99482	4.27886
hsa_circ_0002454	NM_014787	DNAJC6	350	0	0	0	0	0	0	4.95612	3.30029	5.21444	3.56166	5.00692	3.28443	3.99162	1.76639	5.02412	3.29177	4.23146	1.64697	4.29656	3.29457
hsa_circ_0013062	NM_153259	MCOLN2	770	0	0	0	1	0	2	3.71976	1.95546	4.09928	2.24861	3.88686	1.88027	2.52113	0.46957	3.87045	2.0156	2.71853	0.393529	2.72016	2.02631
hsa_circ_0009101	NM_001037984	SLC38A10	914	0	0	0	0	0	0	5.62188	3.40197	5.58737	3.29991	5.65012	3.44167	4.49018	3.13508	5.55458	3.33237	4.48601	3.36371	4.55415	3.42426
hsa_circ_0088046	NM_022486	SUSD1	588	0	2	0	0	0	0	5.38378	3.00438	5.46893	3.08005	5.40337	3.04096	3.51996	2.61944	5.26562	2.79866	3.87102	2.85371	4.01805	3.03703
hsa_circ_0041829	NM_032442	NEURL4	132	0	0	0	0	0	0	6.43083	4.46007	6.55275	4.73736	6.46544	4.47758	5.74565	4.05188	6.39293	4.42223	5.78291	4.09139	5.8386	4.48246
hsa_circ_0040705	NM_005153	USP10	806	1	0	0	3	0	0	2.3304	0.574754	2.4588	0.515028	2.36404	0.583937	2.39782	0.940664	2.35611	0.556149	2.60445	0.902209	2.54457	0.602326
hsa_circ_0088777	NM_015679	TRUB2	207	0	0	0	0	0	0	5.82998	4.30089	6.08942	4.75533	5.89121	4.35676	5.4771	2.9781	5.85581	4.3824	5.57581	2.92571	5.60301	4.27698
hsa_circ_0062022	NM_194255	SLC19A1	1342	0	0	0	1	0	0	5.59994	3.9623	5.7306	4.1134	5.60764	3.95144	4.79309	2.58793	5.62919	3.98273	4.95656	2.48717	4.98613	3.96076
hsa_circ_0064324	NM_014667	VGLL4	267	0	0	0	0	0	0	7.94501	6.00061	7.91264	6.28569	7.93074	5.9738	7.36495	5.72252	7.90658	5.86782	7.37353	5.77907	7.42026	6.04901
hsa_circ_0004780	NM_006726	LRBA	442	0	0	0	0	0	0	3.16906	1.27244	3.27117	1.32492	3.22041	1.317	2.12177	0.47156	3.26993	1.40882	2.30744	0.450887	2.38096	1.35145
hsa_circ_0006837	NM_012102	RERE	582	0	0	0	2	0	0	4.14329	2.40927	4.59343	2.74935	4.15697	2.33966	2.98482	1.05875	4.19771	2.5134	3.28368	0.965212	3.30497	2.50659
hsa_circ_0007196	NM_005778	RBM5	423	0	0	0	0	0	0	6.90993	5.34179	6.93869	5.70815	6.92943	5.37032	6.27482	3.53447	6.92566	5.26625	6.0815	3.54902	6.10659	5.33416
hsa_circ_0072758	NM_031966	CCNB1	342	0	0	0	1	0	0	3.64752	1.77971	3.91501	1.89388	3.6341	1.75361	2.41255	0.704768	3.59523	1.75981	2.54095	0.597337	2.55906	1.77479
hsa_circ_0091710	NM_004961	GABRE	221	0	0	0	0	0	0	4.97961	3.83055	4.92336	3.7912	4.81778	3.67414	4.10936	1.17213	4.69241	3.48147	4.37349	0.824693	4.5872	3.71597
hsa_circ_0001834	NM_003070	SMARCA2	169	0	0	0	0	0	0	7.11632	5.5494	7.02619	5.81411	7.16576	5.64889	6.55799	4.12177	7.22516	5.79086	6.66396	3.97475	6.66755	5.65623
hsa_circ_0039557	NM_133368	RSPRY1	459	1	0	0	0	0	0	6.90812	4.72531	6.84089	5.13262	6.9131	4.81304	6.23784	5.15186	6.94768	4.83078	6.29919	5.14688	6.30148	4.80024
hsa_circ_0031132	NM_022734	METTL17	269	0	0	0	0	0	2	6.86008	5.09638	6.83646	5.45183	6.91826	5.11521	6.42718	4.64013	6.85232	5.08374	6.50679	4.66389	6.53717	5.04581
hsa_circ_0034326	NM_130901	OTUD7A	34386	45	18	14	17	16	23	4.72466	3.27717	4.9824	3.63227	4.76456	3.25837	3.83893	1.33648	4.8014	3.36435	4.04922	1.28408	4.07642	3.31617
hsa_circ_0001359	NM_024947	PHC3	505	0	0	0	0	0	0	4.78217	3.34214	5.00108	3.59459	4.81394	3.31543	3.98203	1.83351	4.81736	3.2325	4.23736	1.7364	4.34199	3.23764
hsa_circ_0007772	NM_012424	RPS6KC1	572	1	0	0	0	0	0	3.90584	2.05172	4.15968	2.32822	3.87312	1.99292	2.60664	0.935886	3.85065	2.05206	2.79264	0.897009	2.81466	2.10227
hsa_circ_0049997	NM_012088	PGLS	210	0	0	0	0	0	0	8.10527	6.69075	8.17732	7.18142	8.16523	6.75091	7.59965	4.7089	8.05161	6.68243	7.5448	4.82118	7.55247	6.72035
hsa_circ_0009910	NM_014874	MFN2	315	0	0	0	0	0	1	7.6294	6.40157	7.54547	6.6682	7.58759	6.49284	7.15501	3.94738	7.67138	6.48441	7.1846	3.94639	7.17967	6.39144
hsa_circ_0068075	NM_016331	ZNF639	140	0	0	0	0	0	1	4.84231	2.94221	5.51038	3.51188	4.9427	2.99841	4.13464	2.10198	4.83948	2.89821	3.60532	2.53832	3.6331	2.96562
hsa_circ_0004720	NM_015015	KDM4B	485	0	0	0	0	0	0	5.40259	3.27087	5.61182	3.49027	5.42285	3.27229	4.48669	3.80204	5.39021	3.27387	4.72189	3.79878	4.71915	3.29857
hsa_circ_0000981	NM_014713	LAPTM4A	96	0	0	0	0	0	0	9.29157	8.4644	9.23612	8.7611	9.20341	8.41266	9.08079	5.52023	9.23076	8.54041	9.07848	4.63446	9.0864	8.35348
hsa_circ_0048937	NM_001974	EMR1	366	0	0	0	0	0	0	7.95904	6.63165	7.96303	7.00928	7.95643	6.64629	7.65537	4.80989	7.9609	6.65147	7.71495	5.04167	7.73576	6.64546
hsa_circ_0001892	NM_203305	FAM102A	168	0	0	0	0	0	0	5.22863	3.35817	5.53928	3.66376	5.28593	3.40348	4.02956	2.51887	5.31674	3.44203	4.20108	2.51052	4.21109	3.45937
hsa_circ_0008583	NM_004087	DLG1	496	1	0	0	0	0	0	7.70932	5.67315	7.77389	6.36423	7.69118	5.77897	7.19791	5.69437	7.71403	5.72168	7.06994	5.78809	7.06458	5.78378
hsa_circ_0036287	NM_001130028	CLK3	369	0	0	0	0	0	0	4.35559	2.08591	4.57819	2.24052	4.39694	2.13604	2.96913	2.46161	4.39071	2.16303	3.16167	2.42422	3.15142	2.13444
hsa_circ_0029325	NM_005505	SCARB1	392	0	0	0	0	0	0	7.92757	6.7075	7.95376	7.16397	7.94989	6.74738	7.8169	5.0782	7.92836	6.78376	7.95496	4.98648	8.02067	6.75844
hsa_circ_0062682	NM_001008566	TPST2	930	0	0	0	0	0	0	9.52759	8.81207	9.52759	8.99573	9.53059	8.8333	9.28081	5.2787	9.54356	8.90344	9.30898	5.03971	9.28872	8.85323
hsa_circ_0021087	NM_002315	LMO1	340	0	0	0	0	0	0	5.37047	3.49751	5.41053	3.66707	5.36891	3.51378	4.24678	2.95324	5.43139	3.5643	4.43961	2.83701	4.54689	3.51753
hsa_circ_0092363	NM_030653	DDX11	220	0	0	0	0	0	0	8.17843	6.82791	8.35359	7.31908	8.24693	6.8063	7.87166	5.52971	8.24693	6.83663	8.04948	5.71376	8.04078	6.86182
hsa_circ_0003759	NM_005578	LPP	684	0	0	0	0	0	0	5.97947	4.78312	6.18943	5.38294	5.96194	4.81861	5.3367	2.31271	5.97516	4.91194	5.46317	2.24574	5.47803	4.84356
hsa_circ_0069323	NM_145290	GPR125	1561	1	2	1	0	1	0	2.54916	0.956544	2.59972	0.927047	2.57617	0.916192	2.44728	1.20171	2.5295	0.874013	2.6241	1.17839	2.64148	0.918743
hsa_circ_0006577	NM_012425	RSU1	489	0	1	0	0	0	0	5.45513	3.47997	5.73292	3.5305	5.43117	3.36191	4.00228	3.23783	5.3498	3.284	4.18141	3.22693	4.3803	3.43984
hsa_circ_0001489	NM_001165899	PDE4D	277	0	0	0	0	0	0	8.57828	7.53338	8.4424	7.88641	8.61181	7.64269	8.5987	5.42289	8.66518	7.72304	8.61677	5.30755	8.60979	7.65
hsa_circ_0017636	NM_001029880	SFMBT2	684	0	0	0	0	0	1	6.45999	4.95655	6.42022	5.19858	6.48253	4.98854	5.90244	3.78749	6.45171	5.04105	5.92786	3.8391	6.02931	4.97058
hsa_circ_0000257	NM_004741	NOLC1	487	0	0	0	0	0	2	7.23963	5.74368	6.90319	5.75684	7.21569	5.78983	6.49451	4.47701	7.19105	5.67273	6.66631	4.35887	6.69253	5.80667
hsa_circ_0008537	NM_000168	GLI3	243	0	0	0	0	0	0	3.35531	1.58467	3.59821	1.65952	3.19363	1.5967	2.45365	1.06444	3.16356	1.4544	2.56274	1.22846	2.64624	1.60361
hsa_circ_0001828	NM_014957	DENND3	179	0	0	0	0	0	0	6.14715	4.89594	6.0976	5.1073	6.12294	5.03627	5.82101	3.31001	6.21416	5.22177	5.95731	3.07083	6.03176	4.9898
hsa_circ_0027774	NM_006838	METAP2	639	2	2	0	0	1	1	4.90286	3.67236	5.21769	4.05156	4.92855	3.67763	4.3401	1.93894	4.97527	3.74546	4.6049	2.15225	4.67984	3.74228
hsa_circ_0072008	NM_012334	MYO10	669	0	0	0	0	0	1	3.55502	1.24055	3.98813	1.33931	3.583	1.23146	1.51077	1.27188	3.60146	1.26584	1.64563	1.31412	1.63688	1.26045
hsa_circ_0008514	NM_032730	RTN4IP1	463	0	0	0	0	0	0	3.19643	1.26845	3.51459	1.06525	3.2312	1.29243	1.85714	1.09317	3.19045	1.29485	2.00916	1.13156	1.98225	1.27278
hsa_circ_0042819	NM_033389	SSH2	322	0	0	0	2	0	0	3.50862	2.01615	3.62253	2.01391	3.476	1.97168	2.5681	0.890652	3.52855	1.99324	2.76688	0.850018	2.78397	1.96433
hsa_circ_0008539	NM_017905	TMCO3	305	0	0	0	0	0	0	3.36132	1.77526	3.48941	1.6719	3.38594	1.7888	2.34929	0.868196	3.34747	1.81393	2.56971	0.79598	2.53629	1.77869
hsa_circ_0003958	NM_152740	HIBADH	232	0	0	0	0	2	0	6.77387	4.96409	6.9929	4.82978	6.86531	4.93657	5.21948	4.22726	6.80579	4.982	5.31558	3.94984	5.35179	4.89411
hsa_circ_0034786	NM_015289	VPS39	242	0	0	0	1	0	0	5.10994	3.96441	5.34539	4.27916	5.09705	3.96041	4.4962	2.01873	5.09037	3.96606	4.72101	1.94821	4.72779	3.9583
hsa_circ_0000559	NM_005197	FOXN3	3573	0	4	2	2	2	3	3.7001	2.26396	3.86629	2.45904	3.71677	2.24852	2.67065	0.806482	3.6615	2.17352	2.88822	0.72054	2.92317	2.26875
hsa_circ_0080712	NM_005338	HIP1	332	0	0	0	0	0	0	6.85049	5.84563	6.77987	6.13492	6.91879	5.87278	6.60756	3.52688	6.91534	5.90841	6.65958	3.76253	6.65104	5.8811
hsa_circ_0006900	NM_001145079	COG6	542	0	0	0	0	0	0	3.73879	1.92556	3.98191	2.12585	3.74751	2.00603	3.00387	2.05942	3.77145	2.00408	3.17134	2.08542	3.19328	2.00626
hsa_circ_0004004	NM_001031711	ERGIC1	224	0	0	0	0	0	0	7.85672	6.50256	7.70411	6.63933	7.86419	6.52533	7.41265	5.34709	7.85672	6.53746	7.38103	5.25451	7.58839	6.48994
hsa_circ_0092319	NM_001006641	SLC25A25	220	0	0	0	0	0	0	4.95367	3.07751	5.07899	3.2262	5.01552	3.04728	3.649	2.77172	4.98504	3.05969	3.9094	2.80928	3.89256	3.1278
hsa_circ_0003141	NM_018449	UBAP2	536	0	1	0	0	0	0	8.64329	7.4284	8.67331	7.97501	8.63582	7.46384	8.47977	5.72413	8.63582	7.41476	8.42413	6.11097	8.37978	7.41752
hsa_circ_0044556	NM_000088	COL1A1	315	0	0	0	0	0	0	6.09158	4.33053	6.09721	4.413	6.08856	4.36832	5.27587	4.19925	6.057	4.34867	5.41446	4.15712	5.41554	4.36615
hsa_circ_0005687	NM_031476	CRISPLD2	314	0	0	0	0	0	0	4.28904	2.98489	4.45622	3.25949	4.29841	2.99942	3.39472	1.2581	4.29517	3.03465	3.59786	1.21235	3.67218	2.99855
hsa_circ_0020117	NM_025015	HSPA12A	214	0	0	0	0	0	0	4.69975	2.80729	5.01637	3.05815	4.67398	2.7578	3.23569	2.45864	4.69727	2.74928	3.41252	2.35812	3.46933	2.76544
hsa_circ_0012107	NM_174963	ST3GAL3	255	0	0	0	0	0	0	7.0019	5.91621	6.92139	6.1462	7.05437	5.97334	6.78546	4.26042	7.05075	5.99113	6.87835	4.1593	6.92234	5.94664
hsa_circ_0004587	NM_020823	TMEM181	484	0	0	0	1	1	1	3.09501	1.52258	3.59048	1.79736	3.06823	1.60826	2.13915	0.60831	3.09501	1.61623	2.30671	0.617415	2.28404	1.64584
hsa_circ_0003270	NM_015635	GAPVD1	449	0	0	0	1	0	0	4.74735	3.6222	5.07491	4.01669	4.90312	3.75319	4.28171	1.75244	4.90312	3.93991	4.4	1.88122	4.46485	3.68413
hsa_circ_0009065	NM_016561	BFAR	336	0	0	0	0	0	1	4.04797	2.04659	4.43575	2.28578	3.99527	2.03398	2.83948	1.37854	3.8427	1.90399	2.08749	1.46331	2.03511	2.04645
hsa_circ_0028196	NM_016238	ANAPC7	419	0	0	0	0	0	0	7.60766	6.34454	7.64483	6.91365	7.58796	6.37765	7.76205	5.54928	7.67364	6.49257	7.58262	5.33741	7.59448	6.39081
hsa_circ_0049998	NM_012088	PGLS	351	0	0	0	0	0	0	3.61431	2.4255	3.83549	2.68737	3.66071	2.40192	2.91564	0.752858	3.66009	2.46623	3.11813	0.736768	3.08538	2.39917
hsa_circ_0008768	NM_003887	ASAP2	533	0	0	0	0	0	0	3.03572	1.6638	3.1705	1.67604	3.00499	1.64764	2.78262	1.43406	2.98409	1.56716	3.01529	1.46859	3.02898	1.56951
hsa_circ_0009150	NM_018012	KIF26B	534	0	0	0	0	0	0	4.88793	3.28787	5.18489	3.54797	4.96028	3.28541	4.19815	2.9506	4.94341	3.29162	4.20227	2.96775	4.26372	3.32666
hsa_circ_0004788	NM_133631	ROBO1	327	1	0	0	0	0	1	5.10498	3.75895	5.2924	3.97544	5.1252	3.77278	4.22018	2.29256	5.09514	3.74871	4.35207	2.33343	4.45493	3.79229
hsa_circ_0006913	NM_006015	ARID1A	812	0	0	0	0	0	1	4.12116	3.30894	4.42798	3.56004	4.19745	3.26773	3.62673	1.02424	4.16924	3.1995	3.94244	0.948491	4.02981	3.24657
hsa_circ_0051042	NM_001436	FBL	246	0	0	0	0	0	0	3.65707	2.16021	3.88964	2.24755	3.3474	2.03671	2.50383	1.01762	3.29152	2.01488	2.66031	0.777617	2.84889	2.00817
hsa_circ_0082564	NM_194071	CREB3L2	227	0	0	0	0	0	0	8.64967	7.23032	8.73595	7.937	8.67331	7.33984	8.19885	6.05761	8.57887	7.23032	8.19885	6.22882	8.26287	7.34432
hsa_circ_0003502	NM_007282	RNF13	622	0	0	0	0	0	1	3.95258	2.89172	4.08763	3.15659	3.85264	2.84554	3.10405	0.61233	3.87424	2.79991	3.33802	0.554408	3.40303	2.85389
hsa_circ_0050834	NM_000540	RYR1	410	0	0	0	0	0	0	2.85313	1.22962	3.04555	1.30846	2.93563	1.22997	2.10138	1.07795	2.87904	1.26875	2.23819	1.11215	2.25735	1.19604
hsa_circ_0008563	NM_001113347	ECE1	213	0	0	0	0	0	0	7.96291	6.53433	7.89166	6.90837	7.96386	6.62324	7.73206	6.00926	7.99145	6.65864	7.79785	5.95488	7.80356	6.58623
hsa_circ_0066444	NM_182920	ADAMTS9	339	0	0	0	0	0	0	2.78044	0.891892	3.07694	0.95963	2.75749	0.904211	1.35763	0.591029	2.69953	0.955346	1.46505	0.570289	1.48346	0.885284
hsa_circ_0078150	NM_001127715	STXBP5	281	0	0	0	0	0	0	2.8639	1.42318	2.8874	1.53083	2.82633	1.25595	2.01878	0.564795	2.76868	1.28479	2.11432	0.502905	2.13712	1.23159
hsa_circ_0008016	NM_001174064	FGFR1	267	0	0	0	0	0	0	6.83651	4.86737	7.0867	5.49213	6.77387	4.92632	6.34865	5.79797	6.84514	4.83633	6.15018	5.57705	6.20111	4.93222
hsa_circ_0005256	NM_145003	TSNARE1	148	0	0	0	0	0	0	5.13596	3.18927	5.34056	3.47522	5.17857	3.2113	3.94068	3.39158	5.05872	3.13752	4.08684	3.38422	4.13736	3.28204
hsa_circ_0059859	NM_005093	CBFA2T2	242	0	0	0	0	0	0	4.43694	2.84686	4.7979	3.58836	4.3815	3.17201	3.6779	1.97256	4.42815	3.1106	3.88744	1.88507	3.93586	3.19306
hsa_circ_0009006	NM_001130834	LDB2	380	0	0	0	0	0	0	7.30499	5.95839	7.26995	6.34719	7.32935	6.02841	6.97232	5.10332	7.31603	6.0428	7.04077	5.06238	7.09688	6.02609
hsa_circ_0004565	NM_007282	RNF13	516	0	0	0	0	0	1	3.93132	2.8927	4.15519	3.23709	3.92398	2.85305	3.17597	0.723118	3.92668	2.91453	3.38735	0.599435	3.41391	2.95788
hsa_circ_0000916	NM_017660	GATAD2A	124	0	0	0	0	0	0	4.69474	3.27162	3.92773	2.84205	4.71627	3.3593	3.92164	2.12143	4.6758	3.35093	4.09823	2.29465	4.14202	3.26191
hsa_circ_0046557	NM_005993	TBCD	475	0	0	0	0	0	0	4.1833	1.86688	4.36919	1.96803	4.1589	1.8717	2.3791	2.57725	4.18332	1.8341	2.49889	2.62433	2.54796	1.91026
hsa_circ_0092298	NM_058230	ZNF354B	220	0	0	0	0	0	0	6.30859	4.55697	6.22303	4.82978	6.3776	4.71833	5.78921	5.00341	6.43401	4.77939	5.95603	4.98137	6.01182	4.62399
hsa_circ_0003028	NM_178155	FUT8	430	1	0	0	1	1	0	3.61986	2.05467	3.59251	1.82152	3.58322	2.05806	2.62787	1.09119	3.54358	2.02153	2.37109	1.03822	2.39096	2.06851
hsa_circ_0068514	NM_003722	TP63	262	0	0	0	1	0	1	2.84947	1.40369	3.41407	1.7709	2.83252	1.45045	2.22657	0.817635	2.86869	1.52512	2.31489	0.864299	2.29454	1.39945
hsa_circ_0052166	NM_004829	NCR1	327	0	0	0	0	0	0	5.59026	4.09427	5.80776	4.29752	5.6003	4.06915	5.00725	3.79967	5.58847	4.02697	5.0869	3.87936	5.10253	4.05271
hsa_circ_0043001	NM_001033568	RHOT1	126	0	0	0	0	0	2	4.51877	3.09605	4.78318	3.33478	4.52963	3.0695	3.84992	2.52776	4.53244	3.07716	3.99593	2.52906	4.06675	3.09065
hsa_circ_0011692	NM_032017	STK40	230	0	0	0	0	0	0	7.40558	6.20914	7.4519	6.5045	7.41456	6.28362	7.02195	4.71212	7.41176	6.14915	6.95607	4.96638	7.00361	6.29459
hsa_circ_0041992	NM_004217	AURKB	638	0	0	0	0	0	0	7.91954	6.38109	8.01243	6.64249	7.93683	6.40462	7.31337	5.97048	7.94775	6.37398	7.26891	6.0298	7.33715	6.41337
hsa_circ_0008310	NM_001037144	CNTROB	259	0	0	0	0	0	0	6.48531	4.57236	6.45999	4.90276	6.51183	4.62894	5.69579	5.13811	6.58408	4.74055	5.71562	5.15089	5.70608	4.64145
hsa_circ_0005835	NM_020314	C16orf62	201	0	0	0	0	0	1	3.32344	1.81425	3.4294	1.89658	3.36427	1.79579	2.47721	1.33594	3.41962	1.88368	2.63426	1.36317	2.6666	1.84949
hsa_circ_0033408	NM_014844	TECPR2	3861	2	0	1	4	0	2	8.60805	7.08024	8.60888	7.51197	8.58754	7.16534	8.30085	6.96465	8.58642	7.17218	8.31822	7.00709	8.39783	7.13664
hsa_circ_0004071	NM_001130065	MYO9B	517	0	0	0	0	0	0	4.03697	2.79304	4.1613	3.04794	3.99059	2.79559	3.35617	1.4465	4.02094	2.83425	3.49416	1.50209	3.52825	2.80206
hsa_circ_0060558	NM_006227	PLTP	233	0	0	0	0	0	0	3.91036	2.83869	4.30369	3.12203	3.89692	2.79921	3.26641	1.3698	3.9198	2.79978	3.464	1.25186	3.56438	2.81074
hsa_circ_0001513	NM_005575	LNPEP	1112	0	0	1	0	0	1	4.65421	3.20529	4.85343	3.37982	4.66089	3.22456	3.61496	2.32534	4.67863	3.17815	3.82044	2.37944	3.84048	3.17533
hsa_circ_0002158	NM_012102	RERE	308	0	0	0	2	0	0	2.76018	1.34918	2.90943	1.36178	2.73416	1.28254	1.76192	0.458527	2.71818	1.23632	1.86176	0.454678	1.88032	1.2462
hsa_circ_0011950	NM_024503	HIVEP3	5728	0	0	0	0	1	1	2.52498	1.24291	2.94707	1.43218	2.53293	1.25673	1.84079	0.36293	2.52594	1.24127	1.93509	0.337675	1.99407	1.20625
hsa_circ_0006789	NM_145305	SLC25A43	173	0	0	0	0	0	0	9.95549	9.38617	9.96709	9.47031	9.98847	9.38617	9.67504	6.50085	10	9.38617	9.67504	6.21363	9.67504	9.38617
hsa_circ_0000228	NM_030751	ZEB1	14249	26	21	18	15	22	14	4.31421	2.86129	4.9566	3.31829	4.35435	2.85205	4.26518	2.61417	4.34102	2.80618	3.46508	2.72104	3.4988	2.88489
hsa_circ_0041150	NM_006987	RPH3AL	474	0	0	0	0	0	0	6.15181	4.87277	6.28614	5.36442	6.1413	4.8623	6.16368	4.78567	6.20656	4.89835	6.30307	4.73742	6.29295	4.93362
hsa_circ_0000644	NM_018689	KIAA1199	196	0	0	0	0	0	0	8.98329	8.41794	9.02043	8.61476	9.03083	8.49338	9.03204	5.51535	9.02909	8.36022	9.03785	6.20861	9.0348	8.47319
hsa_circ_0074816	NM_024007	EBF1	258	0	0	0	1	0	1	3.33135	1.89955	3.34112	2.20566	3.18925	2.00424	2.46908	0.936269	3.24152	1.88444	2.62501	0.838933	2.64624	2.09033
hsa_circ_0003110	NM_017749	AMBRA1	267	0	0	0	1	0	0	4.4527	3.42714	4.73546	3.66445	4.41829	3.38297	3.64191	1.69942	4.44505	3.38575	3.86043	1.60672	3.93843	3.38573
hsa_circ_0092285	NM_007254	PNKP	420	0	0	0	0	0	0	2.6202	0.995106	2.91853	0.915515	2.71852	1.03859	1.53993	0.677495	2.65346	0.976045	1.46304	0.831207	1.49224	1.04816
hsa_circ_0000235	NM_145012	CCNY	315	0	1	1	0	0	0	5.43233	4.00419	5.52595	4.0662	5.41744	4.00567	4.57369	3.44942	5.40975	3.93611	4.68364	3.47439	4.73787	3.97722
hsa_circ_0084429	NM_006904	PRKDC	1150	1	1	2	0	0	1	2.88857	1.80484	2.6491	1.82639	2.7511	1.658	2.28244	0.54278	2.76564	1.57159	2.48983	0.321605	2.52026	1.79312
hsa_circ_0079958	NM_015052	HECW1	718	0	0	0	0	0	1	3.25698	1.58816	3.58634	1.59642	3.32064	1.61567	2.16699	1.45129	3.24671	1.61844	2.09273	1.60138	2.11083	1.49914
hsa_circ_0060035	NM_015638	TRPC4AP	299	0	0	0	0	0	0	4.27015	3.02043	4.41385	3.22857	4.29445	3.00511	3.59055	2.28678	4.29571	3.03314	3.86773	2.24856	3.91771	3.01992
hsa_circ_0000747	NM_004475	FLOT2	614	0	1	0	0	0	0	6.31836	5.08653	6.40821	5.41284	6.34857	5.12375	5.80128	4.25896	6.31517	5.04854	5.88794	4.21749	5.98874	5.11303
hsa_circ_0092333	NM_032957	RTEL1	300	0	0	0	0	0	0	3.12236	1.58241	3.14829	1.49533	3.09544	1.63958	2.11057	0.966849	3.14636	1.65495	2.05111	1.00471	2.12359	1.65144
hsa_circ_0002003	NM_001080394	KIAA0146	321	0	0	0	0	0	0	5.7222	4.50425	5.91501	4.61667	5.78075	4.45005	4.71764	2.73034	5.7222	4.46955	4.72896	3.32426	4.73682	4.4614
hsa_circ_0002513	NM_007166	PICALM	365	0	0	0	0	0	0	2.88134	1.35043	3.04565	1.43855	2.85837	1.27997	1.68663	0.708573	2.90535	1.35888	1.82678	0.748541	1.78968	1.35815
hsa_circ_0006461	NM_015015	KDM4B	291	0	0	0	0	0	0	3.73319	2.15706	3.87347	2.29965	3.79272	2.17642	2.99961	2.36575	3.83918	2.2792	3.17477	2.38515	3.17008	2.18689
hsa_circ_0008784	NM_148957	TNFRSF19	479	1	0	0	0	0	1	3.27593	2.20705	3.52893	2.32348	3.21897	2.18789	2.42688	0.593607	3.26378	2.15287	2.58749	0.549815	2.59845	2.16458
hsa_circ_0000560	NM_001010854	TTC7B	324	0	0	0	0	0	0	2.62255	1.35426	3.01074	1.48923	2.60557	1.31338	1.82918	0.534793	2.63952	1.3841	1.93488	0.483658	1.96886	1.37078
hsa_circ_0040827	NM_001173542	BANP	248	0	0	0	0	0	0	4.93174	3.67893	5.05916	3.93393	4.94542	3.71735	4.60658	3.33052	4.96255	3.7641	4.7824	3.32512	4.79051	3.74361
hsa_circ_0002320	NM_001130145	YAP1	296	0	0	0	0	0	0	4.00168	2.62229	3.95145	2.6089	3.98636	2.6331	2.98339	1.609	3.93209	2.56489	3.04717	1.68192	3.03068	2.66368
hsa_circ_0006371	NM_032440	LCOR	382	0	0	1	0	0	1	2.78951	1.70895	2.82748	1.83072	2.81587	1.76661	2.45309	0.805451	2.82431	1.77023	2.60735	0.83623	2.61875	1.71997
hsa_circ_0000453	NM_001024808	BCL7A	270	0	0	0	0	0	0	7.40096	6.15166	7.37079	6.54427	7.38539	6.21233	7.17667	5.74435	7.43284	6.2279	7.22429	5.61113	7.21837	6.22708
hsa_circ_0031431	NM_001135058	COCH	547	1	0	0	0	0	2	4.70081	3.55878	4.96537	3.83325	4.67658	3.5497	4.07771	2.37554	4.63288	3.54826	4.10561	2.37395	4.16793	3.60137
hsa_circ_0000204	NM_014023	WDR37	1155	1	1	2	1	0	2	4.79243	3.40661	5.02587	3.62713	4.73171	3.381	4.21033	3.08212	4.74921	3.36365	4.15724	3.17229	4.22704	3.38079
hsa_circ_0092350	NM_003934	FUBP3	240	0	0	0	0	0	0	5.51243	4.22658	5.427	4.43973	5.50465	4.30089	4.94666	3.39721	5.52607	4.35308	5.04875	3.57066	5.10266	4.32052
hsa_circ_0001658	NM_017519	ARID1B	48071	43	32	37	35	31	43	7.5118	6.69191	7.63347	7.17175	7.49683	6.63565	7.0808	4.53403	7.49385	6.5735	7.01256	4.54589	7.05297	6.67136
hsa_circ_0000953	NM_001020819	MYADM	301	0	0	0	0	0	0	2.35429	0.772049	2.46585	0.83203	2.4197	0.77883	1.25674	0.660939	2.38766	0.751603	1.35903	0.611345	1.35261	0.749673
hsa_circ_0001056	NM_002285	AFF3	32434	39	16	14	19	12	35	5.59721	4.32477	5.79741	4.47379	5.64506	4.29903	4.7394	3.40335	5.55235	4.24084	4.87323	3.64679	4.9063	4.31656
hsa_circ_0001917	NM_001126055	CASK	402	0	0	0	0	1	0	7.0694	5.80304	7.14825	6.22642	7.0732	5.8811	6.7779	5.09395	7.13934	5.93223	6.55375	5.19952	6.57688	5.85438
hsa_circ_0075736	NM_005124	NUP153	162	0	0	0	0	0	1	4.77604	3.39109	4.94397	3.55839	4.7446	3.47185	3.75863	1.92661	4.67863	3.24663	3.28312	1.94937	3.18723	3.51316
hsa_circ_0008226	NM_006909	RASGRF2	1296	0	0	1	0	0	0	3.64972	2.32584	4.12014	2.63784	3.6476	2.35982	3.2187	1.80499	3.59827	2.3266	2.91563	1.94729	2.96081	2.39752
hsa_circ_0078738	NM_182552	WDR27	904	1	0	1	0	0	0	8.59813	7.41752	8.4933	7.8761	8.60643	7.55973	8.55587	6.97217	8.59813	7.53135	8.58561	6.98002	8.58561	7.42373
hsa_circ_0003098	NM_001173542	BANP	949	0	0	0	0	0	0	3.14828	1.98323	3.06964	1.8721	3.17525	2.02607	2.46461	1.05737	3.19676	2.03241	2.5891	1.03496	2.64995	2.02789
hsa_circ_0006517	NM_005578	LPP	236	0	0	0	0	0	0	8.86351	7.85614	8.78764	8.13094	8.82401	7.88151	8.74893	6.83608	8.86666	7.93282	8.73702	6.90381	8.78466	7.88227
hsa_circ_0008472	NM_013236	ATXN10	503	0	0	0	2	0	1	3.73542	2.2336	4.03542	2.44794	3.77655	2.29973	2.73322	1.8148	3.77806	2.29576	2.61692	1.87768	2.63261	2.18533
hsa_circ_0018004	NM_014317	PDSS1	195	0	0	0	0	0	0	4.55706	3.17778	4.77792	3.32527	4.55848	3.24312	3.87918	2.70638	4.55286	3.24021	3.688	2.73775	3.72621	3.18851
hsa_circ_0003839	NM_004193	GBF1	212	0	0	0	0	0	0	5.44235	4.28098	5.71776	4.72241	5.46124	4.31427	4.82159	3.34306	5.47776	4.35511	4.87169	3.28636	4.91133	4.32759
hsa_circ_0004291	NM_002689	POLA2	403	0	0	0	0	0	0	3.30431	2.38571	3.42238	2.71073	3.27469	2.4264	2.99353	1.10063	3.33049	2.48567	3.15559	1.04256	3.1681	2.4321
hsa_circ_0068850	NM_006527	SLBP	217	0	0	0	0	0	0	3.20299	2.09103	3.51582	2.34403	3.19144	2.04597	2.45474	1.09549	3.2786	2.11569	2.6274	1.1248	2.66818	2.12506
hsa_circ_0048259	NM_213604	ADAMTSL5	335	0	0	0	0	0	0	6.68509	5.59356	6.67518	6.04766	6.6967	5.72559	6.46939	4.29505	6.80731	5.85341	6.43795	5.02084	6.46084	5.72176
hsa_circ_0053907	NM_206943	LTBP1	175	0	0	0	0	0	1	3.24434	2.29073	3.44037	2.55141	3.1305	2.29443	2.75246	0.986452	3.2444	2.27224	2.909	1.02124	2.9243	2.26949
hsa_circ_0052455	NM_015025	MYT1L	679	0	0	0	0	0	0	3.3867	2.31805	3.31538	2.32339	3.43431	2.32631	2.5266	1.02608	3.46833	2.34176	2.74027	1.02329	2.78281	2.33823
hsa_circ_0000862	NM_025078	PQLC1	1799	0	0	1	0	0	0	4.46135	3.06381	4.63816	3.18857	4.54045	3.10668	3.48182	2.76878	4.52622	3.20131	3.70196	2.69321	3.74034	3.1195
hsa_circ_0008223	NM_015171	XPO6	238	0	0	0	0	0	0	5.23758	3.85276	5.64174	4.22932	5.26022	3.91067	4.5068	3.55537	5.21504	3.89778	4.60346	3.72263	4.59171	3.94364
hsa_circ_0074903	NM_003062	SLIT3	372	0	0	0	0	0	0	7.8484	6.18441	7.86419	6.58551	7.8484	6.12644	7.13934	6.78952	7.83544	6.09463	7.1564	6.91277	7.11459	6.17573
hsa_circ_0031570	NM_015473	HEATR5A	363	0	0	0	0	1	0	2.33712	1.0416	2.59468	1.13699	2.38085	0.968229	1.4316	0.586567	2.32205	0.971158	1.59525	0.618484	1.55118	0.989225
hsa_circ_0023179	NM_002335	LRP5	397	0	0	0	0	0	0	5.68324	4.41545	5.89295	4.69646	5.70272	4.41918	5.09366	4.15291	5.73358	4.44073	5.21686	4.08783	5.18994	4.43951
hsa_circ_0090518	NM_006044	HDAC6	174	0	0	0	0	0	0	3.24447	1.97408	3.44525	2.05316	3.305	2.02408	2.53142	1.66543	3.25409	1.98892	2.72119	1.7174	2.75172	1.99766
hsa_circ_0002846	NM_170692	RASAL2	255	0	0	0	0	0	0	3.6329	2.24291	3.70721	2.36645	3.62744	2.23961	3.15817	2.60827	3.57356	2.23169	3.35148	2.64674	3.35309	2.2539
hsa_circ_0071865	NM_005885	44261	252	0	0	0	0	0	0	3.16146	2.27065	3.41728	2.32708	3.20452	2.283	3.05328	1.21855	3.12673	2.26425	2.80073	1.17075	2.77643	2.23042
hsa_circ_0041050	NM_000135	FANCA	156	0	0	0	0	0	0	2.61144	1.46759	2.8773	1.6422	2.55922	1.4244	1.80204	0.512951	2.59077	1.54294	1.92	0.491925	1.9652	1.47354
hsa_circ_0070933	NM_018078	LARP1B	119	0	0	0	0	0	1	2.70849	0.917443	2.4472	0.897206	2.60806	0.946464	1.56163	1.2078	2.59645	0.916331	1.61662	1.52493	1.55266	0.935727
hsa_circ_0006276	NM_004034	ANXA7	436	0	0	0	0	0	0	4.92297	3.80359	5.15024	4.08499	4.97676	3.76934	4.29487	3.26711	4.93429	3.73191	4.54742	3.27432	4.59209	3.76621
hsa_circ_0064288	NM_006395	ATG7	196	0	0	0	0	0	0	6.60345	5.28439	7.05756	5.88358	6.63216	5.35589	6.20418	4.79763	6.57061	5.28394	5.84236	5.06757	5.83215	5.35853
hsa_circ_0092299	NM_006739	MCM5	1680	0	0	0	0	0	0	6.21768	4.66041	6.42839	5.08348	6.14532	4.76954	5.60513	4.9029	6.08586	4.70449	5.4608	4.86817	5.46893	4.71767
hsa_circ_0092310	NM_001146018	TJAP1	200	0	0	0	0	0	0	7.38789	5.88639	7.50687	6.33996	7.44416	5.99064	6.55375	5.57908	7.41738	6.01584	6.5167	5.84563	6.50454	5.99165
hsa_circ_0064136	NM_001080517	SETD5	2157	0	1	0	0	1	3	2.56243	1.58396	2.94009	2.08463	2.65771	1.6822	2.30305	0.655334	2.75815	1.87334	2.33937	0.622546	2.33981	1.71923
hsa_circ_0009456	NM_015102	NPHP4	924	0	0	0	0	0	0	4.85312	3.45029	5.25623	3.58617	4.86708	3.42945	4.159	3.41266	4.80362	3.37443	3.87216	3.39839	3.92296	3.43703
hsa_circ_0068176	NM_018023	YEATS2	1847	1	0	0	1	1	3	3.74648	2.37297	4.26651	2.4894	3.75714	2.30246	2.82002	2.09031	3.65143	2.25017	2.75136	2.20584	2.69673	2.33898
hsa_circ_0073271	NM_002397	MEF2C	235	0	0	0	0	0	0	5.58874	4.44379	5.79785	4.77362	5.52043	4.44168	5.10266	3.8726	5.56676	4.4219	4.99384	3.61653	5.09749	4.4683
hsa_circ_0007733	NM_144658	DOCK11	274	0	0	0	1	0	0	3.14882	2.1774	3.36538	2.36534	3.05481	2.20652	2.46726	0.788579	3.06259	2.14288	2.63107	0.866338	2.68748	2.26335
hsa_circ_0040481	NM_018124	RFWD3	1102	0	0	0	1	0	1	3.56537	2.08666	3.41215	1.9014	3.50909	2.09215	2.65171	2.16299	3.37728	2.00194	2.67064	2.02952	2.7601	2.09106
hsa_circ_0092316	NM_015168	ZC3H4	200	0	0	0	0	0	0	2.97586	1.9157	3.51767	2.18987	3.06326	1.90583	2.57391	1.17601	3.23257	2.02859	2.29968	1.2827	2.4225	2.02122
hsa_circ_0026143	NM_005480	TROAP	273	0	0	0	0	0	0	8.10525	7.00055	8.01836	7.54018	8.06996	7.06876	8.15784	6.6966	8.18603	7.16153	8.14873	6.73803	8.12643	7.06123
hsa_circ_0092374	NM_001924	GADD45A	200	0	0	0	0	0	0	2.67265	1.56968	2.8562	1.71887	2.72943	1.69231	2.15317	0.988313	2.70486	1.67468	2.29365	0.914614	2.34814	1.65576
hsa_circ_0072255	NM_153485	NUP155	278	0	0	0	0	0	0	2.31534	1.21595	2.44874	1.42206	2.25079	1.20125	1.65991	0.388766	2.30352	1.2314	1.81318	0.357041	1.81682	1.26172
hsa_circ_0000434	NM_015275	KIAA1033	110	0	0	0	0	0	0	2.59156	1.07917	2.79659	1.17356	2.59359	1.07776	1.43813	1.08109	2.54931	1.07301	1.51081	0.981083	1.53334	1.07338
hsa_circ_0015928	NM_018085	IPO9	778	0	1	0	1	0	1	3.34763	2.28279	3.90157	2.78523	3.32483	2.22914	2.79785	1.59446	3.38377	2.37294	2.88004	1.4955	2.94069	2.36535
hsa_circ_0072012	NM_012334	MYO10	162	0	0	0	0	0	0	3.40739	1.96423	3.62433	2.09974	3.47492	2.0157	2.4587	2.06578	3.51453	2.04921	2.60948	2.03254	2.58796	2.00173
hsa_circ_0040921	NM_013275	ANKRD11	336	0	0	0	0	0	0	8.34544	7.35243	8.1769	7.86445	8.34045	7.48905	8.50386	6.87714	8.37524	7.57509	8.52472	6.67598	8.5209	7.51646
hsa_circ_0008657	NM_003368	USP1	387	0	0	1	0	1	1	2.14091	0.591185	2.36859	0.694043	2.17845	0.599208	0.822198	0.394698	2.2025	0.638401	0.839171	0.422955	0.841255	0.620284
hsa_circ_0023404	NM_018320	RNF121	180	0	0	0	0	0	0	5.24544	4.65747	5.49729	5.26226	5.18145	4.81843	5.3809	2.4852	5.18556	4.74561	5.17084	2.72433	5.15802	4.74263
hsa_circ_0001827	NM_014957	DENND3	120	0	0	0	0	0	0	6.20403	5.10244	6.11843	5.30495	6.24621	5.22576	5.95302	4.66269	6.30098	5.36207	6.05413	4.71051	6.08502	5.21016
hsa_circ_0009792	NM_004958	MTOR	271	0	0	0	0	0	0	3.40457	2.58891	3.78347	2.89378	3.5406	2.57564	2.89317	1.46187	3.54912	2.55185	3.09716	1.4074	3.18333	2.60604
hsa_circ_0007396	NM_001130065	MYO9B	342	0	0	0	0	0	1	2.26634	0.899157	2.55682	0.852554	2.25652	0.927622	1.1253	0.505253	2.24408	0.885932	1.24326	0.65926	1.24188	0.885894
hsa_circ_0001279	NM_001079811	GLB1	212	0	0	0	0	0	1	8.05417	6.92624	8.01253	7.40351	8.12656	7.01344	8.1309	6.9978	8.10384	7.02719	8.13077	6.99548	8.12296	7.00307
hsa_circ_0050119	NM_012181	FKBP8	391	0	0	0	0	0	0	2.12294	0.875219	2.173	0.890873	2.19945	0.896859	1.22837	0.505313	2.12955	0.809436	1.35216	0.442556	1.35368	0.847782
hsa_circ_0044927	NM_032582	USP32	1567	0	1	0	0	0	0	2.61606	1.52671	2.733	1.66257	2.57437	1.49042	1.96953	0.918919	2.63254	1.52609	2.10018	0.85391	2.17254	1.55093
hsa_circ_0051260	NM_002088	GRIK5	392	0	0	0	0	0	0	4.47658	3.39122	4.88792	3.72466	4.52959	3.37211	3.69555	2.64078	4.53643	3.48993	3.84219	2.63278	3.9386	3.39088
hsa_circ_0007061	NM_017749	AMBRA1	449	0	0	0	1	0	1	4.53152	3.39584	4.95431	3.66501	4.53468	3.43565	3.58486	2.58418	4.52658	3.45849	3.82408	2.56739	3.83496	3.42853
hsa_circ_0084443	NM_006904	PRKDC	527	1	0	1	0	0	1	2.02278	1.07305	1.93515	0.917896	1.96775	1.04488	1.56527	0.418531	2.03688	0.99397	1.69714	0.292963	1.74937	0.991578
hsa_circ_0004370	NM_006902	PRRX1	358	1	0	0	0	0	1	2.13795	0.932928	2.27714	0.895199	2.17119	0.977331	1.18389	0.334893	2.24978	0.956384	1.25652	0.283245	1.32798	0.989415
hsa_circ_0007361	NM_015144	ZCCHC14	338	0	0	0	0	0	0	6.66661	5.70386	6.66421	6.01253	6.72545	5.7615	6.41313	4.76303	6.70893	5.82572	6.39839	4.93684	6.42707	5.78379
hsa_circ_0048122	NM_001033026	C19orf6	84	0	0	0	0	0	0	3.96088	2.76718	3.8918	2.73863	3.95979	2.80536	3.34955	2.58836	3.90111	2.74613	3.48691	2.45691	3.50624	2.73973
hsa_circ_0003222	NM_052879	LARP4	317	0	0	0	0	0	1	4.58639	3.51397	4.68247	3.70182	4.59613	3.55195	4.07929	2.79128	4.71788	3.59945	4.11662	2.98102	4.1439	3.57418
hsa_circ_0047688	NM_002747	MAPK4	1416	0	0	0	0	0	1	2.1884	0.575181	2.22495	0.559075	1.99975	0.537953	0.693969	0.319573	1.95522	0.576355	0.805392	0.341446	0.775402	0.560358
hsa_circ_0087493	NM_013417	IARS	1658	0	1	0	2	1	0	3.15749	2.36363	3.3764	2.23302	3.18037	2.27176	3.17009	1.26821	3.08918	2.20799	2.50177	1.2474	2.52764	2.23993
hsa_circ_0058189	NM_014140	SMARCAL1	357	0	0	1	0	0	0	2.7249	1.93056	3.04987	2.15357	2.74644	1.90864	2.38022	0.90259	2.74323	1.92121	2.56033	0.851083	2.51519	1.92691
hsa_circ_0086694	NM_018449	UBAP2	206	0	0	0	0	0	0	7.82209	6.98002	7.74272	7.43235	7.85672	6.96543	7.98229	6.45893	7.89266	7.07398	8.05685	6.43723	8.06212	6.95314
hsa_circ_0092327	NM_000980	RPL18A	420	0	0	0	0	0	0	10	9.28565	9.63403	9.38617	9.60282	9.32591	9.62401	7.13075	9.9423	9.31496	9.62401	7.06698	9.46779	9.27063
hsa_circ_0042458	NM_015276	USP22	378	0	0	0	0	0	0	3.73258	2.31212	3.80025	2.479	3.75726	2.32599	2.93496	2.76421	3.76294	2.26733	3.12872	2.76238	3.18038	2.27493
hsa_circ_0039053	NM_002209	ITGAL	313	0	0	1	0	0	0	8.22438	7.10736	8.24335	7.60247	8.22358	7.17848	8.20749	7.04783	8.24228	7.20231	8.21667	7.14277	8.18898	7.16133
hsa_circ_0042521	NM_016231	NLK	87	0	0	0	0	0	0	2.69626	1.96816	3.02616	2.13891	2.7723	2.03698	2.34562	0.704806	2.82686	2.11926	2.55732	0.679838	2.53593	2.0182
hsa_circ_0070348	NM_014991	WDFY3	211	0	0	0	0	0	0	2.44253	1.4284	2.67548	1.57204	2.37512	1.45969	1.80744	0.622132	2.41036	1.44311	1.94827	0.601839	1.98859	1.45797
hsa_circ_0001901	NM_015447	CAMSAP1	220	0	0	0	0	0	0	3.54005	2.51835	3.62046	2.51779	3.66552	2.61962	2.95843	1.8052	3.66496	2.69014	3.01566	1.77551	3.06324	2.54137
hsa_circ_0055377	NM_004389	CTNNA2	451	0	0	0	1	0	0	2.25854	1.37824	2.50809	1.58916	2.38758	1.43185	1.88453	0.444463	2.41075	1.59884	1.98197	0.482414	2.04479	1.50173
hsa_circ_0052523	NM_003887	ASAP2	104	0	0	0	0	0	0	2.22074	1.2894	2.38995	1.35383	2.25197	1.28609	1.65534	0.465995	2.27067	1.26091	1.8399	0.483571	1.81066	1.26478
hsa_circ_0008255	NM_004996	ABCC1	344	0	0	0	0	0	0	5.80225	4.65303	6.04551	5.14034	5.81165	4.71331	5.57332	4.48061	5.91072	4.88022	5.56944	4.68662	5.58951	4.72466
hsa_circ_0016873	NM_001136494	C1orf198	543	0	0	0	0	0	0	2.661	1.81266	2.95179	2.06105	2.69383	1.8303	2.3128	0.979526	2.69224	1.84445	2.47293	0.96305	2.46308	1.78589
hsa_circ_0028540	NM_001146699	RBM19	253	0	0	0	0	0	0	3.63024	2.51068	3.67834	2.62753	3.61698	2.52477	2.86397	1.99391	3.57859	2.48633	3.05278	1.96012	3.07994	2.48268
hsa_circ_0088807	NM_001003722	GLE1	222	0	0	0	0	0	0	3.34522	2.30319	3.57705	2.52634	3.2312	2.22323	2.56345	1.61604	3.22017	2.23603	2.71034	1.49121	2.74661	2.09736
hsa_circ_0001228	NM_002405	MFNG	252	0	0	0	0	0	0	9.40668	8.99546	9.37402	8.99019	9.45233	8.93933	9.53059	7.31458	9.46142	8.91549	9.53059	7.28948	9.53668	8.95932
hsa_circ_0007618	NM_024940	DOCK5	311	0	0	0	0	0	0	2.81239	1.55579	2.73608	1.50633	2.78191	1.52218	2.74965	2.58871	2.75172	1.5404	2.95565	2.56957	2.94105	1.55733
hsa_circ_0045862	NM_001142640	TNRC6C	325	0	0	0	0	0	0	7.23182	5.80129	7.2732	6.15482	7.27805	5.80976	6.40123	5.81101	7.22909	5.76556	6.27819	5.92278	6.28563	5.82519
hsa_circ_0019627	NM_024541	C10orf76	155	0	0	0	0	0	0	2.4961	1.30018	2.8355	1.31691	2.55285	1.29753	1.49378	0.923346	2.51675	1.25204	1.56576	0.874727	1.64347	1.25448
hsa_circ_0092330	NM_001670	ARVCF	340	0	0	0	0	0	0	5.43942	4.09428	5.6206	4.108	5.53126	4.14621	4.69109	4.63283	5.50859	4.0953	4.79081	4.29831	4.83936	4.16565
hsa_circ_0003832	NM_012343	NNT	242	0	0	0	1	0	0	3.11705	2.39908	3.30264	2.60832	3.13682	2.39103	2.82321	1.16346	3.14261	2.39993	2.99256	1.27011	2.98961	2.43539
hsa_circ_0003220	NM_024562	TMCO7	758	0	0	0	0	0	1	3.89091	2.54068	4.01358	2.70039	3.85268	2.52799	3.08651	2.75264	3.83512	2.45709	3.1911	2.79188	3.26925	2.57939
hsa_circ_0006629	NM_001008660	PICALM	560	0	0	0	0	0	0	3.31361	2.69309	3.57603	2.96206	3.33628	2.68051	3.0205	1.12229	3.28677	2.71113	3.13905	1.2518	3.16867	2.64196
hsa_circ_0091331	NM_032227	TMEM164	117	0	0	0	0	0	0	6.0784	5.19952	6.34865	5.55947	6.06832	5.17651	5.75587	4.36532	6.14004	5.23694	5.73909	4.42338	5.78921	5.2201
hsa_circ_0030428	NM_014832	TBC1D4	203	0	0	0	0	0	0	7.90225	6.91631	7.89293	7.33401	7.89539	6.91773	7.46798	6.09665	7.88848	6.87396	7.40341	6.08524	7.38221	6.88727
hsa_circ_0081342	NM_005720	ARPC1B	436	0	0	0	0	0	0	4.12479	3.07489	4.26168	3.13829	4.21241	3.04621	3.27367	2.62776	4.2044	3.09729	3.53136	2.56494	3.61064	2.95748
hsa_circ_0071681	NM_004237	TRIP13	277	0	0	0	1	0	0	6.21836	4.7568	6.37989	5.14773	6.20985	4.72202	5.73206	5.89296	6.18048	4.71063	5.83867	5.82271	5.93789	4.76351
hsa_circ_0003838	NM_173500	TTBK2	443	0	0	0	0	1	0	3.02095	2.185	3.1858	2.23355	3.00691	2.17587	3.28243	2.50851	2.95414	2.10437	3.46017	2.47766	3.50561	2.16102
hsa_circ_0000231	NM_018287	ARHGAP12	794	0	0	2	0	2	0	2.31864	1.43748	2.8156	1.60464	2.3949	1.45205	1.65978	0.520644	2.4294	1.57816	1.79192	0.486617	1.7308	1.51188
hsa_circ_0004166	NM_145725	TRAF3	587	0	0	0	1	0	1	3.21616	2.26992	3.32388	2.29452	3.31239	2.32185	2.38818	1.03957	3.30337	2.2792	2.3821	1.21226	2.35445	2.33281
hsa_circ_0020246	NM_007041	ATE1	1051	0	1	0	0	1	0	3.02098	1.54376	3.57622	1.72097	2.80292	1.54096	1.75082	1.53795	2.94378	1.4857	1.73717	1.60976	1.69689	1.56256
hsa_circ_0024731	NM_020716	GRAMD1B	226	0	0	0	0	0	1	2.82564	1.68848	3.0012	1.70194	2.86354	1.71991	1.83449	1.13354	2.87655	1.84889	1.95137	1.10835	1.99256	1.71963
hsa_circ_0092303	NM_001080543	C19orf29	420	0	0	0	0	0	0	3.35874	2.24537	3.33553	2.3335	3.47632	2.37465	2.69264	1.78477	3.53032	2.40335	2.73909	1.9278	2.68509	2.34759
hsa_circ_0079675	NM_182898	CREB5	238	0	0	0	0	0	0	4.11692	3.62599	4.26526	3.85261	4.12354	3.68051	3.86217	1.74883	4.22269	3.82037	3.95622	1.76041	4.01525	3.67609
hsa_circ_0092308	NM_014520	MYBBP1A	480	0	0	0	0	0	0	3.68465	2.53257	3.71332	2.52835	3.77747	2.46966	2.77531	2.15565	3.68121	2.49559	2.85786	2.30009	2.93376	2.55017
hsa_circ_0078155	NM_001127715	STXBP5	1996	2	0	1	0	1	2	3.5061	2.71963	3.88581	2.91884	3.58634	2.64804	3.13552	1.87629	3.58987	2.63151	2.95244	1.94393	3.04698	2.58527
hsa_circ_0070396	NM_024047	NUDT9	527	2	0	0	0	0	0	2.49916	1.92311	2.98977	2.26603	2.34281	1.75161	2.20919	0.770523	2.3433	1.82985	2.46086	0.618393	2.61418	1.93403
hsa_circ_0018824	NM_152586	USP54	197	0	0	0	0	0	0	4.85245	3.68273	5.23763	3.95268	4.8586	3.66276	4.74761	3.98327	4.84986	3.63893	4.25512	4.12472	4.26224	3.6583
hsa_circ_0045128	NM_006852	TLK2	605	0	1	0	0	0	1	3.55936	2.29381	3.87338	2.53098	3.58222	2.2558	2.60542	2.34584	3.56725	2.25762	2.75202	2.40429	2.77103	2.27018
hsa_circ_0002945	NM_021913	AXL	197	0	0	0	0	0	0	4.05395	3.50997	4.38768	3.89006	4.01882	3.5328	3.87322	1.82694	4.0843	3.54863	3.90924	2.09182	3.94341	3.53046
hsa_circ_0082139	NM_014390	SND1	191	0	0	0	0	0	1	2.94178	2.38818	3.14339	2.5522	2.8724	2.27176	2.6042	1.01352	2.85736	2.28826	2.84808	0.987742	2.87057	2.32833
hsa_circ_0002675	NM_001003722	GLE1	333	0	0	0	1	0	0	2.89095	2.27516	3.53821	2.61242	3.21876	2.26046	2.5836	1.47491	3.14162	2.25952	2.72893	1.46346	2.77416	2.23435
hsa_circ_0048025	NM_006162	NFATC1	866	0	0	0	0	0	0	7.16435	5.8005	7.177	6.07113	7.18043	5.79667	6.56555	6.55435	7.22712	5.83316	6.68455	6.57827	6.77131	5.84609
hsa_circ_0000053	NM_032017	STK40	1436	0	0	0	1	0	2	2.42107	1.13346	2.74674	1.23138	2.44239	1.1094	1.27144	0.930202	2.43596	1.12543	1.31321	0.996867	1.2939	1.11213
hsa_circ_0069752	NM_030917	FIP1L1	111	0	0	0	0	0	0	5.5328	4.3389	5.71367	4.69131	5.52108	4.33228	4.93274	4.42707	5.55952	4.34545	5.01398	4.54574	5.00626	4.32187
hsa_circ_0059175	NM_006814	PSMF1	186	0	0	0	0	0	0	3.48475	2.32374	3.19771	2.15563	3.38329	2.38507	2.6447	1.71029	3.34155	2.32087	2.6608	1.79269	2.61097	2.3778
hsa_circ_0044158	NM_133373	PLCD3	521	0	0	0	0	0	0	4.68806	3.7475	4.86878	3.96115	4.71142	3.78065	4.27713	3.35225	4.70853	3.77945	4.39333	3.47039	4.4338	3.74168
hsa_circ_0074269	NM_020690	ANKHD1-EIF4EBP3	759	0	0	0	1	0	1	3.06152	1.83181	3.63309	2.10922	2.92421	1.86211	2.08432	1.70243	3.02174	1.69213	2.0052	1.6972	2.21865	1.84999
hsa_circ_0008773	NM_007166	PICALM	271	0	0	0	0	0	0	3.06463	2.50763	3.32378	2.79652	3.06485	2.46789	2.82974	1.18673	3.07259	2.49937	2.9872	1.22677	3.03973	2.49747
hsa_circ_0028135	NM_130466	UBE3B	1175	0	0	1	0	0	0	3.19008	2.26318	3.33215	2.48157	3.17272	2.3085	2.54805	1.60924	3.22349	2.2894	2.74776	1.55254	2.74645	2.26904
hsa_circ_0005336	NM_015626	WSB1	897	0	0	1	0	0	0	2.85125	2.02241	2.92349	2.02877	2.86505	2.06481	2.24432	1.03749	2.82796	2.0333	2.34565	1.02613	2.37	2.03182
hsa_circ_0001721	NM_012395	CDK14	246	0	0	0	0	0	0	4.53327	3.03074	4.81039	3.27989	4.57328	3.07075	3.18526	3.20388	4.40219	2.85571	3.2784	3.28431	3.19643	3.12641
hsa_circ_0083377	NM_182643	DLC1	218	0	0	0	0	0	0	2.51317	1.48657	2.73909	1.52494	2.53865	1.49513	1.88215	1.3192	2.51317	1.53748	1.978	1.29335	1.98825	1.39257
hsa_circ_0005692	NM_032575	GLIS2	411	0	0	0	0	0	0	3.41665	2.55439	3.61091	2.62997	3.36161	2.48629	3.06279	2.20349	3.26232	2.33922	3.18193	2.25702	3.17872	2.51643
hsa_circ_0092289	NM_001042576	RRBP1	300	0	0	0	0	0	0	7.21569	6.22882	7.17806	6.47955	7.2015	6.27042	6.50454	5.32621	7.18218	6.21999	6.56758	5.57477	6.59649	6.27397
hsa_circ_0008654	NM_001172713	GOLGA4	381	0	0	0	0	0	0	2.30719	1.58695	2.61082	1.74461	2.30567	1.59787	1.88277	0.652548	2.32616	1.55199	1.9638	0.643293	1.99543	1.55074
hsa_circ_0055161	NM_019885	CYP26B1	432	0	0	0	0	0	0	1.75035	0.715848	2.00597	0.821013	1.73756	0.705408	1.14244	0.571664	1.81157	0.732101	1.19969	0.546637	1.25298	0.746023
hsa_circ_0092313	NM_020338	ZMIZ1	240	0	0	0	0	0	0	6.19229	5.25353	6.35763	5.56256	6.22815	5.17907	5.85067	5.01889	6.20887	5.20767	5.8466	5.04415	5.86432	5.23694
hsa_circ_0007146	NM_016256	NAGPA	420	0	0	0	0	0	0	5.07124	4.03928	5.42189	4.43059	5.05348	4.05899	5.1073	3.51536	5.00848	3.88449	4.1921	3.95466	4.08382	4.05454
hsa_circ_0003478	NM_020458	TTC7A	247	0	0	0	0	0	0	5.35759	4.66208	5.41095	4.97659	5.37703	4.72638	5.07289	3.38702	5.41076	4.78184	5.02834	3.49917	5.05926	4.72703
hsa_circ_0000727	NM_013275	ANKRD11	13043	16	5	2	10	5	10	2.33702	1.51369	2.64403	1.60727	2.39135	1.51201	1.68004	0.752764	2.43041	1.55111	1.80186	0.68234	1.81189	1.52475
hsa_circ_0049392	NM_000527	LDLR	259	0	0	0	0	0	1	2.80304	2.28609	3.3347	2.49339	2.85838	2.23076	2.53252	1.26124	2.88093	2.24412	2.69377	1.09893	2.69057	2.24639
hsa_circ_0082917	NM_006712	FASTK	136	0	0	0	0	0	0	1.56734	0.496637	1.6878	0.510938	1.67122	0.439904	0.942741	0.47075	1.51217	0.518335	0.974858	0.459079	0.983906	0.514641
hsa_circ_0023180	NM_002335	LRP5	595	0	0	0	0	0	0	7.96115	7.14185	7.99621	7.55693	7.99144	7.12967	8.10857	7.00728	7.9788	7.14415	8.11113	7.24622	8.11917	7.13686
hsa_circ_0078346	NM_173515	CNKSR3	216	0	0	0	0	0	0	1.55855	0.767464	2.07074	0.965254	1.85336	0.809723	1.21075	0.431693	1.79744	0.861382	1.22037	0.399687	1.3158	0.907123
hsa_circ_0006014	NM_030768	ILKAP	531	0	0	1	0	0	0	2.48873	1.24454	2.6278	1.34645	2.40658	1.25182	1.83458	1.35098	2.30747	1.16159	1.86864	1.83286	1.81942	1.2921
hsa_circ_0036941	NM_018668	VPS33B	164	0	0	0	0	0	0	2.38931	1.37399	2.61692	1.46242	2.43868	1.32571	1.76258	1.38777	2.40206	1.28013	1.89403	1.35834	1.85826	1.30286
hsa_circ_0005038	NM_000287	PEX6	248	0	0	0	0	0	0	4.29839	3.11733	4.39496	3.31581	4.13007	3.15996	3.49156	3.27381	4.19157	3.15913	3.78267	3.09904	3.80296	3.10915
hsa_circ_0082356	NM_032842	TMEM209	450	0	0	0	0	0	0	1.95864	1.20743	2.23525	1.27956	1.88124	1.20375	1.49005	0.395477	1.88911	1.17664	1.6721	0.399687	1.70453	1.31261
hsa_circ_0003745	NM_012398	PIP5K1C	402	0	0	0	0	0	0	4.62095	3.81756	4.85215	4.06673	4.63219	3.82061	4.31374	3.0509	4.66076	3.84527	4.15598	3.11018	4.15032	3.82638
hsa_circ_0000331	NM_022172	PC	219	0	0	0	0	0	0	3.14678	2.19133	3.44998	2.38883	3.12073	2.21621	2.41051	1.68345	3.1191	2.20341	2.54116	1.63916	2.54314	2.16786
hsa_circ_0008236	NM_198920	UBE2CBP	784	1	0	0	0	1	2	3.58725	2.76823	3.9075	2.93877	3.5359	2.71895	3.17802	1.99084	3.49213	2.72101	3.11157	2.22638	3.11464	2.77305
hsa_circ_0006186	NM_005499	UBA2	870	1	0	0	1	1	3	3.79932	2.66384	3.92061	2.6169	3.89797	2.73306	3.45572	2.63249	3.82081	2.68183	2.93794	2.99537	3.03439	2.75517
hsa_circ_0024553	NM_015517	HINFP	1149	0	0	0	0	0	0	2.32926	1.47973	2.42888	1.63638	2.35276	1.52038	1.80698	0.781615	2.39566	1.58347	1.88197	0.775721	1.87689	1.51224
hsa_circ_0003695	NM_007166	PICALM	371	0	0	0	0	0	0	3.40201	2.89102	3.68056	3.22773	3.40759	2.91609	3.22165	1.48191	3.44725	2.96449	3.31185	1.62733	3.31225	2.91583
hsa_circ_0041811	NM_004489	GPS2	80	0	0	0	0	0	0	2.17341	1.10315	2.31152	1.13889	2.15327	1.0929	2.03152	1.90182	2.15955	1.08953	2.10799	1.86378	2.08395	1.10846
hsa_circ_0014132	NM_001135638	PIP5K1A	277	0	0	0	0	0	0	5.97774	5.41215	6.31601	5.94044	5.99096	5.46438	5.88314	3.90709	6.00225	5.51555	5.71268	4.1519	5.70467	5.50363
hsa_circ_0003644	NM_015172	PRRC2C	421	0	0	0	0	0	1	1.90419	0.85539	2.05792	0.956497	1.87908	0.873666	1.11502	0.607364	1.88	0.849272	1.2154	0.562813	1.17687	0.858323
hsa_circ_0072389	NM_001098272	HMGCS1	1193	0	1	0	0	0	1	2.52292	1.54581	2.78241	1.69147	2.57234	1.5714	1.77122	1.16949	2.56493	1.59701	1.88022	1.23298	1.90794	1.58212
hsa_circ_0064019	NM_001130921	RABL2B	354	0	0	0	0	0	0	8.41794	7.84134	8.38266	8.19266	8.42143	7.89266	8.6132	7.0224	8.43861	7.97607	8.62851	7.1027	8.62545	7.89744
hsa_circ_0002078	NM_004996	ABCC1	194	0	0	0	0	0	0	3.19937	1.88921	3.19546	2.00114	2.87043	1.91605	2.15678	1.77489	2.88094	1.91725	2.19833	1.80141	2.21076	1.84673
hsa_circ_0023696	NM_001293	CLNS1A	521	0	0	0	0	0	0	2.29378	1.6944	2.39225	1.82735	2.23681	1.63101	1.90523	0.560785	2.22162	1.63696	2.05586	0.596954	2.02996	1.63607
hsa_circ_0011615	NM_012199	EIF2C1	847	0	0	0	0	0	0	4.31732	3.30088	4.45804	3.42304	4.26889	3.26679	3.54491	3.23686	4.26181	3.1765	3.78611	3.29863	3.88057	3.28236
hsa_circ_0008342	NM_001293	CLNS1A	611	0	0	0	0	0	0	2.08955	1.42026	2.28673	1.63195	2.07073	1.40703	1.83426	0.540229	2.07488	1.45985	1.82455	0.542324	1.7893	1.44492
hsa_circ_0048956	NM_000208	INSR	168	0	0	0	0	2	0	7.43933	6.05054	7.35673	6.37385	7.44055	6.09353	6.9139	7.13836	7.45644	6.07468	6.93426	7.16605	6.97252	6.09525
hsa_circ_0000688	NM_005115	MVP	256	0	0	0	0	0	0	2.63464	1.36367	2.90621	1.44604	2.675	1.36358	1.54863	1.85825	2.7421	1.34781	1.74443	1.75462	1.72808	1.33129
hsa_circ_0007540	NM_001163435	TBCK	461	0	1	0	1	0	1	2.53751	2.23171	2.50317	2.34451	2.6003	2.31912	2.98194	0.934438	2.66287	2.51048	2.94997	1.01311	2.92301	2.30844
hsa_circ_0092339	NM_004582	RABGGTB	220	0	0	0	0	0	0	6.39444	5.80991	6.61471	6.11097	6.62433	5.80725	6.42298	5.26199	6.55375	5.84381	6.49198	5.41689	6.49589	5.8779
hsa_circ_0008719	NM_001626	AKT2	371	0	0	0	1	0	0	3.71532	2.89912	3.89324	3.13244	3.72805	2.92357	3.05234	2.19822	3.71499	2.92768	3.20877	2.08584	3.23668	2.92265
hsa_circ_0000929	NM_015526	CLIP3	151	0	0	0	0	0	0	3.42307	2.24116	3.49571	2.30231	3.4101	2.27281	2.72565	2.7708	3.48755	2.29385	2.88133	2.70843	2.87947	2.26515
hsa_circ_0000682	NM_002738	PRKCB	241	0	0	0	0	0	0	3.80371	2.6388	3.6625	2.61469	3.81848	2.65394	3.00256	2.88959	3.79529	2.59741	3.15036	2.94478	3.18931	2.66822
hsa_circ_0082141	NM_014390	SND1	375	1	0	0	0	0	1	2.19278	1.57463	2.39081	1.79899	2.15405	1.55261	1.89491	0.677495	2.17506	1.59839	2.02326	0.674348	2.02978	1.58816
hsa_circ_0024609	NM_015313	ARHGEF12	892	0	0	0	0	0	1	4.52038	3.48646	4.99682	3.76211	4.5236	3.45923	3.97832	3.50951	4.51155	3.48416	3.83127	3.68335	3.9118	3.49745
hsa_circ_0002599	NM_145059	FUK	256	0	0	0	0	0	0	1.84979	1.03591	1.94465	1.03703	1.89143	1.03681	1.43624	0.745991	1.86021	1.02528	1.51171	0.79182	1.56154	1.01218
hsa_circ_0006232	NM_033502	TRERF1	1695	1	0	0	0	0	0	3.222	2.36363	3.41144	2.58654	3.30183	2.46038	2.7621	1.99986	3.34112	2.55408	2.92289	1.98835	2.80481	2.48355
hsa_circ_0041506	NM_015113	ZZEF1	487	0	0	0	0	0	0	2.57981	1.81844	2.81359	2.0095	2.5377	1.80836	1.92849	1.01571	2.54181	1.78599	2.03918	0.993367	2.02863	1.73108
hsa_circ_0008946	NM_001211	BUB1B	307	0	0	0	0	1	0	2.9999	2.42953	3.45058	2.72208	3.07176	2.38342	2.71911	1.62293	3.04471	2.37429	2.74709	1.5188	2.77153	2.45761
hsa_circ_0001627	NM_021813	BACH2	2995	4	1	2	7	5	8	2.27457	1.68196	2.39064	1.79463	2.23207	1.62581	2.06043	1.09556	2.24122	1.62679	2.20451	0.984398	2.22505	1.53428
hsa_circ_0018814	NM_001142353	PPP3CB	1101	0	0	1	1	2	3	2.80916	2.46173	3.16392	2.76619	2.81723	2.45957	2.50901	0.910052	2.78652	2.44149	2.7373	0.880733	2.76707	2.39254
hsa_circ_0051861	NM_001774	CD37	615	0	0	0	0	0	0	1.99405	1.08813	2.20894	1.24153	2.0014	1.08856	1.23848	0.601307	2.01416	1.0906	1.27893	0.611812	1.31399	1.0973
hsa_circ_0092235	NM_004654	USP9Y	229	0	0	0	0	0	0	2.11057	1.33745	2.11213	1.53474	1.98034	1.37893	1.68849	0.769624	2.04517	1.24131	1.70136	0.579099	1.83866	1.41387
hsa_circ_0008284	NM_013302	EEF2K	271	0	0	0	0	0	0	3.06253	1.85939	3.02832	1.80656	3.08954	1.87773	2.07232	2.15268	3.05078	1.86348	2.23218	2.04528	2.20754	1.92744
hsa_circ_0083054	NM_170606	MLL3	259	0	0	0	0	0	0	1.9158	1.09541	2.06267	1.07171	1.88685	1.04789	1.32352	0.649203	1.86553	1.067	1.38569	0.693834	1.40397	1.03776
hsa_circ_0063526	NM_002883	RANGAP1	1298	0	0	0	0	0	0	1.2237	0.439039	1.32494	0.489527	1.23601	0.457857	1.0718	0.445942	1.20723	0.434775	1.15056	0.486985	1.15202	0.443828
hsa_circ_0007527	NM_130434	DPP8	707	1	0	1	0	1	0	3.04295	2.52596	3.35093	2.9268	3.01374	2.62869	2.87005	1.50092	3.10216	2.63823	2.99072	1.45464	3.024	2.5654
hsa_circ_0087961	NM_057159	LPAR1	38358	68	50	51	35	40	78	3.02408	2.07563	3.14592	2.15565	3.11082	2.09126	2.28931	1.82958	3.08651	2.07536	2.31004	1.87652	2.38553	2.09736
hsa_circ_0007608	NM_018489	ASH1L	354	0	0	0	0	0	0	4.72884	3.68042	4.87756	3.92835	4.69645	3.63325	3.8735	3.77438	4.71179	3.61518	4.06855	3.66842	4.13703	3.65406
hsa_circ_0009131	NM_018023	YEATS2	1135	1	0	0	0	1	0	5.07285	3.98248	5.30688	4.28803	5.12768	4.03368	4.71415	4.25447	5.14002	4.04053	4.42677	4.4499	4.45281	4.05614
hsa_circ_0007378	NM_001171251	C17orf53	321	0	0	0	0	0	0	7.14756	6.08666	7.20625	6.36747	7.20569	6.1644	6.6155	6.39295	7.21283	6.0907	6.60947	6.30721	6.70516	6.16704
hsa_circ_0003180	NM_021982	SEC24A	252	0	0	0	0	0	0	7.74272	6.48229	7.09443	7.22513	7.70411	6.51279	7.39781	7.00828	7.78771	6.55983	7.33955	6.96543	7.33955	6.54971
hsa_circ_0078768	NM_032448	FAM120B	1936	0	1	0	0	0	1	2.12436	1.66471	2.3084	1.77438	2.11406	1.65576	1.98069	0.617046	2.16818	1.69581	2.07665	0.652403	2.04875	1.66739
hsa_circ_0023182	NM_002335	LRP5	924	0	0	0	0	0	0	2.93102	2.33	3.05882	2.40598	2.97451	2.34971	2.58104	1.56003	3.01407	2.41583	2.71009	1.47791	2.7216	2.36701
hsa_circ_0004228	NM_001166136	EVC2	275	0	0	0	1	0	0	2.54125	1.60842	2.39472	1.69478	2.29401	1.57043	1.73984	0.896547	2.30553	1.60901	1.78717	0.86702	1.8414	1.57976
hsa_circ_0008942	NM_001130065	MYO9B	374	0	0	0	0	0	1	2.37587	1.42716	2.37394	1.41574	2.30149	1.43181	1.61007	1.09387	2.29193	1.39924	1.6789	1.07752	1.69463	1.41021
hsa_circ_0005873	NM_032773	LRCH3	4570	2	4	2	1	1	8	6.19799	5.41745	6.39553	5.86533	6.21299	5.47794	6.13739	5.26508	6.29163	5.62456	6.1066	5.26994	6.13498	5.5125
hsa_circ_0008240	NM_033446	FAM125B	581	0	1	0	0	0	2	4.52943	3.40345	4.74735	3.61404	4.57328	3.38769	3.70768	3.31524	4.50819	3.24913	3.3729	3.38769	3.39851	3.45656
hsa_circ_0038773	NM_015171	XPO6	330	0	0	0	0	0	0	1.98047	1.29757	2.26445	1.38985	2.02257	1.26185	1.53721	0.785793	2.02841	1.30447	1.63655	0.783421	1.6481	1.29055
hsa_circ_0059342	NM_007219	RNF24	235	0	0	3	0	0	0	1.56548	0.911133	1.8317	1.06902	1.61404	0.880722	1.24	0.408852	1.59932	0.922748	1.34548	0.457117	1.32447	0.886962
hsa_circ_0006211	NM_005499	UBA2	1519	1	1	0	2	1	3	8.5172	7.72286	8.50883	8.10862	8.4817	7.78185	8.44957	7.57902	8.47294	7.75618	8.45806	7.65163	8.47446	7.78007
hsa_circ_0000876	NM_005483	CHAF1A	908	2	0	0	0	0	1	1.87554	1.13479	1.98952	1.1619	1.93923	1.09626	1.39487	0.759798	1.90587	1.09628	1.47415	0.754869	1.46038	1.06516
hsa_circ_0054971	NM_003038	SLC1A4	273	0	0	0	0	0	1	5.82102	4.73862	5.99344	4.9841	5.85007	4.64679	5.43979	5.33769	5.83448	4.64703	5.20648	5.36842	5.1355	4.62799
hsa_circ_0004223	NM_001083962	TCF4	180	0	0	0	0	0	0	2.13289	1.29174	2.36717	1.37748	2.06719	1.3096	1.54567	0.92968	2.04964	1.19107	1.5102	0.958233	1.57917	1.26947
hsa_circ_0005203	NM_024817	THSD4	178	0	0	0	0	0	0	2.00035	1.26697	2.15649	1.28215	1.78995	1.24552	1.33165	0.404122	1.77052	1.24889	1.44609	0.423514	1.49295	1.24023
hsa_circ_0058753	NM_001017915	INPP5D	238	0	0	0	0	0	0	2.24919	1.3883	2.51818	1.56784	2.2288	1.39431	1.6527	1.20297	2.23794	1.41571	1.79281	1.19977	1.79336	1.43762
hsa_circ_0000589	NM_015995	KLF13	230	0	0	0	0	0	0	5.16521	4.0704	5.12379	4.11143	5.28736	4.17586	4.66343	4.8195	5.27409	4.2398	4.81368	4.71448	4.83544	4.16569
hsa_circ_0072380	NM_003432	ZNF131	581	1	1	0	0	0	1	2.42181	1.9912	2.78007	2.25247	2.39483	1.9478	2.26632	0.963135	2.43727	2.00583	2.31107	0.962084	2.34246	2.00511
hsa_circ_0086563	NM_017794	KIAA1797	453	0	0	0	1	0	0	1.69852	1.0457	1.87363	1.1565	1.83428	0.965399	2.36755	0.649203	1.59092	0.956136	0.93809	0.587248	0.820097	0.94887
hsa_circ_0008121	NM_004603	STX1A	178	0	0	0	1	0	0	4.8614	3.6937	4.8064	3.69813	4.81612	3.69459	4.08453	4.4219	4.88785	3.69549	4.27456	4.30939	4.29481	3.72298
hsa_circ_0004053	NM_080627	KIAA0889	273	0	0	0	0	0	0	1.6907	0.776199	1.77845	0.857161	1.68562	0.775951	1.05862	0.510549	1.65157	0.77328	0.963864	0.496784	0.970875	0.838144
hsa_circ_0001998	NM_178155	FUT8	528	1	0	0	1	1	0	3.88547	3.33799	4.04536	3.40497	3.85308	3.34737	4.2757	2.66016	3.82111	3.25403	3.44117	2.5943	3.41618	3.37467
hsa_circ_0007713	NM_080678	UBE2F	225	0	2	0	0	0	0	3.24147	2.73982	3.34121	2.94969	3.24784	2.70295	3.00008	1.61484	3.24025	2.66277	2.94192	1.87936	2.96596	2.69049
hsa_circ_0016979	NM_014801	PCNXL2	469	0	0	0	0	0	0	8.1623	7.41175	8.10373	7.85303	8.17347	7.46721	8.08229	7.29771	8.17865	7.43438	8.10496	7.31592	8.10552	7.49635
hsa_circ_0007324	NM_080685	PTPN13	723	0	1	0	0	0	1	5.5187	4.81476	5.77956	5.33921	5.51032	4.81527	5.37516	4.4592	5.56578	4.82033	5.36554	4.76982	5.37511	4.83723
hsa_circ_0006686	NM_006461	SPAG5	1260	0	0	0	0	0	0	1.5168	0.720497	1.75619	0.707748	1.53564	0.693587	0.85965	0.426422	1.51699	0.631514	0.839556	0.49373	0.890372	0.614435
hsa_circ_0088222	NM_002581	PAPPA	1035	0	0	0	0	0	0	1.2553	0.481926	1.43727	0.46878	1.38312	0.553116	0.791946	0.549699	1.21845	0.427654	0.957166	0.413948	0.912591	0.503305
hsa_circ_0034682	NM_007236	CHP	282	0	0	0	1	0	0	2.40565	1.86438	2.865	2.03145	2.49542	1.84417	2.02842	1.29739	2.52309	1.86875	2.10801	1.26529	2.21616	1.91344
hsa_circ_0036117	NM_024817	THSD4	1094	0	0	0	0	0	0	1.51011	0.978265	1.78289	1.00944	1.52866	0.955662	1.17905	0.361944	1.5471	0.94973	1.23344	0.32161	1.28385	0.948451
hsa_circ_0044922	NM_032582	USP32	1775	0	1	0	1	0	0	1.36665	0.703615	1.58413	0.804883	1.45646	0.730864	1.04733	0.476386	1.42685	0.73937	1.128	0.456323	1.12365	0.692225
hsa_circ_0009064	NM_022457	RFWD2	355	0	0	0	0	0	1	2.52405	1.91158	2.69802	1.94365	2.55106	1.88273	2.04145	1.43126	2.52985	1.81896	2.17947	1.40554	2.23461	1.8591
hsa_circ_0045905	NM_024419	PGS1	329	0	0	0	0	0	0	1.80091	0.980416	2.09665	1.02801	1.81575	0.986302	1.06393	0.671552	1.77587	0.954589	1.09695	0.652864	1.1254	0.998056
hsa_circ_0021773	NM_018259	TTC17	1006	0	0	0	1	0	2	1.34073	0.649762	1.47885	0.707583	1.43604	0.672877	1.00581	0.362162	1.43301	0.746316	0.989119	0.319154	0.985991	0.708884
hsa_circ_0007279	NM_013960	NRG1	402	0	0	0	1	0	0	8.40801	7.74978	8.23649	8.06874	8.36906	7.89658	8.22385	7.04343	8.32911	7.86778	8.21883	7.13814	8.2713	7.81354
hsa_circ_0008615	NM_001142502	PPP1R13L	219	0	0	0	0	0	0	1.62388	0.828943	1.78646	0.905645	1.61484	0.895111	1.08662	0.534353	1.58215	0.802915	1.04858	0.535823	1.04711	0.840506
hsa_circ_0005939	NM_022458	LMBR1	253	0	0	1	0	0	1	4.15968	3.64528	4.42848	3.83641	4.16449	3.61743	4.13527	2.72371	4.00679	3.57618	3.56944	2.80289	3.6719	3.49288
hsa_circ_0008758	NM_001144932	PSMB5	307	0	0	0	0	0	0	2.41023	1.61021	2.38848	1.60545	2.35487	1.58607	1.94871	1.55719	2.30019	1.58921	2.04236	1.54742	2.05315	1.58237
hsa_circ_0036627	NM_002605	PDE8A	1139	0	1	2	1	0	1	1.98511	1.11033	2.1962	1.22195	2.11968	1.13177	1.10904	0.830742	2.03745	1.13245	1.18255	0.798159	1.15312	1.14326
hsa_circ_0004606	NM_139155	ADAMTS14	348	0	0	0	1	0	0	1.66564	0.954165	1.75976	1.02162	1.71026	0.97341	1.12395	0.554631	1.71357	0.973759	1.22986	0.589432	1.20644	0.952254
hsa_circ_0077929	NM_001134831	AHI1	1613	0	1	3	0	1	3	1.82784	1.13195	2.09659	1.17689	1.74645	1.1412	1.56527	1.02618	1.78978	1.1344	1.45705	0.955553	1.55769	1.10699
hsa_circ_0009004	NM_002473	MYH9	272	0	0	0	0	0	0	2.80991	2.13578	2.99099	2.26034	2.82307	2.11715	2.33672	1.93486	2.82037	2.04217	2.47938	1.80325	2.5102	2.11013
hsa_circ_0038821	NM_015171	XPO6	160	0	0	0	0	0	0	2.27027	1.88763	2.31448	1.90366	2.25837	1.8709	2.06729	0.985237	2.24543	1.80056	2.22454	0.992467	2.27341	1.85209
hsa_circ_0037160	NM_003502	AXIN1	238	0	0	0	0	0	0	2.92016	1.79393	3.0081	1.85767	2.95688	1.82281	2.27277	2.65645	2.88504	1.87972	2.37497	2.62608	2.39216	1.81525
hsa_circ_0057552	NM_001127257	SLC39A10	2157	1	1	2	7	2	4	2.21527	1.91002	1.93666	1.80193	2.22059	2.02518	3.55347	1.61925	2.13116	1.87558	2.61491	1.72942	2.50819	1.93746
hsa_circ_0006901	NM_152778	MFSD8	244	0	0	0	0	0	1	2.5325	1.85031	2.85585	2.01954	2.47546	1.79812	2.20615	1.91896	2.48623	1.81126	2.33913	1.85091	2.40282	1.77823
hsa_circ_0000956	NM_181985	LILRA5	93	0	0	0	0	0	0	2.21853	1.52089	2.45216	1.64675	2.2912	1.53846	1.69705	1.17312	2.27091	1.6027	1.73929	1.16124	1.77452	1.54522
hsa_circ_0003209	NM_012112	TPX2	891	1	0	0	0	0	5	3.55919	2.72952	3.90342	2.97865	3.68097	2.73271	2.98921	2.83275	3.67693	2.75303	3.01128	2.92234	3.08696	2.71028
hsa_circ_0052863	NM_015317	PUM2	126	0	0	0	0	1	0	1.34552	0.493835	1.49476	0.539452	1.32284	0.499727	0.685166	0.461128	1.31107	0.472198	0.768081	0.462651	0.701674	0.476551
hsa_circ_0009022	NM_005134	PPP4R1	815	1	0	0	0	0	0	1.60933	0.692113	1.76408	0.801492	1.61711	0.694587	0.841126	0.694085	1.65769	0.759217	0.896627	0.726112	0.882967	0.733523
hsa_circ_0038349	NM_020314	C16orf62	1504	0	2	0	1	1	4	1.77813	1.18388	1.90369	1.21575	1.78131	1.10358	1.44869	0.879858	1.74573	1.18876	1.55084	0.839586	1.54611	1.17748
hsa_circ_0037078	NM_024652	LRRK1	292	1	0	0	0	0	1	2.53722	1.21174	1.85819	0.883869	1.80275	1.20312	0.931451	0.804545	1.78823	1.01674	1.0287	0.715517	1.05809	1.00406
hsa_circ_0092306	NM_005125	CCS	340	1	0	0	0	0	1	4.01483	3.00438	4.65298	3.40815	3.99978	3.01381	3.29564	3.73059	4.00268	3.00861	3.4203	3.51472	3.48982	3.03185
hsa_circ_0092332	NM_032447	FBN3	900	0	0	0	1	0	0	4.02383	3.20971	4.27391	3.55839	4.08282	3.33535	3.4321	3.13019	4.07461	3.31171	3.67506	3.22665	3.73603	3.36808
hsa_circ_0002733	NM_015164	PLEKHM2	247	0	0	0	0	0	0	4.23449	3.94438	4.36712	4.13435	4.25396	3.91984	4.10225	2.97157	4.26885	3.92481	4.33434	2.9654	4.37396	3.92918
hsa_circ_0007207	NM_020706	SCAF4	747	0	0	0	0	1	1	1.95735	1.50188	2.21552	1.62418	1.88935	1.42176	1.64314	0.875722	1.9394	1.36194	1.71853	0.880483	1.8099	1.36474
hsa_circ_0092344	NM_001163735	MYO19	220	0	0	0	0	0	0	3.9339	3.26028	4.30895	3.69549	3.91408	3.29404	3.4984	2.69182	4.06785	3.44502	3.42455	2.72735	3.48603	3.38422
hsa_circ_0006758	NM_012474	UCK2	257	0	0	0	1	0	1	9.96595	9.67423	9.97692	9.6978	9.9698	9.63851	9.73275	8.38875	9.97035	9.69728	9.73275	8.37218	9.8638	9.68232
hsa_circ_0050486	NM_000175	GPI	231	0	0	0	0	0	0	8.72474	8.46171	8.73857	8.71283	8.74606	8.40091	8.73193	7.40995	8.76416	8.32362	8.78073	7.49292	8.78875	8.41295
hsa_circ_0001626	NM_021813	BACH2	284	0	0	0	0	0	0	1.61411	1.30484	2.19327	1.601	1.64964	1.27126	1.53009	0.485974	1.64875	1.39063	1.62765	0.509779	1.78086	1.44382
hsa_circ_0038728	NM_181079	IL21R	303	0	0	0	0	0	0	1.44382	0.741428	1.51909	0.80616	1.49094	0.782778	0.976798	0.599088	1.57866	0.834985	1.0555	0.565988	1.05932	0.777894
hsa_circ_0076058	NM_017754	UHRF1BP1	989	0	0	0	0	0	1	2.27391	1.7312	2.87948	2.03282	2.25997	1.94054	1.986	1.22773	2.30863	1.97033	2.05918	1.05008	2.13426	1.96352
hsa_circ_0000198	NM_014801	PCNXL2	844	0	0	1	0	0	0	1.45558	0.79047	1.64864	0.920035	1.436	0.816508	1.00505	0.512703	1.40726	0.820068	1.07558	0.505725	1.09013	0.788369
hsa_circ_0026524	NM_001417	EIF4B	853	0	0	0	1	0	1	2.60244	1.88628	3.16195	1.98762	2.64928	1.89756	2.45191	2.06416	2.55423	1.85549	2.2094	2.23862	2.13666	1.87658
hsa_circ_0076055	NM_017754	UHRF1BP1	294	0	0	0	0	0	0	2.03538	1.51665	2.15794	1.601	1.97096	1.47714	1.62774	0.829137	1.9141	1.42919	1.68502	0.908632	1.75202	1.4407
hsa_circ_0054243	NM_019063	EML4	956	1	0	0	1	1	2	1.76862	1.06079	1.84787	1.11848	1.75152	1.06533	1.38767	1.14687	1.77213	1.06218	1.47757	1.04335	1.48959	1.07796
hsa_circ_0008517	NM_001114394	PAPD4	181	0	0	0	1	0	0	1.74925	1.02685	1.80402	1.07853	1.69887	0.988213	1.51084	1.38283	1.67022	0.907959	1.63249	1.49097	1.63483	0.917339
hsa_circ_0001654	NM_014892	SCAF8	576	0	0	0	0	1	1	1.832	1.05605	1.93069	1.0317	1.87516	1.05115	1.11332	0.988313	1.83796	0.96886	1.15102	0.967138	1.2035	0.98547
hsa_circ_0007001	NM_017749	AMBRA1	362	0	0	0	0	0	1	2.67966	2.19252	3.09395	2.44997	2.74203	2.15838	2.79629	1.90552	2.75133	2.17949	2.35392	1.81095	2.38152	2.22068
hsa_circ_0092278	NM_153827	MINK1	400	0	0	0	0	0	0	8.45858	8.02415	8.51598	8.2661	8.45858	8.02019	8.5444	7.47565	8.47202	8.19058	8.56722	7.5489	8.53105	8.15287
hsa_circ_0052760	NM_015909	NBAS	238	0	0	0	0	0	0	1.46467	0.800587	1.70146	1.07023	1.4279	0.800583	1.1165	0.546316	1.51096	0.98397	1.2537	0.575049	1.08177	0.932876
hsa_circ_0043428	NM_004774	MED1	446	0	1	0	0	0	1	1.46181	0.793932	1.54016	0.846574	1.21351	0.742714	0.868086	0.29708	1.202	0.737837	1.02175	0.272233	0.918741	0.695233
hsa_circ_0006704	NM_152227	SNX5	246	0	0	0	0	0	2	1.84476	1.308	2.1755	1.56477	1.83996	1.34789	1.46717	0.828551	1.86207	1.38175	1.57946	0.782581	1.54746	1.26913
hsa_circ_0012300	NM_003629	PIK3R3	835	0	2	1	0	0	0	3.27685	2.95198	3.45302	3.08415	3.34669	2.94551	3.23752	2.06705	3.34889	2.95192	3.1161	2.0678	3.11098	2.988
hsa_circ_0007427	NM_012405	ICMT	388	0	0	0	0	0	1	3.18521	2.7986	3.20248	2.95341	3.15887	2.79515	2.93795	1.99084	3.17409	2.79873	3.09836	2.00093	3.17241	2.76346
hsa_circ_0000721	NM_002661	PLCG2	661	0	0	0	0	0	0	3.86307	3.18364	4.23082	3.43646	3.83726	3.2529	3.87538	3.05178	3.76767	3.19316	3.42376	3.26424	3.46495	3.25371
hsa_circ_0029346	NM_005505	SCARB1	600	0	0	0	0	1	0	1.2693	0.710032	1.46461	0.775155	1.3133	0.682125	0.882066	0.370372	1.30022	0.742234	1.01078	0.380399	0.987721	0.741321
hsa_circ_0083861	NM_000637	GSR	203	0	0	0	0	0	0	1.99282	1.56968	2.16855	1.78477	2.04652	1.579	1.81439	1.00202	2.04517	1.57159	1.9077	1.02673	1.93749	1.56854
hsa_circ_0012417	NM_001981	EPS15	240	0	0	0	0	0	0	8.22502	7.31066	8.27626	7.95499	8.23885	7.43535	8.03547	7.8039	8.20529	7.3254	8.04276	7.97118	8.03847	7.45803
hsa_circ_0059783	NM_015338	ASXL1	109	0	0	0	0	0	0	4.54089	3.79163	4.72637	3.99828	4.52505	3.79701	4.20555	4.01763	4.58656	3.86679	4.26299	4.08234	4.26821	3.76757
hsa_circ_0001054	NM_001025108	AFF3	225	0	0	0	0	0	0	3.28307	2.98675	3.43835	3.16683	3.30206	2.94695	3.04336	1.95267	3.30094	3.06629	3.27599	2.01925	3.26472	2.98242
hsa_circ_0004366	NM_017890	VPS13B	309	1	0	1	0	0	0	2.41748	1.99986	2.88131	2.27878	2.53036	1.97595	2.23893	1.71491	2.53942	1.93552	2.38831	1.65836	2.39948	2.04495
hsa_circ_0092291	NM_003908	EIF2S2	240	0	0	0	0	0	1	1.69265	1.19674	1.8235	1.2352	1.68293	1.22846	1.18347	0.584879	1.77752	1.09066	1.31389	0.587248	1.28849	1.05808
hsa_circ_0077086	NM_015571	SENP6	913	0	0	0	3	0	4	2.07692	1.46489	2.33557	1.5437	2.09378	1.42835	1.92466	1.56988	2.05985	1.45223	1.79543	1.46346	1.86199	1.47938
hsa_circ_0003129	NM_013366	ANAPC2	204	0	0	0	0	0	0	1.1762	0.742869	1.49522	0.80684	1.29124	0.695019	0.928472	0.520113	1.33641	0.641285	0.965325	0.35139	0.906353	0.596158
hsa_circ_0008751	NM_012395	CDK14	215	0	0	0	1	0	0	1.46111	1.06227	1.4066	1.03446	1.33143	1.03446	1.30815	0.564795	1.39007	0.90531	1.39145	0.587248	1.51472	0.88444
hsa_circ_0002998	NM_007166	PICALM	1137	0	0	0	0	0	1	2.17759	1.47665	2.33527	1.60574	2.11918	1.4888	1.63034	1.32596	2.07255	1.44919	1.74297	1.31552	1.74912	1.44588
hsa_circ_0006055	NM_001009924	C20orf30	237	0	0	0	0	1	0	3.48874	3.24627	3.63571	3.42125	3.48014	3.24166	3.25565	2.17786	3.48797	3.22462	3.47784	2.12217	3.53625	3.21053
hsa_circ_0007983	NM_005254	GABPB1	625	0	1	0	0	1	0	1.94404	1.36417	2.26479	1.54852	1.91382	1.35244	1.57007	1.02855	1.95352	1.35862	1.59002	1.13476	1.60637	1.35768
hsa_circ_0010501	NM_001113347	ECE1	179	0	0	0	0	0	0	2.76511	2.18434	2.91923	2.32147	2.78714	2.18613	2.60689	2.37427	2.80677	2.20045	2.80889	2.35487	2.7944	2.17214
hsa_circ_0056264	NM_020909	EPB41L5	293	0	0	0	0	0	0	1.41059	0.918076	1.6591	1.08152	1.38119	0.840503	1.0841	0.58329	1.37732	0.862466	1.15033	0.432271	1.17338	0.833306
hsa_circ_0007615	NM_005401	PTPN14	328	0	0	0	0	0	0	1.14192	0.424191	1.3404	0.476534	1.15528	0.436536	0.608532	0.380756	1.09574	0.45391	0.632243	0.324855	0.657659	0.455048
hsa_circ_0000707	NM_001755	CBFB	361	0	0	0	0	0	0	1.44585	1.11017	1.77436	1.36214	1.48101	1.13064	1.38821	0.416194	1.4177	1.13786	1.46972	0.436177	1.43412	1.13971
hsa_circ_0000116	NM_006699	MAN1A2	353	1	1	0	2	0	3	0.988154	0.270857	1.00028	0.295296	1.09573	0.25237	0.473278	0.290739	0.914095	0.237431	0.55144	0.297134	0.552554	0.258593
hsa_circ_0007024	NM_203463	CERS6	380	0	0	0	0	0	1	8.88459	8.37663	8.97053	8.6316	8.92949	8.39976	8.90606	8.25258	8.90413	8.36503	8.91555	8.27774	8.91089	8.45505
hsa_circ_0059286	NM_001009984	C20orf194	236	0	0	0	1	0	0	2.15928	1.64444	2.36414	1.87313	2.17194	1.657	1.78675	1.11408	2.17978	1.75203	1.86272	1.01332	1.87175	1.68666
hsa_circ_0085459	NM_014109	ATAD2	624	0	0	0	0	0	1	2.15568	1.7312	2.20708	1.79525	2.14624	1.70955	1.76096	1.00722	2.10746	1.58514	1.83577	0.960928	1.85459	1.62323
hsa_circ_0001730	NM_004444	EPHB4	362	0	0	0	0	0	0	2.59118	1.73384	2.96405	1.95295	2.61515	1.79997	2.07639	2.15297	2.58033	1.84353	2.1427	2.25329	2.1926	1.81002
hsa_circ_0036667	NM_001007156	NTRK3	147	0	0	0	0	0	0	1.06536	0.428016	1.32989	0.487205	1.16039	0.444878	0.518769	0.309123	1.12584	0.439257	0.60668	0.267803	0.599842	0.447157
hsa_circ_0001235	NM_002883	RANGAP1	278	0	0	0	0	0	0	1.3277	0.640467	1.56939	0.725545	1.37207	0.656858	0.865346	0.805756	1.39066	0.650784	0.927072	0.692819	0.968574	0.670647
hsa_circ_0068162	NM_015078	MCF2L2	199	0	0	0	0	0	0	1.83057	1.31664	2.11189	1.48801	1.96814	1.3428	1.51183	1.07598	1.96286	1.34988	1.60329	1.1416	1.66936	1.38271
hsa_circ_0044413	NM_001145365	ZNF652	1567	0	1	0	1	0	1	1.83498	1.51524	2.08117	1.63584	1.77246	1.49427	1.57718	0.674766	1.77168	1.53846	1.7487	0.656046	1.79023	1.52921
hsa_circ_0001343	NM_152282	ACPL2	177	0	0	0	0	0	0	5.34918	4.65959	5.67348	5.11912	5.39977	4.67813	4.80288	4.39191	5.4237	4.71786	4.83382	4.50204	4.83398	4.71711
hsa_circ_0007915	NM_001134779	IPO11	277	1	0	0	1	0	0	1.75686	1.51556	1.75737	1.2847	1.77052	1.56629	1.62812	0.673341	1.79428	1.45309	1.68737	0.526553	1.70327	1.57459
hsa_circ_0007009	NM_020925	CACHD1	699	0	0	0	1	0	1	1.03693	0.543005	1.24752	0.612044	1.10808	0.566273	0.842366	0.254306	1.10412	0.637005	0.834296	0.290053	0.832602	0.616887
hsa_circ_0081343	NM_005720	ARPC1B	223	0	0	0	0	0	0	1.6564	1.33296	1.8235	1.46089	1.6942	1.31147	1.60109	0.855784	1.65445	1.36472	1.76137	0.745539	1.67962	1.34838
hsa_circ_0008729	NM_022748	TNS3	399	0	0	0	0	0	0	2.41748	1.71715	2.76654	1.86063	2.44258	1.70052	1.83451	1.91929	2.42697	1.57435	1.97658	2.03282	1.97067	1.59089
hsa_circ_0038648	NM_002738	PRKCB	533	0	0	0	0	0	0	2.07309	1.42797	2.04817	1.32255	2.11497	1.43484	1.52932	1.36079	2.04799	1.40719	1.63007	1.29893	1.67173	1.42691
hsa_circ_0033126	NM_032632	PAPOLA	138	0	0	0	0	0	0	1.55902	0.95566	1.78924	1.02715	1.50395	0.965685	1.05216	0.606106	1.48762	0.940208	1.0344	0.607022	1.06307	0.958106
hsa_circ_0039914	NM_017803	DUS2L	136	0	0	0	0	0	0	1.62032	1.17817	1.80962	1.2867	1.61389	1.18723	1.4709	0.903457	1.61163	1.21352	1.58213	0.83886	1.53103	1.20246
hsa_circ_0078357	NM_014892	SCAF8	32162	31	28	16	23	19	23	3.9959	3.59472	4.24355	3.93429	4.03898	3.62399	3.8076	2.92049	4.081	3.62484	3.81822	3.02407	3.80448	3.65404
hsa_circ_0064651	NM_001003793	RBMS3	209	0	0	0	0	0	0	2.43288	2.15007	2.56225	2.31945	2.43104	2.13028	2.26734	1.22404	2.47175	2.31009	2.37409	1.27268	2.40671	2.1745
hsa_circ_0072386	NM_001098272	HMGCS1	1483	0	1	1	0	0	1	0.953451	0.496994	1.13615	0.560518	1.02104	0.472842	0.874682	0.457308	1.01671	0.526856	0.90524	0.420167	0.901469	0.518492
hsa_circ_0084677	NM_024790	CSPP1	331	0	0	0	1	0	0	1.43964	0.908632	1.68293	1.04994	1.57909	0.904422	0.962899	0.512261	1.56243	1.00722	1.02682	0.537063	1.01514	0.995248
hsa_circ_0046882	NM_005134	PPP4R1	482	0	0	0	0	0	0	3.75972	3.46951	3.90754	3.63505	3.81403	3.52149	3.54283	2.40047	3.80851	3.51399	3.45959	2.40418	3.4988	3.53663
hsa_circ_0082628	NM_020119	ZC3HAV1	1000	0	1	0	0	0	1	8.32078	7.94064	8.39048	8.44322	8.32078	7.98221	8.40801	7.37449	8.34407	7.92548	8.32078	7.31459	8.21883	8.03349
hsa_circ_0007140	NM_016265	ZNF12	288	0	0	0	0	0	0	3.34285	2.99957	3.58815	3.21788	3.39384	3.05724	3.22804	2.42064	3.43366	3.10547	3.31132	2.50789	3.36081	3.05969
hsa_circ_0007404	NM_017905	TMCO3	347	0	0	0	0	0	1	1.6842	1.35353	1.97612	1.51337	1.73926	1.34607	2.12966	1.09307	1.76742	1.32347	1.55864	1.14897	1.52577	1.32142
hsa_circ_0049700	NM_017721	CC2D1A	299	0	0	0	0	0	0	4.37514	3.62508	4.26008	3.59941	4.37376	3.64995	3.63064	3.69052	4.34814	3.63032	3.81668	3.57205	3.86204	3.62144
hsa_circ_0005314	NM_012424	RPS6KC1	209	0	0	0	0	0	0	1.2893	0.879915	1.35098	0.870662	1.27924	0.835894	1.28774	0.87973	1.28393	0.796093	1.31889	0.843257	1.36581	0.80076
hsa_circ_0046092	NM_006340	BAIAP2	163	0	0	0	0	0	0	1.11163	0.6541	1.29093	0.717598	1.07857	0.657872	1.06059	0.625017	1.1526	0.650981	1.09272	0.668641	1.06504	0.610405
hsa_circ_0089172	NM_005085	NUP214	526	0	0	0	0	0	0	2.3084	1.85751	2.32985	1.92176	2.27316	1.81171	1.87919	1.32587	2.23893	1.79932	2.02154	1.32677	2.0618	1.83911
hsa_circ_0040777	NM_015144	ZCCHC14	205	0	0	0	0	0	0	1.30005	0.626144	1.53743	0.693943	1.27997	0.616393	0.651293	0.534327	1.29144	0.610391	0.678953	0.546743	0.715723	0.596501
hsa_circ_0023033	NM_024650	C11orf80	233	0	0	0	0	0	0	2.51162	2.16087	2.86081	2.14581	2.583	2.13606	2.30293	1.78604	2.57452	2.1287	2.24918	1.73395	2.35094	2.13166
hsa_circ_0008128	NM_017426	NUP54	761	0	0	0	0	0	0	2.21114	1.38767	2.32995	1.49468	2.22046	1.40717	1.44644	1.67274	2.24066	1.37104	1.53704	1.65068	1.55168	1.34539
hsa_circ_0089033	NM_178001	PPP2R4	244	0	0	0	0	0	0	1.34908	0.762863	1.51335	0.89111	1.27274	0.816758	0.949829	0.70688	1.3539	0.795878	0.92759	0.459079	1.05596	0.788087
hsa_circ_0001851	NM_018449	UBAP2	159	0	1	0	0	0	0	0.843084	0.521232	0.87195	0.545111	0.901011	0.542065	1.04465	0.346598	0.855898	0.511467	1.089	0.384946	1.01514	0.579099
hsa_circ_0004946	NM_015963	THAP4	214	0	0	0	1	0	0	1.84911	1.21108	1.92613	1.21797	1.78657	1.20028	1.3804	1.28402	1.7727	1.18098	1.47754	1.22466	1.48044	1.19261
hsa_circ_0005227	NM_004180	TANK	376	1	0	0	0	1	1	1.83056	1.2946	2.06237	1.41233	1.762	1.29077	1.42612	1.02816	1.80576	1.24404	1.45728	1.10412	1.49052	1.30287
hsa_circ_0008590	NM_006509	RELB	224	0	0	0	0	0	0	1.24108	0.812319	1.42149	0.881665	1.23555	0.84632	1.16193	0.667001	1.21114	0.791399	1.25803	0.822939	1.27219	0.831871
hsa_circ_0001294	NM_003074	SMARCC1	328	0	1	0	0	0	0	1.73276	1.11737	1.9365	1.18644	1.80832	1.11221	1.2466	1.12927	1.73728	1.1657	1.29492	1.08324	1.3172	1.13272
hsa_circ_0001434	NM_176869	PPA2	498	0	1	0	0	0	1	2.85586	2.4658	3.04298	2.61015	2.75751	2.35719	2.42034	2.10057	2.79477	2.18739	2.58295	2.04309	2.6682	2.21955
hsa_circ_0060848	NM_012340	NFATC2	1205	0	0	0	1	0	0	1.27653	0.985181	1.39139	1.13373	1.25672	0.975235	1.25743	0.514939	1.33054	0.987864	1.35954	0.515967	1.43303	1.05413
hsa_circ_0038111	NM_004996	ABCC1	297	0	0	0	0	0	0	5.18395	4.42742	5.41461	4.80007	5.19443	4.47335	4.96587	4.6037	5.16125	4.50666	4.71671	4.94807	4.71662	4.47437
hsa_circ_0008542	NM_001033561	PHF12	588	0	0	0	0	0	0	1.39601	0.961471	1.62496	1.03331	1.44144	0.948516	1.17008	0.813367	1.41718	0.972715	1.20272	0.794924	1.26419	0.932028
hsa_circ_0087620	NM_007001	SLC35D2	141	0	0	0	0	1	0	1.58608	0.794083	1.64518	0.788087	1.45878	0.735323	0.726765	0.781903	1.49868	0.77175	0.738157	0.759555	0.795958	0.772082
hsa_circ_0079040	NM_001164761	PRKAR1B	451	0	0	0	0	0	0	1.39092	0.995106	1.83428	1.39785	1.56725	0.994822	1.31389	0.677495	1.47405	1.17213	1.31983	0.838933	1.4085	1.20068
hsa_circ_0056146	NM_019014	POLR1B	134	0	0	0	0	0	0	3.13376	2.40687	3.3938	2.60699	3.12541	2.4704	2.69521	2.9782	3.15572	2.42261	2.85639	2.99135	2.90615	2.3628
hsa_circ_0007099	NM_007011	ABHD2	300	0	0	0	0	0	0	0.827472	0.501946	0.875081	0.564619	0.84312	0.512335	0.992167	0.432332	0.832966	0.5325	1.06924	0.411538	1.04531	0.512855
hsa_circ_0082140	NM_014390	SND1	302	1	0	0	0	0	1	1.38537	0.939634	1.3122	0.938913	1.18433	0.87741	1.03597	0.500575	1.1757	0.813244	1.13204	0.466733	1.11629	0.794899
hsa_circ_0005405	NM_002504	NFX1	305	0	0	0	0	0	1	2.18567	1.74579	2.24725	1.82384	2.1085	1.70955	1.96381	1.5439	2.16013	1.6729	2.01782	1.51468	2.0618	1.72795
hsa_circ_0000179	NM_016448	DTL	282	0	0	0	1	0	0	1.12217	0.83952	1.23541	0.837377	1.14573	0.796342	0.955864	0.371562	1.212	0.750351	1.02389	0.363078	1.05476	0.791893
hsa_circ_0001348	NM_207296	MBNL1	963	0	0	0	0	0	1	1.50978	0.901079	1.55301	0.990265	1.34482	0.880901	1.02721	0.723522	1.39198	0.855873	1.04426	0.711431	1.0523	0.872094
hsa_circ_0058218	NM_152862	ARPC2	202	0	0	0	1	0	1	3.38725	2.64284	3.65253	2.94822	3.30698	2.58951	2.68072	2.8633	3.3366	2.58502	2.79011	2.82543	2.85072	2.59282
hsa_circ_0000700	NM_025134	CHD9	82	0	0	0	0	0	0	1.49703	1.20031	1.70517	1.34178	1.48535	1.17874	1.48264	0.947261	1.53653	1.14531	1.57551	0.934771	1.59513	1.17226
hsa_circ_0001558	NM_016290	UIMC1	397	0	0	0	0	0	0	1.31186	0.764832	1.14308	0.738838	1.2254	0.70896	0.886319	0.571611	1.2588	0.698473	0.918928	0.594659	0.950263	0.662366
hsa_circ_0056139	NM_153712	TTL	550	0	0	0	1	0	0	2.91909	2.67603	3.18297	2.88949	2.84994	2.67781	2.83496	1.88764	2.90603	2.69215	2.78323	1.89464	2.79902	2.61997
hsa_circ_0000740	NM_020162	DHX33	399	0	0	0	0	0	0	2.06394	1.79566	2.18356	1.72582	2.11078	1.81253	2.20606	1.77742	2.1263	1.79014	2.34249	1.75266	2.32219	1.77081
hsa_circ_0058058	NM_004044	ATIC	512	0	0	0	0	0	1	1.2874	0.875277	1.65141	0.878874	1.3137	0.836783	0.990709	0.685556	1.30945	0.852139	1.02795	0.711262	1.02377	0.838495
hsa_circ_0017454	NM_014023	WDR37	208	0	0	0	0	0	0	1.67486	1.39243	2.00051	1.52452	1.75352	1.35366	1.54286	0.800064	1.78814	1.41671	1.47126	0.834437	1.44801	1.44041
hsa_circ_0052943	NM_017552	ATAD2B	1072	2	1	1	1	0	0	2.15445	1.86869	2.45754	2.14488	2.13959	1.86019	1.99106	1.29967	2.12529	1.84508	2.0744	1.29375	2.07364	1.79219
hsa_circ_0003655	NM_014390	SND1	312	0	0	0	0	0	0	1.51843	1.06646	1.47646	1.21146	1.4686	1.13632	1.24497	0.663796	1.4968	1.14683	1.36381	0.659859	1.3991	1.18063
hsa_circ_0004426	NM_005504	BCAT1	227	0	0	0	0	0	0	1.27133	0.77677	1.40146	0.863622	1.21196	0.727472	0.901754	0.569389	1.2435	0.786758	0.958662	0.54658	0.952813	0.771258
hsa_circ_0046580	NM_005993	TBCD	234	0	0	0	0	0	0	1.0049	0.512552	1.08151	0.58063	1.09155	0.515661	0.713244	0.423105	1.07247	0.532628	0.718376	0.475795	0.703266	0.473768
hsa_circ_0091024	NM_004606	TAF1	369	0	0	0	0	0	1	1.28081	0.673461	1.41826	0.810691	1.19717	0.713418	0.798049	0.677495	1.19754	0.653844	0.918928	0.693834	0.983906	0.702441
hsa_circ_0004896	NM_016046	EXOSC1	136	0	0	0	0	0	0	1.57157	1.12632	1.84531	1.32111	1.55096	1.22787	1.35649	0.919758	1.58372	1.27789	1.54835	0.899847	1.45802	1.27243
hsa_circ_0003249	NM_032832	LRP11	639	0	0	0	0	0	0	1.34447	1.06646	1.46598	1.22435	1.37431	1.08986	1.30815	0.52668	1.38376	1.12549	1.38012	0.565751	1.33387	1.13014
hsa_circ_0012967	NM_004582	RABGGTB	306	0	0	0	0	0	1	2.01168	1.33162	2.16837	1.33376	2.03904	1.34712	1.4029	1.49629	2.01222	1.3055	1.42308	1.55562	1.43821	1.28809
hsa_circ_0006948	NM_022763	FNDC3B	292	0	0	0	0	0	0	1.15175	0.590057	1.19941	0.622075	1.04453	0.587577	0.806583	0.563829	1.05589	0.578684	0.841252	0.560942	0.851883	0.613104
hsa_circ_0008648	NM_130847	AMOTL1	527	0	0	0	0	0	0	2.80927	2.25189	2.9678	2.32661	2.85981	2.22408	2.42787	2.41738	2.87163	2.27355	2.59999	2.45759	2.55	2.30363
hsa_circ_0076054	NM_017754	UHRF1BP1	202	0	0	0	0	0	0	2.39289	2.15679	2.5889	2.35735	2.36115	2.07697	3.04529	1.86437	2.37511	2.0866	2.17537	1.81823	2.1499	1.91434
hsa_circ_0030586	NM_005845	ABCC4	1192	2	0	0	1	1	0	1.53316	0.929011	1.67373	0.949942	1.53459	0.899475	1.01113	1.01692	1.50351	0.871266	1.0664	1.07486	1.14708	0.928479
hsa_circ_0001500	NM_003664	AP3B1	154	0	0	0	0	0	0	5.54333	5.09741	5.73585	5.61804	5.50149	5.13995	5.30782	4.59103	5.51428	5.18581	5.26816	4.65174	5.29041	5.08831
hsa_circ_0005615	NM_004555	NFATC3	1135	0	0	1	1	0	2	1.19323	0.571164	1.19298	0.581131	1.00241	0.577908	0.955717	0.580998	0.999379	0.552179	0.751804	0.615144	0.702957	0.540177
hsa_circ_0048704	NM_015015	KDM4B	292	0	0	0	0	0	0	1.44807	0.99203	1.58552	1.16025	1.45168	0.96994	1.24197	0.792798	1.43415	1.07466	1.27665	0.876698	1.25865	1.05288
hsa_circ_0007551	NM_001543	NDST1	221	0	0	0	0	0	0	1.06479	0.777646	1.02175	0.766465	1.09096	0.752883	1.17397	0.762196	1.08965	0.720062	1.2512	0.644548	1.25962	0.755233
hsa_circ_0076251	NM_021943	ZFAND3	234	0	0	0	0	0	0	1.09971	0.662366	1.00878	0.604643	0.873768	0.509614	0.832953	0.52668	0.919223	0.522809	0.905172	0.49737	0.994855	0.545111
hsa_circ_0044396	NM_006546	IGF2BP1	259	0	0	0	1	1	1	2.36373	1.95246	2.5101	2.0885	2.35321	1.9274	2.09201	1.69771	2.36455	1.95822	2.24061	1.78222	2.18325	1.93908
hsa_circ_0043812	NM_139276	STAT3	235	0	0	0	0	0	0	4.00101	3.47231	4.29452	3.66496	4.04858	3.46903	3.50178	3.2942	4.03282	3.47793	3.52713	3.36549	3.58968	3.49002
hsa_circ_0067323	NM_001017395	TMCC1	759	0	0	0	0	0	0	1.06417	0.516015	1.13487	0.532865	1.07076	0.499357	0.581987	0.456666	1.05345	0.480936	0.627811	0.430318	0.635302	0.49334
hsa_circ_0005164	NM_012330	KAT6B	949	2	0	0	0	1	0	1.16434	0.727048	1.28799	0.793768	1.11495	0.739636	0.860989	0.474594	1.08303	0.696592	0.878857	0.450442	0.947426	0.706829
hsa_circ_0029855	NM_175854	PAN3	163	0	0	0	0	0	0	1.99587	1.63244	2.2766	1.80769	1.96665	1.61229	1.52664	1.08223	1.95031	1.57444	1.64251	0.963063	1.66848	1.61577
hsa_circ_0007770	NM_001030007	AP1G1	182	0	0	0	0	0	0	3.93881	3.33758	4.21492	3.56538	3.99033	3.35464	3.51395	3.3908	3.99367	3.41263	3.45364	3.49603	3.4942	3.31504
hsa_circ_0084678	NM_024790	CSPP1	479	0	0	0	1	0	3	3.76032	3.47185	3.90884	3.73309	3.87461	3.53535	3.48469	2.74718	3.84554	3.60015	3.58243	2.83061	3.72582	3.55908
hsa_circ_0058916	NM_004544	NDUFA10	330	0	0	0	0	0	0	1.66624	1.35141	1.6391	1.42916	1.59506	1.29095	1.35943	0.75837	1.5585	1.23045	1.47768	0.80946	1.48199	1.20989
hsa_circ_0001749	NM_021807	EXOC4	901	0	1	0	0	0	0	2.16356	1.80571	2.59006	2.09718	2.27009	1.79294	2.07924	1.6154	2.26004	1.85537	2.01862	1.74796	2.0531	1.82318
hsa_circ_0076780	NM_033480	FBXO9	289	0	0	0	0	0	0	1.19876	0.687953	1.31849	0.842046	1.18433	0.644186	0.841993	0.47075	1.17063	0.813244	0.886621	0.51583	0.864315	0.805545
hsa_circ_0087643	NM_033331	CDC14B	130	0	0	0	0	0	0	1.51491	1.31568	1.83263	1.59202	1.67122	1.26138	1.48427	0.732788	1.61228	1.47633	1.61849	0.745539	1.58077	1.53826
hsa_circ_0011002	NM_024887	DHDDS	108	0	0	0	0	0	0	4.83318	4.37491	5.0172	4.82255	4.82171	4.36142	4.6716	4.28684	4.83375	4.39962	4.70955	4.35039	4.71045	4.36091
hsa_circ_0088865	NM_001130438	SPTAN1	467	0	0	0	0	0	0	1.38537	0.881083	1.3991	0.94843	1.29124	0.948283	1.13687	0.769624	1.20143	0.87741	1.19242	0.788087	1.19291	0.946538
hsa_circ_0076742	NM_002388	MCM3	245	0	0	0	0	0	0	1.30442	0.708614	1.64929	0.738838	1.30476	0.71989	0.726765	0.913412	1.25343	0.802654	0.905172	0.888095	0.963759	0.728729
hsa_circ_0087319	NM_005077	TLE1	737	0	0	0	0	0	0	3.12982	2.70651	2.74794	2.28751	3.22804	2.71507	2.80753	2.4648	3.22917	2.65116	2.79356	2.68034	2.88676	2.71369
hsa_circ_0067971	NM_022763	FNDC3B	139	0	0	0	0	0	0	1.07095	0.649762	1.21638	0.682343	1.1265	0.604659	0.803063	0.487782	1.092	0.661205	0.830704	0.551269	0.713181	0.626759
hsa_circ_0032644	NM_001040108	MLH3	290	0	0	0	1	0	0	1.36935	0.856477	1.56583	0.958635	1.38913	0.865801	0.980961	0.82795	1.36087	0.854963	1.01255	0.833125	0.985138	0.891136
hsa_circ_0006229	NM_022748	TNS3	369	0	0	0	0	0	0	1.78946	1.40908	1.8549	1.35834	1.79019	1.37206	1.47082	1.15116	1.82374	1.40972	1.51794	1.09277	1.48447	1.36823
hsa_circ_0016343	NM_172362	KCNH1	650	0	0	1	0	0	0	1.36648	0.995745	1.55668	1.12044	1.34333	0.964577	1.06491	0.648946	1.33666	0.972804	1.10705	0.670758	1.13119	0.968488
hsa_circ_0034049	NM_052903	TUBGCP5	681	2	0	0	0	0	4	0.975506	0.557649	0.553124	0.443213	0.949684	0.51057	0.975847	0.610255	0.940045	0.509834	1.03075	0.686382	0.982071	0.531912
hsa_circ_0056586	NM_015361	R3HDM1	277	0	0	0	0	0	0	1.72333	1.36283	2.01486	1.51471	1.73376	1.31976	1.40184	1.08076	1.70864	1.32495	1.39252	0.966361	1.44952	1.32623
hsa_circ_0007006	NM_017653	DYM	514	0	1	0	0	0	0	6.12863	5.62006	6.37281	6.00686	6.15615	5.65215	6.06284	5.58141	6.11228	5.69275	5.85498	5.85922	5.88963	5.63826
hsa_circ_0009142	NM_006367	CAP1	230	0	0	0	1	0	1	1.59627	1.08906	1.73421	1.21856	1.57988	1.04865	1.14927	0.913767	1.55651	1.03327	1.21648	1.27753	1.28633	1.01219
hsa_circ_0068142	NM_014616	ATP11B	334	0	0	0	0	0	1	2.22395	1.75626	2.22373	1.64191	2.20702	1.73304	2.00442	1.66928	2.16179	1.65432	1.8778	1.84457	1.83779	1.72922
hsa_circ_0005204	NM_003627	SLC43A1	322	0	0	0	0	0	0	5.74305	5.1668	6.02165	5.56954	5.75388	5.19052	5.46451	5.45414	5.77864	5.17353	5.46108	5.43134	5.48017	5.21295
hsa_circ_0035482	NM_017610	RNF111	253	0	0	0	0	0	0	2.31714	1.80929	2.6741	2.02743	2.30135	1.75313	1.92901	2.20486	2.33383	1.66984	2.05975	2.04537	2.14604	1.75084
hsa_circ_0005351	NM_022463	NXN	305	0	0	0	0	0	0	1.04571	0.813113	1.24752	1.06505	1.09828	0.859658	1.87089	0.712609	1.09603	0.868499	1.04531	0.76723	0.987284	0.835408
hsa_circ_0054656	NM_001039348	EFEMP1	120	1	0	0	0	0	0	2.0928	1.74065	2.40413	2.06779	2.17546	1.76857	1.96577	1.42614	2.14789	1.87099	2.00169	1.65734	2.03566	1.85078
hsa_circ_0006248	NM_004593	TRA2B	389	0	0	1	0	0	0	0.665253	0.409036	0.908089	0.445925	0.753836	0.375345	0.711713	0.389095	0.683234	0.3954	0.78313	0.385259	0.725145	0.390411
hsa_circ_0000665	NM_194259	UBE2I	424	0	0	0	1	0	1	1.77197	1.21369	1.96339	1.35037	1.70091	1.16365	1.45708	1.58419	1.73484	1.22481	1.58243	1.64813	1.6259	1.21242
hsa_circ_0087305	NM_007005	TLE4	723	0	0	0	0	0	0	1.49353	1.13632	1.68293	1.32146	1.47927	1.13632	1.47887	0.90412	1.47907	1.25013	1.37603	0.813244	1.27413	1.27781
hsa_circ_0056942	NM_203463	CERS6	144	0	0	0	0	0	1	1.66743	1.3463	1.88945	1.43925	1.68781	1.29497	1.51056	1.32544	1.65026	1.24757	1.65035	1.33305	1.62066	1.29101
hsa_circ_0000869	NM_052847	GNG7	462	0	0	0	0	0	0	2.7964	2.2574	3.0611	2.39793	2.80674	2.21757	2.38183	2.62303	2.80945	2.22086	2.51976	2.51038	2.5699	2.32845
hsa_circ_0005524	NM_013235	DROSHA	309	0	0	0	1	0	0	1.03069	0.67609	1.30159	0.816214	1.10342	0.687177	0.779968	0.472446	1.08035	0.722233	0.82953	0.495133	0.819341	0.695359
hsa_circ_0036663	NM_001007156	NTRK3	168	0	0	0	0	0	0	1.28455	0.982547	1.42389	1.08151	1.25311	0.977871	1.11406	0.661721	1.27051	1.00967	1.15056	0.628386	1.19829	0.976693
hsa_circ_0000650	NM_020210	SEMA4B	704	0	0	0	0	0	1	1.18338	0.776267	1.22176	0.78078	1.16217	0.777568	0.853956	0.591001	1.16275	0.760594	0.926753	0.562305	0.864469	0.758821
hsa_circ_0002245	NM_006366	CAP2	336	0	0	0	0	0	0	1.10543	0.687953	1.13814	0.701396	1.0327	0.705839	0.779541	0.403545	1.03461	0.691422	0.797888	0.472717	0.844486	0.70896
hsa_circ_0047880	NM_003839	TNFRSF11A	208	0	0	0	1	0	0	1.81499	1.55121	2.13532	1.65586	1.84955	1.5754	1.5449	1.13393	1.86997	1.59768	1.65153	1.0673	1.64193	1.56918
hsa_circ_0002560	NM_002647	PIK3C3	382	0	0	0	1	0	1	2.3961	1.94296	2.6065	2.04662	2.36464	1.90136	2.03704	2.07496	2.3569	1.8845	2.12597	2.01739	2.19594	1.86348
hsa_circ_0009244	NM_016547	SDF4	730	0	0	0	0	0	0	2.59859	2.28068	2.59917	2.26418	2.64901	2.294	2.34916	2.04958	2.62433	2.32598	2.46582	1.98828	2.49468	2.26212
hsa_circ_0042415	NM_007202	AKAP10	1505	2	0	0	2	0	0	1.97388	1.4904	2.15155	1.51161	1.83233	1.42374	1.36746	1.37713	1.95086	1.38582	1.42811	1.35784	1.51862	1.36247
hsa_circ_0031113	NM_007110	TEP1	269	0	0	0	0	0	2	0.945818	0.488922	1.18378	0.523945	0.947044	0.511455	0.470064	0.417964	0.973525	0.485192	0.535328	0.381686	0.547417	0.489868
hsa_circ_0017280	NM_018012	KIF26B	701	0	0	0	0	0	0	8.30349	7.94775	8.35079	8.32414	8.29057	8.01708	8.36397	7.80202	8.28199	8.03158	8.35734	7.79409	8.33339	8.0683
hsa_circ_0006117	NM_002836	PTPRA	421	0	0	1	0	0	0	7.56706	7.06412	7.72737	7.63364	7.57863	7.05158	7.06097	6.6272	7.51226	6.94717	7.05377	6.84763	7.06298	7.09726
hsa_circ_0002153	NM_012216	MID2	812	0	0	0	0	0	1	1.60514	1.1939	1.80794	1.38739	1.66189	1.31147	1.3923	1.08081	1.74262	1.35712	1.4684	1.1928	1.45072	1.32124
hsa_circ_0007015	NM_005401	PTPN14	498	0	0	0	0	0	1	1.04084	0.639249	1.08574	0.65912	0.926577	0.594074	0.696299	0.424673	0.949955	0.604636	0.702716	0.37843	0.763357	0.584246
hsa_circ_0003885	NM_001440	EXTL3	2717	0	0	0	1	0	1	1.92208	1.51665	2.01713	1.54079	1.86981	1.55261	1.58077	1.18237	1.86752	1.53494	1.56025	1.32677	1.54931	1.45067
hsa_circ_0001346	NM_183381	RNF13	716	0	0	0	0	0	4	1.01767	0.761896	1.14885	0.845384	0.969158	0.723458	0.822663	0.314059	0.924999	0.742095	0.872123	0.329781	0.962299	0.770989
hsa_circ_0049965	NM_031941	USHBP1	404	0	1	0	0	0	0	0.910711	0.487962	0.952081	0.518217	0.879672	0.488271	0.642738	0.420304	0.873104	0.489917	0.648699	0.492958	0.608431	0.462523
hsa_circ_0006380	NM_207037	TCF12	456	0	0	0	0	0	0	2.37811	1.98607	2.57429	2.14336	2.35201	1.97076	1.99371	1.86961	2.33994	1.99704	2.11143	1.7757	2.15467	2.02673
hsa_circ_0049249	NM_003331	TYK2	272	1	0	1	0	0	0	2.24844	2.07023	2.42585	2.34511	2.28326	2.13316	2.21578	1.46017	2.28478	2.20307	2.22969	1.4643	2.19873	2.10544
hsa_circ_0064735	NM_014517	UBP1	1067	0	0	0	1	0	0	1.05674	0.75623	1.37607	0.889873	1.07807	0.729425	1.65815	0.86804	1.01163	0.72117	0.781495	0.867951	0.734523	0.759326
hsa_circ_0038649	NM_002738	PRKCB	777	0	0	0	1	0	1	1.35775	0.907681	1.32857	0.874086	1.41029	0.948086	1.03355	1.00435	1.38467	0.937551	1.14314	1.01711	1.07744	0.9445
hsa_circ_0003026	NM_005153	USP10	1102	0	0	0	0	0	1	2.08056	1.79287	2.22593	1.89294	2.09148	1.72451	1.72512	1.32247	2.04456	1.69971	1.74584	1.49458	1.79813	1.69499
hsa_circ_0000255	NM_022039	FBXW4	415	0	0	0	0	0	0	1.09321	0.775525	1.09731	0.850089	1.04861	0.743033	0.816918	0.513404	1.07208	0.746727	0.885189	0.530189	0.925005	0.697771
hsa_circ_0002402	NM_001113348	ECE1	442	0	0	0	0	0	0	1.74665	1.52311	1.85763	1.50977	1.76653	1.51945	1.61502	1.15124	1.72123	1.50302	1.63636	1.16574	1.64197	1.53524
hsa_circ_0025388	NM_144670	A2ML1	504	0	0	0	0	0	0	1.48968	1.15916	1.59103	1.04908	1.61355	1.22534	1.4258	1.42407	1.63358	1.25828	1.50395	1.37811	1.49032	1.1812
hsa_circ_0067716	NM_007282	RNF13	337	0	0	0	0	0	0	0.893405	0.775185	1.21029	0.91739	0.911432	0.722104	0.808393	0.282636	0.878663	0.757033	0.869812	0.255208	0.897104	0.698217
hsa_circ_0009535	NM_153812	PHF13	535	1	0	0	0	0	2	0.953669	0.697307	1.15333	0.778201	1.05424	0.751992	0.896702	0.641478	1.0468	0.748976	0.925486	0.628361	0.944663	0.714814
hsa_circ_0035292	NM_014547	TMOD3	898	0	0	2	1	1	2	2.27027	2.05599	2.55864	2.36343	2.34743	2.10115	2.14845	1.59146	2.31179	2.15945	2.19935	1.6151	2.20397	2.1472
hsa_circ_0027641	NM_014903	NAV3	1493	2	0	0	0	0	3	1.1816	1.05401	1.28697	1.07934	1.18288	0.956279	1.06389	0.569647	1.21749	0.998013	1.12698	0.607197	1.17334	0.996208
hsa_circ_0041154	NM_006987	RPH3AL	563	0	0	0	0	0	0	1.24184	0.862679	1.39732	0.948825	1.2193	0.912515	1.02985	0.935745	1.23212	0.945601	1.15509	0.913048	1.1238	0.912019
hsa_circ_0085711	NM_012154	EIF2C2	330	0	0	0	0	0	0	0.855125	0.538428	0.833738	0.571611	0.770435	0.509614	0.734489	0.458667	0.815057	0.526287	0.738157	0.485772	0.854662	0.553116
hsa_circ_0079492	NM_001159767	BZW2	416	1	0	0	2	0	0	2.6141	2.1774	2.75921	2.18502	2.63409	2.20044	2.22117	2.31388	2.55872	2.18838	2.33035	2.2673	2.34324	2.17289
hsa_circ_0004346	NM_001253	CDC5L	553	0	0	0	0	0	1	2.05448	1.76041	1.94033	1.72487	2.0136	1.79997	1.77752	1.50902	2.03688	1.6681	1.84638	1.42771	1.86199	1.69353
hsa_circ_0048467	NM_205843	NFIC	522	0	0	0	0	0	0	0.907696	0.604058	1.08717	0.744991	0.948912	0.628156	0.786491	0.550826	0.902577	0.654924	0.830759	0.533316	0.849761	0.649855
hsa_circ_0073858	NM_133372	FNIP1	1759	1	1	0	1	0	2	0.944765	0.653844	1.02175	0.717175	0.855898	0.70896	0.722416	0.346598	0.936933	0.732106	0.732808	0.314898	0.820097	0.657752
hsa_circ_0005240	NM_004431	EPHA2	489	0	0	0	0	0	0	1.16324	0.954658	1.1274	0.891222	1.20635	0.94193	0.951655	0.608632	1.2093	0.935911	1.03518	0.614975	1.06585	0.926083
hsa_circ_0092295	NM_012398	PIP5K1C	1060	0	0	0	1	0	0	1.54223	1.20743	1.51335	1.22773	1.56725	1.27757	1.34799	1.16093	1.56025	1.24131	1.34094	1.09911	1.44601	1.23159
hsa_circ_0092290	NM_182706	SCRIB	300	0	0	0	0	0	0	3.35427	2.86964	3.56725	3.23765	3.31273	2.7887	2.97166	3.0194	3.37014	2.98112	3.17802	3.12339	3.15749	3.02352
hsa_circ_0007409	NM_006867	RBPMS	180	0	0	0	0	0	0	1.34447	1.06646	1.5681	1.26539	1.40629	1.06659	1.01542	0.718552	1.48467	1.18908	1.08018	0.714454	1.10957	1.1453
hsa_circ_0008803	NM_014868	RNF10	483	0	0	0	0	0	0	1.48092	1.07369	1.83802	1.28395	1.47255	1.06144	1.07679	1.09001	1.50076	1.24319	1.17179	1.01677	1.16637	1.09573
hsa_circ_0001727	NM_003439	ZKSCAN1	668	1	0	0	0	0	1	0.941005	0.713073	0.90695	0.73415	0.855898	0.713418	0.810319	0.418531	0.876954	0.620683	0.848651	0.445657	0.854662	0.63337
hsa_circ_0000082	NM_005012	ROR1	319	0	0	0	1	0	0	1.70255	1.25338	1.76152	1.2716	1.65625	1.24291	1.40061	1.51525	1.63415	1.21718	1.43522	1.48819	1.42928	1.21564
hsa_circ_0059958	NM_031483	ITCH	249	0	0	0	0	0	0	1.21998	1.07109	1.41711	1.15031	1.31711	1.07614	1.12934	0.795168	1.27959	1.05968	1.19034	0.804044	1.24916	1.04965
hsa_circ_0062887	NM_016733	LIMK2	463	0	0	0	0	0	0	0.654063	0.456802	0.854409	0.516305	0.669867	0.433915	0.546029	0.303495	0.686987	0.407589	0.598518	0.254898	0.559355	0.402377
hsa_circ_0003593	NM_006281	STK3	369	0	0	0	0	0	0	0.935764	0.687953	1.16416	0.888095	1.09971	0.735323	0.85667	0.556525	1.00823	0.780915	0.855589	0.609373	0.919371	0.788087
hsa_circ_0060903	NM_006045	ATP9A	969	0	0	0	0	0	3	2.23688	1.89024	2.42121	2.04077	2.12295	1.82931	2.53406	2.03698	2.14357	1.78071	1.86226	2.07359	1.86873	1.74723
hsa_circ_0000912	NM_001161357	FCHO1	6542	6	3	2	3	10	9	2.40146	2.01918	2.42152	1.96845	2.42949	2.04591	2.128	1.88636	2.4279	2.0435	2.22765	2.38779	2.14888	2.04859
hsa_circ_0084162	NM_032410	HOOK3	147	0	0	0	1	0	2	0.678154	0.549699	0.895939	0.659859	0.656685	0.53152	0.779541	0.403545	0.717009	0.560311	0.881954	0.418954	0.820097	0.522809
hsa_circ_0006980	NM_007314	ABL2	171	0	0	0	0	0	0	1.54285	1.32891	1.57747	1.35391	1.51863	1.34088	1.33185	0.924895	1.55686	1.39963	1.40101	0.861789	1.3857	1.32454
hsa_circ_0023919	NM_007166	PICALM	451	0	0	0	0	0	0	1.13791	0.748022	1.1211	0.763015	1.08079	0.687586	0.829486	0.811858	1.0721	0.6731	0.872117	0.820129	0.879845	0.714842
hsa_circ_0008700	NM_032830	CIRH1A	579	0	0	0	0	0	1	1.37698	1.17153	1.60538	1.3318	1.3363	1.17814	1.19677	0.653046	1.30125	1.1759	1.17923	0.667261	1.14893	1.20551
hsa_circ_0001081	NM_025000	DCAF17	517	0	1	1	0	0	0	0.890309	0.794885	0.977841	0.7848	0.858561	0.729485	0.875465	0.402758	0.837021	0.695567	0.888952	0.425079	0.916532	0.65147
hsa_circ_0004006	NM_025185	TANC2	336	0	0	0	0	0	0	1.17964	1.02131	1.4147	1.10767	1.19079	1.04576	1.13562	0.764824	1.20798	1.11696	1.22459	0.732807	1.23172	1.04242
hsa_circ_0002909	NM_001048183	PHACTR4	598	1	0	0	0	0	0	1.30873	1.10554	1.34727	1.08044	1.19199	1.04823	1.1084	0.681455	1.10807	1.01015	1.09973	0.658487	1.23452	1.0654
hsa_circ_0024895	NM_014758	SNX19	408	2	0	0	0	0	1	1.5778	1.24524	1.78934	1.59385	1.61052	1.36175	1.2722	0.838443	1.60365	1.39912	1.32243	0.865452	1.28988	1.41449
hsa_circ_0068563	NM_152531	XXYLT1	148	0	0	0	0	0	0	2.18045	1.92388	2.2723	1.90841	2.16601	1.89467	1.77724	1.61424	2.16685	1.8714	1.88564	1.55797	1.91054	1.85746
hsa_circ_0000378	NM_002336	LRP6	394	1	0	0	0	1	0	1.23921	0.868663	1.2675	0.908233	1.21207	0.851549	0.951154	0.908312	1.19959	0.853099	1.02119	0.931718	1.03677	0.878196
hsa_circ_0001297	NM_003074	SMARCC1	927	2	1	1	0	0	0	1.60101	1.25712	1.83309	1.42831	1.49695	1.24225	1.26549	1.01991	1.49548	1.23033	1.24342	1.09399	1.28701	1.22812
hsa_circ_0006847	NM_181718	ASPHD1	286	0	0	0	0	0	0	3.92682	3.8543	4.03704	3.78424	3.92732	3.89883	3.86972	3.37898	3.90047	3.849	4.04109	3.43501	4.05633	3.84574
hsa_circ_0041148	NM_006987	RPH3AL	825	0	0	0	0	0	0	1.33644	1.01308	1.51693	1.16008	1.38201	1.03529	1.21801	1.24659	1.40107	1.03048	1.28952	1.23375	1.24141	0.960052
hsa_circ_0089183	NM_005085	NUP214	1871	0	0	0	0	0	0	1.49005	1.1939	1.4545	1.25073	1.53858	1.1537	1.28242	1.10463	1.37818	1.08773	1.26973	1.09277	1.38387	1.21694
hsa_circ_0046547	NM_005993	TBCD	505	0	0	0	0	0	0	0.988561	0.728157	1.12893	0.695279	1.03762	0.706953	0.706866	0.623312	0.982315	0.674753	0.76677	0.570184	0.773701	0.721103
hsa_circ_0002782	NM_001135147	SLC39A8	621	0	0	0	0	1	1	0.915914	0.771652	0.932022	0.830384	0.877425	0.668569	0.847767	0.501747	0.867436	0.682742	0.898522	0.449976	0.914829	0.685649
hsa_circ_0000038	NM_001048183	PHACTR4	783	1	0	0	0	0	1	0.887725	0.772999	1.1502	0.885124	0.960666	0.729524	0.816096	0.409484	0.967096	0.813592	0.811183	0.449738	0.970479	0.84162
hsa_circ_0007159	NM_178326	ATG4B	674	0	0	0	0	0	0	0.975668	0.74821	1.03225	0.729123	0.975474	0.751013	0.774628	0.447736	0.953057	0.74058	0.766358	0.485069	0.813638	0.732221
hsa_circ_0012283	NM_015112	MAST2	42139	41	21	22	23	35	30	1.68993	1.46448	1.81141	1.50632	1.69906	1.46182	1.63045	1.22164	1.67869	1.45634	1.43708	1.22723	1.50386	1.46507
hsa_circ_0067080	NM_002213	ITGB5	710	0	0	0	0	0	0	0.861523	0.453494	1.01781	0.489541	0.870892	0.497773	0.453526	0.45381	0.804851	0.462744	0.459471	0.432592	0.449146	0.486514
hsa_circ_0022591	NM_001012662	SLC3A2	325	0	0	0	0	0	0	1.04742	0.794572	1.18735	0.872148	1.10316	0.809123	0.909674	0.727171	1.01075	0.764092	0.891461	0.739542	0.92368	0.729611
hsa_circ_0092369	NM_006548	IGF2BP2	300	0	0	0	0	0	0	0.726765	0.521232	0.886168	0.604643	0.810159	0.566708	0.699491	0.47075	0.748773	0.518335	0.718199	0.480782	0.724423	0.514641
hsa_circ_0040932	NM_003119	SPG7	193	0	0	0	0	0	0	1.48598	1.31685	1.7329	1.40301	1.48866	1.24732	1.44733	1.34027	1.50834	1.29562	1.48464	1.16982	1.55001	1.29442
hsa_circ_0087565	NM_194320	ZNF169	223	0	0	0	0	0	0	0.678154	0.553116	0.901311	0.586172	0.770435	0.53152	0.609538	0.331332	0.717009	0.522809	0.61243	0.33652	0.669978	0.468371
hsa_circ_0007705	NM_016396	CTDSPL2	191	0	0	0	0	0	0	0.92152	0.689961	0.996365	0.745579	0.872886	0.686577	0.79151	0.590799	0.870698	0.626467	0.838381	0.587154	0.931469	0.678092
hsa_circ_0001669	NM_001080453	INTS1	399	0	0	0	0	0	0	1.54849	1.16008	1.46046	1.07986	1.56639	1.16008	1.29628	1.45121	1.53258	1.11824	1.29965	1.30939	1.33305	1.14227
hsa_circ_0006376	NM_032410	HOOK3	311	0	0	0	1	0	3	0.726765	0.549699	0.85528	0.656001	0.626483	0.545111	0.726765	0.331332	0.665463	0.502905	0.793399	0.377647	0.701039	0.530541
hsa_circ_0092317	NM_001670	ARVCF	1140	0	0	0	0	0	1	1.76836	1.56309	1.9198	1.68502	1.77041	1.63512	1.62167	1.32587	1.79744	1.579	1.7153	1.30565	1.75202	1.64999
hsa_circ_0007613	NM_013318	PRRC2B	284	0	0	0	0	0	0	1.1389	0.91281	1.14649	0.866648	1.13433	0.843309	0.804606	0.762196	1.16379	0.861382	0.965325	0.759555	1.089	0.842362
hsa_circ_0006600	NM_201274	MPRIP	144	0	0	0	0	0	0	1.22596	1.13217	1.2159	1.04656	1.29483	1.13696	1.28388	0.925636	1.35251	1.26525	1.35949	0.87878	1.37574	1.1363
hsa_circ_0068221	NM_018023	YEATS2	368	0	0	0	0	0	0	0.790922	0.461452	0.774607	0.478573	0.655001	0.426397	0.508767	0.375057	0.669595	0.39395	0.515234	0.355008	0.55654	0.407712
hsa_circ_0011163	NM_006582	GMEB1	658	1	0	0	1	0	0	1.60595	1.46067	1.73428	1.5365	1.64782	1.45205	1.44347	1.16622	1.63173	1.46227	1.58927	1.1847	1.59857	1.44377
hsa_circ_0084353	NM_006904	PRKDC	3010	0	1	2	2	2	1	1.19144	0.83309	1.21521	0.73415	1.20737	0.87311	0.925112	0.898531	1.16379	0.829137	0.965325	0.967138	0.864315	0.867247
hsa_circ_0048234	NM_170711	DAZAP1	1019	0	0	0	0	0	0	1.94804	1.62786	2.01919	1.74823	1.89181	1.68414	2.26245	1.8613	1.87274	1.63201	1.91096	2.07129	1.90737	1.66093
hsa_circ_0005741	NM_022039	FBXW4	576	0	0	0	0	0	0	0.807578	0.592343	0.966145	0.700692	0.844433	0.609077	0.697722	0.462314	0.871141	0.640365	0.719762	0.460278	0.724751	0.651466
hsa_circ_0020394	NM_001380	DOCK1	2336	1	0	0	0	0	2	0.984038	0.609302	0.816987	0.611771	0.819189	0.630219	0.732575	0.497065	0.787422	0.645172	0.782808	0.48375	0.73551	0.671055
hsa_circ_0010146	NM_018994	FBXO42	384	0	0	0	0	0	0	1.00358	0.713283	1.13449	0.801304	0.935924	0.700955	0.732575	0.594092	0.966668	0.719373	0.789219	0.537742	0.716793	0.709696
hsa_circ_0006992	NM_005499	UBA2	243	0	0	0	0	1	0	1.43993	1.20325	1.55728	1.14103	1.45826	1.18409	1.6896	1.28491	1.46872	1.16394	1.21421	1.42958	1.24566	1.19434
hsa_circ_0009021	NM_015313	ARHGEF12	577	0	1	0	0	0	0	0.932605	0.617034	0.919798	0.638296	0.887114	0.622792	0.685349	0.581561	0.862939	0.637248	0.733553	0.574804	0.751128	0.628852
hsa_circ_0091382	NM_144658	DOCK11	544	0	1	1	0	0	0	0.839356	0.595409	0.85528	0.668347	0.837324	0.597094	0.519394	0.35139	0.823558	0.515434	0.632199	0.391687	0.616742	0.545111
hsa_circ_0078241	NM_198887	NUP43	317	0	0	0	0	0	1	0.773688	0.658469	0.781311	0.842046	0.823558	0.640377	1.06932	0.500575	0.758983	0.741719	0.993732	0.609373	0.968614	0.725002
hsa_circ_0005479	NM_015113	ZZEF1	597	0	0	0	1	0	0	7.84509	7.39108	7.85186	7.94706	7.84298	7.5041	7.93173	7.84956	7.86778	7.50716	7.84129	7.87544	7.8183	7.4789
hsa_circ_0032777	NM_012111	AHSA1	372	0	0	0	1	0	0	1.16719	0.914649	1.41694	0.971493	1.236	0.854907	0.891674	0.88263	1.24398	0.894909	0.935517	0.924595	0.902946	0.920167
hsa_circ_0084595	NM_173519	CLVS1	347	0	0	0	0	0	0	1.21256	0.920871	1.25577	1.08081	1.23776	0.941846	0.988686	0.898531	1.34777	1.07412	1.1222	0.853302	1.03692	1.02216
hsa_circ_0084615	NM_032468	ASPH	264	1	0	0	1	0	0	0.503113	0.317521	0.56191	0.376868	0.503113	0.320699	0.581684	0.346598	0.539841	0.357493	0.56191	0.346153	0.56191	0.347934
hsa_circ_0000701	NM_025134	CHD9	3095	3	1	1	2	5	1	0.825941	0.693215	0.870355	0.630312	0.898822	0.689689	0.750115	0.484673	0.831343	0.669514	0.765452	0.489693	0.797409	0.690917
hsa_circ_0029531	NM_006231	POLE	237	0	0	0	0	0	0	2.35033	2.17702	2.42201	2.30209	2.33122	2.20553	2.0793	1.67758	2.39554	2.2303	2.12128	1.69027	2.13187	2.1744
hsa_circ_0070190	NM_198892	BMP2K	705	1	1	0	1	1	1	0.989102	0.752075	1.18373	0.883764	1.03293	0.763567	0.750347	0.613834	1.03488	0.755607	0.780957	0.692025	0.766773	0.709458
hsa_circ_0061137	NM_033081	DIDO1	1787	0	0	0	0	0	0	0.699512	0.473134	0.783733	0.473516	0.666311	0.436556	0.516159	0.446274	0.731449	0.438639	0.589147	0.468372	0.565923	0.447525
hsa_circ_0004468	NM_014071	NCOA6	255	0	0	0	0	0	0	0.972248	0.75863	0.946847	0.665323	0.95667	0.794583	0.911151	0.668515	0.964839	0.787062	0.814933	0.580329	0.82612	0.777854
hsa_circ_0030051	NM_172373	ELF1	727	0	0	0	0	0	0	0.875044	0.620812	1.03204	0.636719	0.90476	0.608029	0.635564	0.600769	0.910827	0.644203	0.683381	0.573057	0.640362	0.648166
hsa_circ_0048687	NM_015015	KDM4B	457	0	0	0	0	0	0	2.49547	2.24712	2.55989	2.29431	2.44688	2.19116	2.17154	2.21298	2.47694	2.20053	2.30458	2.17094	2.36867	2.16662
hsa_circ_0002926	NM_015015	KDM4B	486	0	0	0	0	0	0	0.642934	0.560631	0.746943	0.628702	0.726963	0.540153	0.624776	0.305492	0.720024	0.589473	0.666782	0.278286	0.671176	0.57019
hsa_circ_0062239	NM_003325	HIRA	360	0	0	0	0	0	0	1.03231	0.807593	1.30882	0.92846	1.09354	0.797627	0.874861	0.878401	1.10602	0.827243	0.964647	0.884952	0.873242	0.806235
hsa_circ_0005052	NM_001011663	PCGF6	313	0	0	0	0	0	0	0.731358	0.53705	0.865884	0.634147	0.754631	0.559355	0.600853	0.351996	0.745084	0.571818	0.60952	0.382213	0.57729	0.55006
hsa_circ_0038348	NM_020314	C16orf62	1338	0	2	0	1	1	4	0.916069	0.656579	1.0043	0.685163	0.81364	0.636192	0.686836	0.638613	0.827594	0.595233	0.726313	0.586985	0.742349	0.628199
hsa_circ_0008501	NM_012102	RERE	434	0	0	0	2	0	0	0.728443	0.560259	0.832167	0.606118	0.755368	0.586825	0.599861	0.404721	0.760295	0.570175	0.670354	0.401726	0.633592	0.563536
hsa_circ_0003449	NM_020160	MEIS3	384	0	0	0	0	0	0	1.02965	0.873065	1.09682	0.926105	1.05124	0.816014	0.836689	0.627933	1.06477	0.839282	0.860977	0.590713	0.854184	0.835429
hsa_circ_0065078	NM_015340	LARS2	268	1	1	0	0	0	0	0.901316	0.633245	0.976758	0.661758	0.809289	0.608504	0.507538	0.356794	0.855481	0.596908	0.562194	0.393901	0.52132	0.598272
hsa_circ_0006037	NM_203437	AFTPH	392	0	0	0	0	0	0	0.672177	0.443389	0.802374	0.442286	0.633846	0.440933	0.465767	0.338574	0.636921	0.431795	0.45256	0.340102	0.484718	0.435447
hsa_circ_0015438	NM_003101	SOAT1	451	0	0	1	0	0	0	0.889646	0.786659	0.966312	0.765553	0.941147	0.766553	0.741924	0.458527	0.95866	0.777084	0.790069	0.496053	0.807941	0.770287
hsa_circ_0005601	NM_139179	DAGLB	637	0	0	0	0	0	0	0.929635	0.720234	1.08387	0.802654	0.818847	0.749418	0.765225	0.54278	0.867835	0.762696	0.783566	0.550798	0.912591	0.772082
hsa_circ_0004380	NM_031466	TRAPPC9	248	0	0	0	0	0	1	1.64223	1.43986	1.77712	1.5581	1.66735	1.45976	1.46679	1.30759	1.71428	1.48323	1.45236	1.34002	1.54616	1.42561
hsa_circ_0005572	NM_017794	KIAA1797	514	0	0	0	0	1	0	1.19876	0.904725	1.39209	1.14861	1.28609	0.973178	1.21989	1.21853	1.24132	0.989441	1.24662	1.39731	1.25073	0.959036
hsa_circ_0007292	NM_001001973	ATP5C1	799	1	0	1	0	0	3	0.639073	0.346828	0.720932	0.399476	0.654548	0.386668	0.296932	0.307869	0.635357	0.378387	0.299635	0.302205	0.466626	0.361122
hsa_circ_0030235	NM_001268	RCBTB2	318	0	0	0	0	0	0	1.02619	0.798584	1.28013	0.866644	1.05148	0.780056	0.785341	0.748621	0.99173	0.75074	0.804847	0.823862	0.793708	0.73512
hsa_circ_0006736	NM_002737	PRKCA	202	0	0	0	0	0	0	0.901439	0.561848	0.83064	0.673135	0.808638	0.564885	0.633262	0.536749	0.799569	0.579898	0.658842	0.519785	0.624971	0.593018
hsa_circ_0085803	NM_145003	TSNARE1	932	0	0	0	0	0	0	1.31714	0.858285	1.06012	0.82408	0.86906	0.869706	0.791946	0.632823	0.971307	0.820718	0.848651	0.632275	0.891739	0.887483
hsa_circ_0000592	NM_001164273	MGA	1124	1	1	0	0	0	0	0.8105	0.681002	0.943478	0.727548	0.862153	0.665793	0.727476	0.427838	0.826464	0.655164	0.697191	0.469358	0.633964	0.653081
hsa_circ_0008078	NM_005128	DOPEY2	618	0	0	0	0	0	1	0.718643	0.403621	0.783914	0.492895	0.616903	0.394989	0.430115	0.357189	0.651857	0.424841	0.409737	0.321875	0.41975	0.416129
hsa_circ_0074623	NM_078483	SLC36A1	1164	1	0	0	2	0	0	1.36826	1.16849	1.34513	1.22435	1.2815	1.17689	1.09279	0.762196	1.23694	1.12549	1.10685	0.707227	1.2064	1.25524
hsa_circ_0014405	NM_014847	UBAP2L	136	0	0	0	0	0	0	0.72994	0.46054	0.792023	0.536792	0.721509	0.443579	0.488943	0.376915	0.691025	0.469174	0.503108	0.3943	0.458075	0.487871
hsa_circ_0075561	NM_001003699	RREB1	254	0	0	0	0	0	0	0.699663	0.658469	0.85528	0.721093	0.738157	0.627248	0.636848	0.35926	0.69627	0.641285	0.697623	0.314898	0.780193	0.567281
hsa_circ_0034398	NM_032499	C15orf41	245	0	1	0	0	0	0	1.04269	0.869246	1.08751	0.759014	1.07891	0.861985	0.989529	0.749609	1.134	0.844731	0.831894	0.844698	0.86855	0.890084
hsa_circ_0063481	NM_001429	EP300	1402	0	0	0	1	0	1	0.678712	0.509176	0.762688	0.54257	0.654927	0.483271	0.685493	0.476076	0.6656	0.503173	0.665637	0.560746	0.646413	0.482439
hsa_circ_0028605	NM_153348	FBXW8	359	0	0	1	1	0	0	1.00351	0.88974	1.03639	0.875007	0.939724	0.835942	0.903024	0.561763	0.922084	0.779709	0.86781	0.618393	0.889507	0.800991
hsa_circ_0009577	NM_012102	RERE	807	0	0	0	2	0	0	0.584891	0.424277	0.708012	0.492387	0.615934	0.431799	0.465142	0.31457	0.644179	0.447066	0.536602	0.283094	0.47802	0.447533
hsa_circ_0082352	NM_032842	TMEM209	547	0	0	0	0	0	0	0.710242	0.638741	0.833738	0.717175	0.850978	0.656001	0.875445	0.571611	0.805689	0.691422	0.803966	0.537063	0.76506	0.652583
hsa_circ_0064039	NM_182760	SUMF1	249	0	0	0	0	0	0	2.54511	2.36673	2.4239	2.333	2.5498	2.38247	2.53163	2.50369	2.56176	2.36691	2.6562	2.44798	2.6846	2.37685
hsa_circ_0000915	NM_012181	FKBP8	259	0	0	0	0	0	0	1.1235	0.775635	1.03433	0.717247	1.11322	0.857428	0.794198	0.790585	1.06285	0.804261	0.798074	0.84802	0.824147	0.782765
hsa_circ_0006566	NM_173831	ZNF707	165	0	0	0	0	0	0	1.30136	1.1939	1.64929	1.40481	1.51843	1.2111	1.15667	1.01352	1.52407	1.30462	1.28311	1.02673	1.21003	1.33274
hsa_circ_0001045	NM_031902	MRPS5	203	0	0	0	0	0	0	1.52332	1.28942	0.769063	0.749712	1.46968	1.15311	1.02396	1.03699	1.37887	1.13041	1.08042	0.976797	1.3808	1.1537
hsa_circ_0006810	NM_004255	COX5A	362	0	0	0	0	0	0	1.28116	1.16246	1.52419	1.24757	1.27939	1.19548	1.15399	0.902715	1.334	1.18474	1.18253	0.942355	1.18635	1.18225
hsa_circ_0041017	NM_000135	FANCA	129	0	0	0	0	0	0	0.948721	0.724688	1.16382	0.827271	1.01314	0.740906	0.797929	0.729158	0.968614	0.717844	0.768081	0.810538	0.758134	0.748057
hsa_circ_0012144	NM_024066	ERI3	269	0	0	0	0	1	0	2.04936	1.84458	2.21197	2.03626	2.0765	1.81732	1.92824	1.89485	2.07001	1.86724	2.02259	1.97887	2.00698	1.80814
hsa_circ_0072272	NM_153485	NUP155	630	0	0	1	0	0	2	1.05843	0.914661	1.07008	0.910255	0.930814	0.870271	0.776378	0.46983	0.981115	0.820214	0.799464	0.51268	0.800798	0.811016
hsa_circ_0003247	NM_018489	ASH1L	844	0	0	0	0	0	0	1.03967	0.920221	1.0273	0.91443	1.04852	0.937623	0.964873	0.73206	1.00406	0.906719	1.02888	0.726867	1.04394	0.914443
hsa_circ_0000726	NM_013275	ANKRD11	7378	8	3	0	1	3	8	1.07778	0.880605	1.04339	0.866665	0.873235	0.793499	0.798647	0.578198	0.870584	0.828042	0.760819	0.55806	0.970073	0.787895
hsa_circ_0056958	NM_024622	FASTKD1	115	0	0	0	0	1	0	0.899716	0.68829	0.985269	0.795337	0.817925	0.755455	0.692512	0.505654	0.806731	0.720578	0.811482	0.546499	0.824233	0.730685
hsa_circ_0047444	NM_017947	MOCOS	1019	0	0	1	0	0	0	0.587425	0.411764	0.707409	0.453527	0.683023	0.419877	0.395347	0.303495	0.639986	0.42943	0.413114	0.314895	0.413646	0.427659
hsa_circ_0001534	NM_001101801	FAM13B	248	0	0	0	1	0	0	1.02312	0.775693	1.05516	0.818659	0.994855	0.780255	0.958024	0.829137	1.09906	0.868023	0.92759	0.80168	0.753047	0.858129
hsa_circ_0088485	NM_001145001	NEK6	323	0	0	0	0	0	0	1.28081	1.2827	1.58459	1.42982	1.38569	1.30668	1.34293	1.05767	1.36945	1.36021	1.39762	0.955553	1.42264	1.31261
hsa_circ_0006552	NM_003866	INPP4B	654	0	1	0	0	0	0	1.57378	1.45718	1.64487	1.48211	1.59218	1.41207	1.49409	1.32385	1.52477	1.40795	1.57688	1.36866	1.54356	1.42169
hsa_circ_0006370	NM_001042413	GLIS3	1114	0	0	0	0	0	0	1.0433	1.05211	1.38676	1.10463	1.09971	1.00358	1.07912	0.842046	1.14725	1.1049	1.21208	0.838933	1.14093	1.1045
hsa_circ_0077276	NM_020320	RARS2	359	1	0	0	0	0	0	0.834835	0.788087	1.07965	0.915515	0.884517	0.742869	0.702731	0.438314	0.823558	0.649023	0.668939	0.445657	0.711754	0.669416
hsa_circ_0005260	NM_007118	TRIO	546	0	0	0	0	0	0	0.953077	0.866805	1.09547	0.892446	1.07576	0.810119	0.913378	0.701491	0.999566	0.913009	0.945408	0.732933	0.884188	0.895567
hsa_circ_0074101	NM_016604	KDM3B	168	0	0	0	0	0	0	1.10543	0.80746	1.12515	0.924288	1.03801	0.861382	0.841993	0.762196	1.06958	0.813244	0.808085	0.714454	0.832953	0.914614
hsa_circ_0007580	NM_002737	PRKCA	606	0	0	0	0	0	0	1.20132	0.970849	1.16696	0.934335	1.18458	1.0188	1.05979	0.977577	1.1468	0.959405	1.04215	1.01373	1.0494	0.978818
hsa_circ_0042072	NM_153210	USP43	324	0	0	0	0	0	0	0.736734	0.631212	0.827004	0.707525	0.781385	0.638028	0.719187	0.476386	0.765862	0.639093	0.684258	0.476735	0.698664	0.648818
hsa_circ_0061847	NM_018669	WDR4	155	0	0	0	0	0	0	0.867187	0.73717	0.945348	0.804873	0.870195	0.738492	0.747242	0.49535	0.880464	0.741256	0.768276	0.56839	0.740753	0.741501
hsa_circ_0022392	NM_004265	FADS2	275	0	0	0	0	0	0	0.661414	0.481894	0.727096	0.566535	0.670474	0.487091	0.575991	0.487744	0.654842	0.484171	0.612188	0.522172	0.605504	0.489479
hsa_circ_0006174	NM_002874	RAD23B	349	0	0	1	0	0	0	0.789866	0.560311	0.699663	0.61308	0.689381	0.538233	0.546851	0.452629	0.69627	0.487923	0.56191	0.364796	0.594547	0.588755
hsa_circ_0003376	NM_005231	CTTN	258	0	0	0	0	0	1	1.75032	1.59602	1.87325	1.66689	1.74383	1.58091	1.53804	1.56641	1.81686	1.53062	1.66858	1.586	1.72451	1.61832
hsa_circ_0080724	NM_005338	HIP1	199	0	0	0	0	0	0	0.757331	0.658469	0.833738	0.691773	0.618199	0.538233	0.615648	0.35926	0.560584	0.579099	0.577944	0.307245	0.724423	0.588755
hsa_circ_0038872	NM_004320	ATP2A1	384	0	0	0	0	0	0	2.14265	2.07108	2.17757	2.13982	2.10541	2.05586	2.08064	1.80072	2.07308	2.02045	2.16097	1.79858	2.17049	2.06873
hsa_circ_0069775	NM_018475	TMEM165	226	1	0	0	0	0	0	0.854076	0.743046	1.00064	0.841582	0.869196	0.697914	0.68094	0.605125	0.901571	0.725102	0.716362	0.548833	0.790748	0.74337
hsa_circ_0000924	NM_032139	ANKRD27	257	0	0	0	0	0	0	0.825945	0.687103	0.894414	0.687758	0.817736	0.658046	0.708667	0.593401	0.831521	0.696581	0.68574	0.589791	0.684348	0.645501
hsa_circ_0059865	NM_005093	CBFA2T2	436	0	0	0	0	0	0	1.22332	1.09229	1.20384	1.13944	1.25265	1.07168	1.03189	0.92966	1.17629	1.04015	1.09129	0.978813	1.15279	0.994808
hsa_circ_0031408	NM_014178	STXBP6	186	0	0	0	0	0	1	1.29476	1.23004	1.42635	1.31722	1.33012	1.18739	1.18989	1.03702	1.32306	1.22858	1.29833	1.07884	1.25603	1.17371
hsa_circ_0004339	NM_017613	DONSON	948	0	2	0	0	0	0	0.81829	0.694329	0.97652	0.797844	0.819083	0.705229	0.717471	0.564075	0.780714	0.704005	0.76503	0.543663	0.715823	0.721086
hsa_circ_0089294	NM_022779	DDX31	852	0	0	0	1	0	0	0.699663	0.521232	0.702903	0.562938	0.726934	0.498572	0.581684	0.649203	0.654231	0.518335	0.697623	0.659859	0.680395	0.475163
hsa_circ_0000035	NM_006990	WASF2	329	0	0	0	0	0	0	0.681216	0.605664	0.762708	0.617212	0.724743	0.642342	0.617645	0.3949	0.714454	0.62879	0.639913	0.403982	0.588546	0.612216
hsa_circ_0030042	NM_002015	FOXO1	1352	0	0	0	2	0	0	1.03995	0.952699	1.32805	1.05764	1.01725	0.902759	0.896928	0.850723	1.03917	0.913282	0.958243	0.854147	0.994694	0.923521
hsa_circ_0003770	NM_001659	ARF3	477	0	0	0	0	0	0	0.550208	0.453363	0.704045	0.502276	0.595655	0.42579	0.523685	0.46599	0.588005	0.491331	0.544886	0.415042	0.511894	0.451568
hsa_circ_0087640	NM_033331	CDC14B	8040	13	3	7	4	4	14	1.01679	0.91281	0.972866	0.980342	0.935472	0.861382	0.765225	0.649203	0.971307	0.778306	0.77889	0.652403	0.942169	0.76253
hsa_circ_0072857	NM_004536	NAIP	272	0	0	0	0	0	0	0.62019	0.499392	0.611395	0.520465	0.586988	0.508202	0.553022	0.36262	0.549254	0.49656	0.594546	0.455002	0.568891	0.458453
hsa_circ_0005435	NM_003074	SMARCC1	451	0	0	0	0	0	0	0.864215	0.736148	1.00367	0.75929	0.917733	0.729071	0.714485	0.758646	0.926011	0.745678	0.769648	0.733396	0.768402	0.727147
hsa_circ_0050512	NM_005499	UBA2	1603	1	1	0	2	1	4	0.62727	0.492184	0.73586	0.528108	0.727155	0.521565	0.779296	0.588972	0.613175	0.503383	0.558824	0.633394	0.554587	0.555035
hsa_circ_0055521	NM_016622	MRPL35	335	0	0	0	0	0	1	0.936267	0.784722	0.970531	0.871632	0.943033	0.792709	0.944228	0.88435	0.992336	0.852602	1.0197	0.946399	0.921504	0.825515
hsa_circ_0005674	NM_080391	PTP4A2	206	0	0	0	0	0	0	0.839537	0.724673	0.916871	0.801639	0.842115	0.763286	0.725796	0.62675	0.922651	0.815887	0.800016	0.599752	0.815677	0.766534
hsa_circ_0001361	NM_022763	FNDC3B	215	0	0	0	0	0	0	0.753797	0.455252	0.642831	0.415925	0.47954	0.371493	0.376297	0.393876	0.414235	0.372364	0.430078	0.382854	0.453632	0.395332
hsa_circ_0069776	NM_018475	TMEM165	691	1	1	0	0	0	1	0.832037	0.680165	0.975549	0.780255	0.792151	0.669447	0.686244	0.567014	0.844471	0.763324	0.716928	0.569589	0.666631	0.727619
hsa_circ_0001394	NM_001113361	TBC1D14	739	0	0	0	0	0	0	0.698962	0.549675	0.684246	0.724976	0.649484	0.574596	0.61815	0.388454	0.682781	0.576774	0.599107	0.392084	0.586944	0.564461
hsa_circ_0008795	NM_001136005	GART	271	0	0	0	1	0	0	0.524677	0.437066	0.68106	0.449869	0.535704	0.448916	0.355967	0.307462	0.50834	0.410871	0.429651	0.274901	0.417779	0.379149
hsa_circ_0004543	NM_024313	NOL12	298	0	0	0	0	0	0	0.680775	0.56979	0.721314	0.576467	0.665355	0.543235	0.638746	0.61473	0.64528	0.531256	0.631366	0.528745	0.66679	0.54618
hsa_circ_0005077	NM_030938	VMP1	740	0	0	0	2	0	1	0.588304	0.468976	0.641678	0.441929	0.649311	0.447715	0.382156	0.345946	0.642963	0.447227	0.403202	0.339608	0.367698	0.456791
hsa_circ_0006836	NM_015226	CLEC16A	234	1	0	0	0	0	0	0.584517	0.499472	0.688054	0.577417	0.617829	0.515691	0.63116	0.462364	0.576477	0.520244	0.610997	0.485237	0.582539	0.506973
hsa_circ_0007941	NM_001822	CHN1	241	0	0	0	0	0	0	0.621953	0.564085	0.715084	0.660766	0.592355	0.527861	0.549147	0.405436	0.609201	0.507856	0.611522	0.422727	0.62308	0.540288
hsa_circ_0040987	NM_001113525	ZNF276	294	0	0	0	0	0	0	1.51768	1.49235	1.6053	1.57207	1.546	1.44687	1.5149	1.31789	1.61804	1.47483	1.51846	1.39084	1.52918	1.46789
hsa_circ_0023056	NM_012308	KDM2A	179	0	0	0	0	0	0	0.857306	0.727174	0.938351	0.769945	0.886494	0.740906	0.731494	0.679746	0.844589	0.743418	0.748272	0.674606	0.742186	0.752898
hsa_circ_0008704	NM_015100	POGZ	795	0	0	0	0	0	0	0.631709	0.465392	0.718578	0.506665	0.506313	0.45579	0.42051	0.416699	0.603038	0.449605	0.450125	0.41189	0.468325	0.440069
hsa_circ_0000153	NM_003953	MPZL1	617	0	0	0	0	0	2	0.52603	0.369345	0.596337	0.404488	0.48252	0.345268	0.297495	0.312041	0.43177	0.352559	0.386908	0.34183	0.381993	0.334345
hsa_circ_0013958	NM_016361	ACP6	340	1	0	0	0	0	1	1.24861	1.18047	1.49173	1.22809	1.30539	1.18496	1.26495	1.27917	1.30166	1.20919	1.34339	1.30664	1.3162	1.24028
hsa_circ_0013353	NM_133496	SLC30A7	331	0	0	0	0	0	1	0.994544	0.906831	1.19491	1.09639	1.06146	0.902068	0.93289	0.781051	1.06121	1.01441	0.944138	0.777678	0.890589	0.96346
hsa_circ_0007945	NM_014423	AFF4	265	0	0	0	0	1	0	0.654911	0.47075	0.630789	0.501775	0.519394	0.472383	0.46834	0.375996	0.566973	0.487923	0.50779	0.372595	0.472322	0.503305
hsa_circ_0005758	NM_014949	KIAA0907	373	0	0	0	1	0	0	1.01102	0.970034	1.01146	0.967247	1.01232	0.967618	1.06708	0.927942	1.0443	0.986483	1.0976	0.994399	1.15968	0.974577
hsa_circ_0036683	NM_007011	ABHD2	644	0	0	0	0	0	0	0.416585	0.448802	0.600936	0.481918	0.532777	0.458963	0.579667	0.417002	0.503326	0.485592	0.624591	0.434034	0.561729	0.494788
hsa_circ_0009904	NM_000302	PLOD1	126	0	0	0	0	0	0	0.601918	0.533892	0.658978	0.512272	0.649301	0.495001	0.481267	0.354154	0.572884	0.514985	0.446095	0.349264	0.472145	0.526317
hsa_circ_0028255	NM_002973	ATXN2	960	0	0	0	1	1	0	1.10464	1.03296	1.23171	1.14863	1.10109	0.981398	0.958813	0.985903	1.13255	0.924991	1.05782	0.989623	1.018	0.946378
hsa_circ_0001659	NM_017519	ARID1B	4361	4	1	3	2	4	8	0.763323	0.683955	0.866334	0.668434	0.742142	0.672305	0.754744	0.718335	0.737604	0.683981	0.729095	0.613151	0.724287	0.702421
hsa_circ_0047979	NM_007345	ZNF236	4727	0	0	0	1	1	6	0.631618	0.556137	0.759074	0.651428	0.730292	0.600803	0.615736	0.604121	0.720133	0.553078	0.632777	0.63444	0.618329	0.572886
hsa_circ_0092356	NM_002520	NPM1	580	2	0	0	0	0	0	0.710242	0.642011	0.865382	0.717175	0.722416	0.603526	0.666842	0.600593	0.780193	0.698473	0.668939	0.680106	0.711754	0.674171
hsa_circ_0001566	NM_139069	MAPK9	497	0	0	0	0	0	0	0.77889	0.642011	0.845093	0.842046	0.752074	0.580937	0.845715	0.732788	0.753047	0.77175	0.886621	0.807136	0.770435	0.748238
hsa_circ_0073177	NM_002439	MSH3	759	3	0	0	1	2	2	0.825322	0.758597	1.04948	0.94062	0.868801	0.772439	0.756115	0.735501	0.871303	0.813598	0.832783	0.741564	0.848308	0.79413
hsa_circ_0034953	NM_014444	TUBGCP4	306	0	0	0	0	0	0	1.20629	1.08679	1.45458	1.29153	1.25124	1.15522	1.07404	1.00484	1.26659	1.20072	1.09164	1.08109	1.1303	1.16321
hsa_circ_0008039	NM_001164761	PRKAR1B	462	0	0	0	0	0	0	0.924965	0.87342	1.11487	1.02784	0.943893	0.865405	0.935331	0.788579	0.913767	0.926506	0.947666	0.898986	0.93809	0.89929
hsa_circ_0051428	NM_006509	RELB	382	0	0	0	0	0	0	0.72559	0.626061	0.675611	0.586677	0.758315	0.716995	0.622637	0.608234	0.76732	0.601965	0.652957	0.614835	0.623437	0.639593
hsa_circ_0007704	NM_017590	ZC3H7B	232	0	0	0	0	0	0	0.806685	0.82495	0.939566	0.798833	0.864825	0.798594	0.762077	0.721939	0.85635	0.767109	0.778084	0.713204	0.846256	0.806547
hsa_circ_0008577	NM_177995	PTPDC1	598	0	0	1	1	1	1	0.710242	0.658469	0.656685	0.57574	0.590173	0.560311	0.581684	0.494699	0.553257	0.579099	0.590173	0.49737	0.627208	0.522809
hsa_circ_0016599	NM_001373	DNAH14	800	0	0	2	0	0	2	0.703148	0.642262	0.782221	0.720456	0.738004	0.641548	0.536375	0.511303	0.651105	0.583531	0.541776	0.55552	0.599456	0.604762
hsa_circ_0004405	NM_015566	FAM169A	493	1	0	0	0	1	0	0.455641	0.443783	0.57097	0.50386	0.540383	0.45773	0.481063	0.445276	0.437001	0.457231	0.466669	0.414504	0.504411	0.46358
hsa_circ_0054211	NM_003618	MAP4K3	220	0	0	1	1	0	0	0.538482	0.568311	0.545505	0.578258	0.570812	0.563142	0.508015	0.551893	0.478105	0.563413	0.550677	0.544712	0.536046	0.565606
hsa_circ_0017972	NM_005028	PIP4K2A	153	0	0	0	0	0	0	0.480548	0.534303	0.5773	0.54364	0.489107	0.531145	0.530951	0.565274	0.516529	0.525717	0.468514	0.518014	0.474266	0.536168
hsa_circ_0035626	NM_015920	RPS27L	220	0	0	0	0	0	0	0.455183	0.44314	0.472687	0.513538	0.374152	0.459297	0.423257	0.488429	0.420303	0.451275	0.41664	0.45421	0.443479	0.487274
hsa_circ_0004123	NM_001987	ETV6	546	0	0	0	0	1	0	0.4222	0.513766	0.541828	0.562149	0.522579	0.510517	0.478434	0.485694	0.461386	0.53121	0.486556	0.551491	0.452562	0.51899
hsa_circ_0006374	NM_001655	ARCN1	815	0	1	0	1	0	0	0.786208	0.837731	0.838013	0.844773	0.834976	0.846996	0.852505	0.909162	0.860078	0.89475	0.845956	0.909641	0.806801	0.889889
hsa_circ_0002995	NM_001171080	RBM41	404	0	0	0	0	0	1	0.573897	0.653844	0.522075	0.523991	0.626483	0.627248	0.472926	0.600593	0.615648	0.63483	0.51206	0.537063	0.574608	0.629763
hsa_circ_0005955	NM_101395	DYRK1A	283	0	0	0	0	0	0	0.526554	0.487329	0.350219	0.438579	0.436209	0.515681	0.436996	0.452652	0.428699	0.450413	0.381245	0.438987	0.376647	0.466743
hsa_circ_0054853	NM_003400	XPO1	1085	1	1	0	0	0	2	0.472602	0.497714	0.474122	0.474246	0.451961	0.462194	0.434938	0.575655	0.435971	0.495277	0.446503	0.553637	0.457373	0.467849
hsa_circ_0006209	NM_004715	CTDP1	458	1	0	0	0	0	0	0.387569	0.435945	0.52417	0.490069	0.383846	0.465039	0.301689	0.36849	0.409686	0.485696	0.362375	0.377972	0.375959	0.475674
hsa_circ_0069117	NM_020773	TBC1D14	487	1	1	0	0	0	1	0.689083	0.76277	0.916545	0.898204	0.734342	0.766161	0.728478	0.845571	0.718146	0.808525	0.741974	0.810724	0.750691	0.751499
hsa_circ_0007723	NM_018318	CCDC91	467	0	2	0	0	0	2	0.385723	0.473677	0.542105	0.568082	0.434037	0.46103	0.396711	0.38604	0.456303	0.519155	0.381193	0.457551	0.383375	0.482114
hsa_circ_0044647	NM_001130528	SPAG9	953	0	0	0	0	1	0	0.683403	0.756374	0.794656	0.825557	0.791576	0.758539	0.578367	0.64276	0.739592	0.774892	0.611363	0.741907	0.649508	0.752612
hsa_circ_0006869	NM_002074	GNB1	476	0	0	0	0	0	0	0.504714	0.595523	0.507373	0.575596	0.490035	0.59217	0.450676	0.440979	0.494952	0.578952	0.507988	0.46819	0.47354	0.589427
hsa_circ_0008928	NM_001172509	SATB2	1004	0	0	0	0	0	0	0.389169	0.428475	0.38669	0.427198	0.475741	0.450984	0.381038	0.526918	0.426297	0.427481	0.423978	0.546298	0.360457	0.453208
hsa_circ_0001465	NM_024830	LPCAT1	81	0	0	0	0	0	0	1.22422	1.26211	1.20816	1.31552	1.17585	1.27147	1.14707	1.2724	1.19695	1.27546	1.25258	1.25561	1.25956	1.2359
hsa_circ_0001390	NM_006454	MXD4	93	0	0	0	0	0	0	0.371409	0.465043	0.403534	0.543913	0.470773	0.481756	0.436565	0.55858	0.426975	0.459786	0.457463	0.472895	0.460943	0.473623
hsa_circ_0008966	NM_016441	CRIM1	486	0	0	0	0	0	0	0.340625	0.43727	0.492685	0.4579	0.372443	0.470463	0.374269	0.364801	0.335232	0.422487	0.331636	0.454463	0.356535	0.434574
hsa_circ_0005235	NM_012330	KAT6B	879	2	0	0	0	1	0	0.548222	0.597931	0.655672	0.649568	0.509228	0.574844	0.481517	0.649589	0.517224	0.563296	0.525636	0.610661	0.497296	0.529099
hsa_circ_0075691	NM_000332	ATXN1	328	0	0	0	0	0	1	0.339797	0.462295	0.389751	0.433372	0.366933	0.455445	0.336037	0.322964	0.348897	0.4489	0.323665	0.321605	0.357505	0.458667
hsa_circ_0040016	NM_032830	CIRH1A	302	0	0	0	0	0	0	0.560388	0.580314	0.566063	0.606838	0.488762	0.580841	0.450242	0.586149	0.561228	0.5278	0.482584	0.560518	0.471619	0.585528
hsa_circ_0001369	NM_017644	KLHL24	981	0	0	0	2	0	0	0.522379	0.580321	0.415865	0.491664	0.567495	0.601355	0.52057	0.636588	0.577465	0.605197	0.503676	0.565713	0.542116	0.617152
hsa_circ_0023276	NM_001876	CPT1A	274	0	0	0	0	0	0	0.372417	0.37981	0.37133	0.393435	0.376514	0.416035	0.350697	0.50147	0.42288	0.411794	0.382542	0.480146	0.269335	0.413909
hsa_circ_0005866	NM_002946	RPA2	216	0	0	0	0	0	0	0.908704	0.873307	0.821527	0.869099	0.811021	0.865786	0.83798	0.965088	0.848131	0.868853	0.808403	0.980324	0.803578	0.869131
hsa_circ_0067919	NM_024947	PHC3	234	0	0	0	0	0	0	0.626975	0.626265	0.571127	0.607143	0.53114	0.597396	0.530331	0.667358	0.522756	0.555012	0.518799	0.634329	0.504132	0.575652
hsa_circ_0000524	NM_001077352	RBM23	189	0	0	0	0	0	0	0.37882	0.450586	0.271915	0.382472	0.391823	0.440903	0.309246	0.340974	0.419055	0.432054	0.270395	0.319267	0.304254	0.441529
hsa_circ_0008057	NM_001990	EYA3	328	0	0	0	0	0	0	0.949939	1.0199	0.990548	1.04998	0.966896	1.04645	1.1515	1.16113	0.947386	1.0069	1.02307	1.20673	1.06498	1.07152
hsa_circ_0001265	NM_022485	MTMR14	184	0	0	0	0	0	0	0.556883	0.591101	0.631238	0.614181	0.597217	0.629941	0.520884	0.693545	0.536455	0.615963	0.559917	0.645686	0.536298	0.618267
hsa_circ_0064716	NM_000404	GLB1	477	0	0	0	0	0	1	0.449614	0.582664	0.487413	0.539329	0.471625	0.574262	0.492317	0.571171	0.507031	0.556439	0.514741	0.523423	0.512024	0.56744
hsa_circ_0003972	NM_014612	FAM120A	309	0	0	0	0	0	0	0.654911	0.658469	0.588687	0.633005	0.503113	0.573078	0.551732	0.617046	0.489739	0.617415	0.472322	0.66643	0.56191	0.537843
hsa_circ_0000660	NM_001159643	MCTP2	1080	1	1	0	0	0	1	0.353396	0.449952	0.449391	0.501156	0.37905	0.47552	0.315306	0.379404	0.409932	0.46827	0.401706	0.412034	0.330478	0.44329
hsa_circ_0030958	NM_015205	ATP11A	189	0	0	0	0	0	0	0.42381	0.500082	0.429811	0.505497	0.353083	0.480298	0.327186	0.449108	0.464341	0.47091	0.406988	0.473367	0.448882	0.471683
hsa_circ_0050873	NM_007181	MAP4K1	196	0	0	0	0	0	0	0.421021	0.61719	0.607543	0.685913	0.594305	0.633059	0.530063	0.553712	0.583565	0.634911	0.547101	0.589869	0.53988	0.607938
hsa_circ_0038306	NM_015092	SMG1	199	0	0	1	0	0	0	0.558122	0.649887	0.606575	0.707911	0.550645	0.635703	0.565121	0.529465	0.542723	0.674626	0.562618	0.566998	0.538987	0.659702
hsa_circ_0006932	NM_015517	HINFP	728	0	0	0	0	0	0	0.494537	0.489328	0.41002	0.479492	0.417902	0.498262	0.418084	0.506015	0.482658	0.503945	0.370521	0.516794	0.408617	0.510392
hsa_circ_0000622	NM_001105192	TLE3	127	0	0	0	0	0	0	0.372943	0.485589	0.431373	0.536435	0.390547	0.492929	0.4292	0.402883	0.403303	0.487577	0.413791	0.430393	0.381154	0.497929
hsa_circ_0006151	NM_001080449	DNA2	367	0	0	0	1	0	0	0.316772	0.455234	0.481487	0.55508	0.376084	0.474545	0.402629	0.405594	0.339338	0.473248	0.460287	0.454498	0.399335	0.469314
hsa_circ_0019656	NM_024541	C10orf76	363	0	0	0	1	0	0	0.29407	0.414493	0.386991	0.459061	0.345784	0.42215	0.319269	0.359338	0.328812	0.43846	0.37782	0.387704	0.330328	0.419808
hsa_circ_0005770	NM_006457	PDLIM5	173	0	0	0	0	0	1	0.699002	0.832589	0.742983	0.83824	0.770563	0.863793	0.7595	0.715285	0.757471	0.836845	0.701539	0.770029	0.712824	0.809006
hsa_circ_0000845	NM_001130110	SETBP1	11620	8	3	7	5	4	15	0.286427	0.378214	0.388107	0.472875	0.354266	0.422737	0.307336	0.299169	0.302105	0.4249	0.299051	0.321696	0.272927	0.421306
hsa_circ_0053816	NM_016252	BIRC6	201	0	0	0	0	0	0	0.462588	0.47279	0.476295	0.543411	0.485587	0.473152	0.32196	0.499786	0.436267	0.489375	0.393459	0.519333	0.375835	0.489449
hsa_circ_0002266	NM_032773	LRCH3	378	0	0	0	1	0	2	0.398665	0.489767	0.455877	0.499141	0.412474	0.5003	0.296932	0.368565	0.408723	0.466604	0.342155	0.409728	0.344207	0.464485
hsa_circ_0000814	NM_017921	NPLOC4	399	0	0	0	0	0	1	0.935298	0.989493	0.840222	0.906641	0.95736	0.98332	1.02258	1.25704	0.945041	0.983419	1.01394	1.15462	1.0315	1.01894
hsa_circ_0020100	NM_005264	GFRA1	764	0	0	0	0	0	1	0.378197	0.436603	0.519874	0.476424	0.387209	0.399649	0.264848	0.439199	0.395287	0.473145	0.300476	0.437057	0.274594	0.424366
hsa_circ_0001578	NM_005493	RANBP9	598	0	0	0	0	0	0	0.461508	0.496637	0.461508	0.459491	0.436097	0.516621	0.31081	0.506827	0.489739	0.492286	0.363895	0.472717	0.350834	0.500575
hsa_circ_0019079	NM_016195	KIF20B	893	3	0	2	3	1	2	0.27046	0.414947	0.431554	0.440733	0.397215	0.401466	0.39531	0.603456	0.372972	0.408204	0.359748	0.52254	0.394274	0.404742
hsa_circ_0086241	NM_002919	RFX3	259	0	0	0	0	0	0	0.482657	0.57612	0.231788	0.386246	0.519394	0.622524	0.462928	0.438314	0.600053	0.602086	0.354448	0.418954	0.334118	0.535173
hsa_circ_0005653	NM_005151	USP14	701	0	0	0	1	0	3	0.524281	0.572423	0.399503	0.454542	0.525405	0.599242	0.512308	0.624336	0.567095	0.594797	0.524605	0.640185	0.448576	0.611428
hsa_circ_0069748	NM_030917	FIP1L1	251	0	0	0	0	0	0	0.617596	0.688356	0.51618	0.658717	0.585669	0.672162	0.603554	0.641767	0.5785	0.664219	0.552351	0.658877	0.608964	0.676614
hsa_circ_0084131	NM_006749	SLC20A2	183	0	0	0	0	0	0	0.339797	0.535564	0.495698	0.562938	0.461508	0.525172	0.31081	0.375996	0.496045	0.604643	0.385116	0.399687	0.438929	0.522809
hsa_circ_0001479	NM_003432	ZNF131	967	1	1	0	1	0	1	0.396949	0.587331	0.557582	0.613364	0.503062	0.537777	0.503296	0.566443	0.462699	0.544161	0.514416	0.613164	0.474081	0.551378
hsa_circ_0090869	NM_015185	ARHGEF9	1047	0	0	0	0	0	0	0.169277	0.38321	0.336259	0.459491	0.350834	0.381038	0.259524	0.316718	0.363895	0.373594	0.287676	0.372595	0.292538	0.378083
hsa_circ_0002557	NM_005766	FARP1	194	0	0	0	0	0	0	0.348601	0.416867	0.394259	0.473624	0.373354	0.413369	0.289694	0.367712	0.314547	0.4102	0.310449	0.358316	0.218585	0.41878
hsa_circ_0088251	NM_002581	PAPPA	825	0	0	0	1	0	1	0.425848	0.443656	0.453883	0.540119	0.42007	0.501375	0.319269	0.54278	0.377954	0.472383	0.354448	0.472717	0.482657	0.475163
hsa_circ_0004058	NM_015021	ZNF292	370	0	0	0	0	0	0	0.264009	0.375996	0.308183	0.366114	0.374145	0.363916	0.365198	0.389527	0.301556	0.391687	0.287676	0.433372	0.194482	0.388752
hsa_circ_0006830	NM_024917	TRMT2B	220	0	0	0	0	0	0	0.151709	0.391687	0.336259	0.418954	0.358378	0.363916	0.259524	0.291114	0.348897	0.399257	0.231311	0.377647	0.325451	0.391687
hsa_circ_0060004	NM_178026	GGT7	217	0	0	0	0	0	0	0.286352	0.41895	0.416204	0.51386	0.330692	0.424776	0.334857	0.33732	0.343671	0.550545	0.378006	0.363553	0.352318	0.458313
hsa_circ_0002229	NM_145693	LPIN1	297	0	0	0	0	0	1	0.337705	0.433512	0.397594	0.444124	0.417316	0.436536	0.332515	0.516059	0.358513	0.434839	0.364171	0.525429	0.401985	0.449184
hsa_circ_0057980	NM_015040	PIKFYVE	409	0	0	0	0	0	0	0.507128	0.657558	0.480122	0.566781	0.569098	0.645582	0.535345	0.545197	0.591389	0.655615	0.486449	0.586566	0.465844	0.619432
hsa_circ_0002631	NM_014972	TCF25	553	0	0	0	0	0	0	1.06482	1.08196	1.17332	1.21688	1.00036	1.11635	0.995912	1.1368	0.997206	1.1225	1.00477	1.15528	1.09451	1.14289
hsa_circ_0005819	NM_022455	NSD1	195	0	0	0	0	0	0	0.278658	0.473941	0.481056	0.579099	0.474283	0.464758	0.351017	0.35926	0.285843	0.465503	0.370258	0.466733	0.350834	0.429675
hsa_circ_0001692	NM_175061	JAZF1	124	0	0	0	0	0	1	0.391499	0.41086	0.330822	0.384318	0.352999	0.440855	0.328842	0.596016	0.407066	0.430845	0.340302	0.494631	0.393049	0.44199
hsa_circ_0082440	NM_021807	EXOC4	292	0	0	0	0	0	0	0.410612	0.488255	0.453883	0.532499	0.358378	0.588379	0.479854	0.60831	0.406885	0.549699	0.533571	0.530541	0.511864	0.514641
hsa_circ_0004905	NM_015525	IBTK	407	0	0	0	0	1	0	0.418458	0.542065	0.419652	0.485166	0.534729	0.627248	0.529362	0.600593	0.469902	0.534783	0.491529	0.579099	0.426205	0.586549
hsa_circ_0001563	NM_005520	HNRNPH1	355	0	0	0	0	0	1	0.38238	0.464853	0.215641	0.241464	0.454913	0.51542	0.474508	0.596033	0.421108	0.446043	0.358017	0.623875	0.381624	0.47237
hsa_circ_0004344	NM_003470	USP7	1029	0	1	0	1	0	1	0.468635	0.501208	0.399089	0.488341	0.382794	0.49741	0.353259	0.541674	0.391991	0.488388	0.38549	0.489146	0.467364	0.520937
hsa_circ_0092329	NM_002953	RPS6KA1	220	0	0	0	0	0	0	1.4322	1.51468	1.43727	1.51031	1.38312	1.55261	1.47485	1.45718	1.47405	1.49944	1.39762	1.58835	1.41302	1.57596
hsa_circ_0001436	NM_006323	SEC24B	323	0	0	0	0	0	0	0.342227	0.506351	0.541942	0.554233	0.399955	0.496763	0.337123	0.41507	0.443019	0.508518	0.32248	0.42052	0.327761	0.500583
hsa_circ_0007401	NM_016320	NUP98	593	0	0	0	0	0	0	0.607407	0.701934	0.333502	0.489474	0.630754	0.737943	0.65443	0.619915	0.678719	0.676249	0.458236	0.614033	0.489948	0.705119
hsa_circ_0001374	NM_174908	CCDC50	399	0	0	0	0	0	2	0.409498	0.535985	0.515051	0.598674	0.371862	0.514095	0.407413	0.477131	0.356743	0.503237	0.432623	0.480387	0.432522	0.510567
hsa_circ_0046430	NM_004514	FOXK2	1367	1	0	0	1	0	0	0.365916	0.473548	0.331882	0.464371	0.340054	0.416863	0.355714	0.474017	0.335048	0.435096	0.357308	0.463311	0.376837	0.436367
hsa_circ_0055002	NM_002398	MEIS1	258	0	0	0	0	0	0	0.639202	0.624816	0.468124	0.597842	0.48525	0.649829	0.579212	0.634837	0.509728	0.572973	0.449811	0.643462	0.492721	0.602333
hsa_circ_0077229	NM_001080508	TBX18	328	0	0	0	1	1	0	0.332419	0.473941	0.343693	0.57574	0.519394	0.480782	0.446219	0.431693	0.324112	0.476385	0.401456	0.452215	0.366065	0.545111
hsa_circ_0000467	NM_145061	SKA3	412	0	0	0	0	0	0	0.404379	0.509543	0.318737	0.429809	0.39704	0.48692	0.324334	0.460804	0.419377	0.469158	0.354777	0.420377	0.335793	0.483077
hsa_circ_0017461	NM_014023	WDR37	122	0	0	0	0	0	0	0.480381	0.514158	0.485973	0.600412	0.339237	0.498145	0.418108	0.525883	0.397268	0.487027	0.447777	0.580039	0.416724	0.487883
hsa_circ_0046656	NM_005151	USP14	388	1	0	0	0	0	0	0.526639	0.442751	0.343829	0.479303	0.327995	0.407942	0.324124	0.490706	0.357386	0.415473	0.308129	0.531287	0.291706	0.426588
hsa_circ_0077168	NM_183050	BCKDHB	209	0	0	0	0	0	1	0.264009	0.443656	0.534729	0.408498	0.292082	0.381038	0.183903	0.389527	0.235022	0.364796	0.31486	0.472717	0.251654	0.333029
hsa_circ_0008694	NM_006045	ATP9A	368	0	0	0	0	0	3	0.749905	0.884544	0.751489	0.931415	0.818101	0.903853	0.826727	1.01422	0.799607	0.915557	0.919446	0.943536	0.892531	0.894129
hsa_circ_0062165	NM_001696	ATP6V1E1	164	0	0	0	0	0	0	0.515758	0.579204	0.608464	0.689148	0.535705	0.587093	0.525673	0.672057	0.490564	0.630752	0.551838	0.688655	0.487431	0.598886
hsa_circ_0001577	NM_005493	RANBP9	1020	0	0	0	0	0	0	0.418458	0.496637	0.481056	0.562938	0.42007	0.520837	0.426829	0.632823	0.428699	0.511467	0.434088	0.571992	0.494508	0.537843
hsa_circ_0004945	NM_003119	SPG7	339	0	0	0	0	0	0	0.52561	0.526046	0.419076	0.552899	0.368572	0.548459	0.340349	0.424393	0.383946	0.502573	0.36994	0.403037	0.377071	0.568415
hsa_circ_0014798	NM_002529	NTRK1	400	0	0	0	0	0	0	0.535889	0.558348	0.374882	0.570323	0.384873	0.582	0.419049	0.457193	0.44121	0.559238	0.400008	0.405627	0.429157	0.597592
hsa_circ_0084552	NM_002350	LYN	260	0	0	0	0	0	0	0.527081	0.443656	0.413072	0.46878	0.342812	0.450973	0.289049	0.512261	0.250805	0.406791	0.220989	0.364796	0.292538	0.44199
hsa_circ_0004019	NM_020732	ARID1B	48161	43	32	37	35	31	43	0.324112	0.513452	0.515927	0.501775	0.336259	0.597094	0.413492	0.494699	0.420488	0.481926	0.417622	0.523597	0.453883	0.522809
hsa_circ_0072547	NM_022913	GPBP1	682	1	0	0	1	0	3	0.454064	0.614184	0.509511	0.563804	0.510061	0.617116	0.497896	0.551451	0.546003	0.604671	0.483543	0.630047	0.439181	0.618138
hsa_circ_0009360	NM_002074	GNB1	146	0	0	0	0	0	0	0.539387	0.578685	0.400692	0.490812	0.538393	0.612415	0.418512	0.580794	0.567567	0.591849	0.38818	0.539435	0.352618	0.573485
hsa_circ_0009353	NM_002074	GNB1	373	0	0	0	0	0	0	0.471832	0.532263	0.28015	0.414416	0.441717	0.600888	0.397643	0.434926	0.567967	0.542269	0.295395	0.407882	0.267786	0.552247
hsa_circ_0003764	NM_002835	PTPN12	314	0	0	0	1	0	0	0.308634	0.378519	0.289507	0.414798	0.309457	0.432952	0.303288	0.366114	0.217726	0.391687	0.287676	0.433372	0.276352	0.337865
hsa_circ_0007386	NM_016441	CRIM1	364	0	0	0	0	0	0	0.555753	0.676296	0.602341	0.628479	0.598243	0.681332	0.556066	0.673279	0.618474	0.697438	0.535859	0.737738	0.514717	0.650513
hsa_circ_0066701	NM_024548	CEP97	281	0	0	0	1	0	0	0.645214	0.770541	0.702986	0.753712	0.661288	0.699787	0.589761	0.776466	0.654893	0.704183	0.636179	0.811301	0.620069	0.760103
hsa_circ_0008257	NM_000183	HADHB	333	0	0	1	0	0	0	0.394241	0.53119	0.423207	0.467881	0.463883	0.528713	0.310794	0.43918	0.47179	0.495721	0.32727	0.477647	0.30601	0.522967
hsa_circ_0001187	NM_005128	DOPEY2	301	0	0	0	0	0	0	0.459761	0.539688	0.314035	0.37847	0.384867	0.571622	0.374776	0.400883	0.517764	0.544073	0.279462	0.413649	0.3076	0.56163
hsa_circ_0072678	NM_197941	ADAMTS6	2109	0	0	0	1	1	2	0.599919	0.607537	0.429409	0.58056	0.492176	0.568197	0.491271	0.674143	0.466823	0.55517	0.477959	0.567973	0.392165	0.569604
hsa_circ_0087540	NM_014612	FAM120A	212	0	0	0	0	0	0	0.527081	0.642011	0.56191	0.741888	0.448269	0.512261	0.485854	0.713418	0.451487	0.549699	0.533571	0.638741	0.583512	0.567281
hsa_circ_0008494	NM_006015	ARID1A	783	0	0	0	0	0	0	0.375869	0.464037	0.278799	0.461964	0.316136	0.465813	0.366426	0.468994	0.355847	0.457375	0.39086	0.459089	0.400135	0.481251
hsa_circ_0075456	NM_020135	WRNIP1	386	0	0	0	0	0	0	0.332419	0.496637	0.39813	0.423438	0.382183	0.459079	0.319269	0.375996	0.399826	0.534783	0.296185	0.413948	0.301103	0.500575
hsa_circ_0005090	NM_001167740	SMYD3	282	0	0	0	0	0	0	0.463631	0.59499	0.510575	0.666481	0.542647	0.64212	0.499473	0.530106	0.531008	0.626805	0.43116	0.530317	0.460835	0.625699
hsa_circ_0065237	NM_001031703	C3orf75	150	0	0	0	0	0	0	0.662548	0.794453	0.577143	0.764187	0.595655	0.81237	0.884572	0.786149	0.654256	0.817455	0.716581	0.811521	0.738062	0.819896
hsa_circ_0008295	NM_032499	C15orf41	370	0	0	0	0	0	0	0.370288	0.431717	0.320314	0.453764	0.309558	0.431183	0.296038	0.403788	0.298695	0.46454	0.312634	0.377861	0.303608	0.426644
hsa_circ_0023064	NM_012308	KDM2A	270	0	0	1	0	0	0	0.263367	0.376932	0.455297	0.441885	0.360639	0.360608	0.252424	0.461678	0.279212	0.401982	0.265519	0.523703	0.292722	0.382748
hsa_circ_0012860	NM_018211	RAVER2	249	0	0	0	0	0	1	0.350782	0.516204	0.447843	0.55291	0.376313	0.537384	0.463972	0.492861	0.41339	0.551675	0.414899	0.475795	0.371447	0.494868
hsa_circ_0000192	NM_004481	GALNT2	248	0	1	0	1	0	1	0.388881	0.494685	0.436211	0.441818	0.392954	0.452708	0.326139	0.610779	0.43776	0.467069	0.29928	0.480613	0.330571	0.457982
hsa_circ_0084727	NM_030958	SLCO5A1	516	1	0	0	3	0	2	0.884668	0.81898	0.580937	0.791333	0.510491	0.68377	0.515145	0.692474	0.615648	0.70636	0.61243	0.745539	0.648924	0.725002
hsa_circ_0008545	NM_001142397	CTIF	255	0	0	0	0	0	0	0.311603	0.530303	0.383634	0.583508	0.38453	0.526387	0.501184	0.505253	0.373252	0.552102	0.466468	0.477681	0.496112	0.53839
hsa_circ_0001559	NM_012279	ZNF346	528	0	1	0	0	0	1	0.332419	0.400545	0.427452	0.423438	0.358378	0.455445	0.31081	0.512261	0.267729	0.436641	0.339797	0.523597	0.366065	0.450144
hsa_circ_0009038	NM_015285	WDR7	431	0	1	0	1	0	0	0.366562	0.475929	0.39657	0.475418	0.371717	0.495432	0.342492	0.427165	0.404367	0.491331	0.36693	0.462461	0.31142	0.532491
hsa_circ_0005796	NM_015221	DNMBP	148	0	0	0	0	0	1	0.475481	0.703891	0.648135	0.708812	0.594272	0.71462	0.555118	0.664179	0.547279	0.674607	0.583979	0.639752	0.560343	0.660928
hsa_circ_0007542	NM_001042492	NF1	526	1	1	0	0	0	0	0.389051	0.457565	0.315535	0.4311	0.341045	0.435426	0.29502	0.440278	0.321896	0.451012	0.326825	0.418325	0.310034	0.469232
hsa_circ_0063018	NM_004737	LARGE	188	0	0	0	0	0	0	0.291088	0.446953	0.426446	0.526405	0.328609	0.45144	0.394189	0.492074	0.347097	0.455201	0.393787	0.489624	0.357803	0.482436
hsa_circ_0035949	NM_001144823	DENND4A	409	0	0	0	0	0	0	0.65313	0.809049	0.591216	0.709786	0.646598	0.859305	0.811457	0.794551	0.587277	0.83352	0.827788	0.853759	0.76089	0.827314
hsa_circ_0008157	NM_020153	IFT46	671	0	0	0	1	0	0	0.439123	0.457694	0.35602	0.469881	0.266488	0.447366	0.31392	0.380482	0.303797	0.453703	0.26459	0.406451	0.330078	0.471986
hsa_circ_0017289	NM_001167740	SMYD3	545	0	0	0	0	0	0	0.377477	0.52758	0.530375	0.60911	0.429444	0.560943	0.40175	0.453949	0.432102	0.555554	0.381024	0.489624	0.37315	0.5426
hsa_circ_0043949	NM_007300	BRCA1	213	0	0	0	0	0	0	0.686141	0.871123	0.820327	0.968424	0.786774	0.924864	0.816555	0.915478	1.02718	0.939551	0.778895	0.920485	0.743014	0.933641
hsa_circ_0081423	NM_004722	AP4M1	204	0	0	0	0	0	0	0.726765	0.84173	0.839512	0.941846	0.850978	0.909819	0.788248	0.918036	0.837324	0.861382	0.803966	1.06673	0.785351	0.910723
hsa_circ_0064365	NM_002880	RAF1	253	0	0	0	0	0	0	0.308459	0.491754	0.587214	0.501205	0.306775	0.480782	0.316365	0.490063	0.291018	0.504052	0.331496	0.475627	0.449565	0.466235
hsa_circ_0004063	NM_005993	TBCD	587	0	0	0	0	1	0	0.607202	0.656844	0.631959	0.683194	0.613968	0.649963	0.503649	0.790834	0.568718	0.612622	0.531189	0.823537	0.55046	0.611241
hsa_circ_0025201	NM_002046	GAPDH	82	0	0	0	0	0	0	1.5667	1.65321	1.67428	1.82414	1.6036	1.70182	1.5552	1.73092	1.58739	1.63627	1.60279	1.80256	1.63147	1.69525
hsa_circ_0083429	NM_001008539	SLC7A2	398	0	0	0	0	0	0	0.403085	0.443656	0.336259	0.549699	0.292082	0.464758	0.406463	0.431693	0.250805	0.418954	0.385116	0.530541	0.334118	0.396337
hsa_circ_0006364	NM_007137	ZNF81	440	0	0	0	0	0	1	0.316657	0.493091	0.381754	0.562938	0.358378	0.484356	0.372851	0.389527	0.363895	0.534783	0.385116	0.384946	0.350834	0.507624
hsa_circ_0019261	NM_002860	ALDH18A1	255	0	0	0	0	0	0	0.359805	0.446174	0.421842	0.453793	0.346011	0.467438	0.274268	0.449679	0.373252	0.446088	0.29085	0.450706	0.281201	0.462258
hsa_circ_0018203	NM_145012	CCNY	101	0	1	0	0	0	0	0.543093	0.715117	0.767358	0.752231	0.613351	0.691575	0.54048	0.696069	0.630559	0.728649	0.623845	0.781971	0.584544	0.767384
hsa_circ_0051488	NM_001983	ERCC1	141	0	0	0	0	0	0	0.307064	0.430837	0.343962	0.417222	0.363322	0.435489	0.333561	0.405333	0.300331	0.417057	0.306984	0.493713	0.250497	0.436245
hsa_circ_0003865	NM_015208	ANKRD12	708	2	0	0	1	0	3	0.45642	0.616908	0.575583	0.596371	0.58083	0.607877	0.508643	0.785928	0.5516	0.595866	0.567464	0.757689	0.546426	0.661864
hsa_circ_0088475	NM_020946	DENND1A	214	0	0	0	0	0	0	0.602228	0.728045	0.602228	0.677495	0.562289	0.70896	0.534729	0.600593	0.546851	0.768129	0.584071	0.594659	0.511864	0.702441
hsa_circ_0006697	NM_007282	RNF13	211	0	0	0	0	0	0	0.180108	0.377089	0.29147	0.462578	0.221722	0.384413	0.282308	0.243979	0.199725	0.420713	0.306176	0.268413	0.260997	0.423088
hsa_circ_0059071	NM_014808	FARP2	440	0	0	1	0	0	0	0.261258	0.421292	0.350277	0.415313	0.327196	0.417833	0.235762	0.338116	0.267729	0.468536	0.297203	0.369037	0.271278	0.423655
hsa_circ_0063306	NM_152221	CSNK1E	348	0	0	0	0	0	0	0.391778	0.478295	0.318812	0.477113	0.426339	0.534275	0.314437	0.436918	0.382066	0.501684	0.342445	0.412034	0.337227	0.518499
hsa_circ_0003927	NM_002375	MAP4	237	0	0	0	0	0	0	0.377913	0.420956	0.349523	0.427708	0.25866	0.374238	0.226187	0.468232	0.262119	0.392563	0.252322	0.403786	0.283833	0.370826
hsa_circ_0033049	NM_020818	UNC79	231	0	0	0	0	0	0	0.564672	0.695973	0.708724	0.784475	0.606718	0.716052	0.603675	0.771245	0.596635	0.71727	0.59215	0.772256	0.634181	0.697359
hsa_circ_0008521	NM_007318	PSEN1	210	0	0	0	0	0	1	0.841985	0.951504	0.534354	0.668255	0.823689	0.962062	0.723143	0.691779	0.871396	0.922136	0.598882	0.784545	0.636628	0.898824
hsa_circ_0006286	NM_001130145	YAP1	230	0	0	0	0	0	0	0.303916	0.479085	0.298495	0.466895	0.370807	0.454412	0.360639	0.434758	0.432973	0.472362	0.310449	0.444143	0.289311	0.464135
hsa_circ_0007511	NM_006885	ZFHX3	335	0	0	0	0	0	0	0.4754	0.519937	0.427877	0.470783	0.443183	0.512454	0.373955	0.612628	0.440194	0.490884	0.393618	0.635963	0.341699	0.514593
hsa_circ_0002958	NM_006567	FARS2	633	0	0	0	0	0	0	0.410612	0.413183	0.259991	0.386246	0.237301	0.423438	0.406463	0.632823	0.201102	0.423438	0.434088	0.509779	0.419295	0.44199
hsa_circ_0016650	NM_002296	LBR	247	0	0	0	1	0	1	0.68463	0.850316	0.745176	0.897901	0.704209	0.887434	0.748393	0.708008	0.710141	0.879974	0.721823	0.715257	0.654914	0.895072
hsa_circ_0079163	NM_001037283	EIF3B	178	0	0	0	0	0	0	0.495872	0.473941	0.381754	0.450559	0.197795	0.423438	0.236827	0.494699	0.348897	0.443656	0.339797	0.452215	0.366065	0.495834
hsa_circ_0074229	NM_181838	UBE2D2	310	0	0	0	0	1	0	0.36773	0.527794	0.554019	0.553116	0.461508	0.538233	0.457497	0.741211	0.428699	0.530541	0.441755	0.602086	0.500744	0.588755
hsa_circ_0000996	NM_024766	CAMKMT	3042	1	1	3	0	3	2	0.31921	0.460272	0.410418	0.480806	0.430735	0.478386	0.438388	0.654573	0.392879	0.493694	0.43247	0.648905	0.386707	0.464503
hsa_circ_0009009	NM_020183	ARNTL2	253	0	0	0	0	0	0	0.396949	0.587519	0.477775	0.587214	0.452808	0.574269	0.360091	0.434926	0.487514	0.543584	0.372561	0.485112	0.35019	0.556518
hsa_circ_0044226	NM_001114091	CDC27	843	0	1	0	0	0	0	1.13132	1.31571	1.23769	1.38074	1.13528	1.28909	1.11802	1.15902	1.13412	1.27984	1.15638	1.27192	1.19066	1.28008
hsa_circ_0043522	NM_133264	WIPF2	133	0	0	0	0	0	0	0.45144	0.590707	0.49055	0.596005	0.496535	0.599173	0.444265	0.596033	0.456886	0.612249	0.471565	0.612007	0.499806	0.577855
hsa_circ_0001165	NM_181659	NCOA3	881	1	0	3	0	0	0	0.524251	0.556545	0.355378	0.562389	0.506487	0.593728	0.704565	0.992273	0.506122	0.593414	0.736455	0.996284	0.682751	0.601418
hsa_circ_0008732	NM_017637	BNC2	327	0	0	0	0	0	0	0.324112	0.580937	0.40583	0.579099	0.436097	0.53152	0.500744	0.485974	0.317476	0.511467	0.434088	0.617415	0.482657	0.475163
hsa_circ_0001398	NM_024936	ZCCHC4	357	0	1	0	0	0	0	0.780098	0.910979	0.952706	1.01706	0.751276	0.807101	0.768237	1.03699	0.734864	0.82102	0.775063	1.00847	0.788771	0.837479
hsa_circ_0001377	NM_001010938	TNK2	1274	1	0	0	0	0	0	0.2401	0.41042	0.386143	0.441493	0.288346	0.409772	0.283626	0.474358	0.284399	0.379046	0.320757	0.481645	0.317017	0.420863
hsa_circ_0005050	NM_003400	XPO1	621	1	0	0	0	0	0	0.291363	0.409758	0.350352	0.394225	0.309484	0.427941	0.271619	0.530508	0.309077	0.434559	0.291476	0.448866	0.343043	0.418711
hsa_circ_0020728	NM_001025237	TSPAN4	180	0	0	0	0	0	0	1.94267	2.01918	2.06149	2.13512	1.92748	2.01441	2.02552	2.17749	1.93962	2.02342	1.82672	2.07075	1.85969	2.04459
hsa_circ_0067185	NM_007283	MGLL	445	0	0	0	0	0	0	0.592794	0.726063	0.653834	0.774413	0.639507	0.712659	0.620321	0.826532	0.62207	0.734184	0.66061	0.883504	0.679649	0.717864
hsa_circ_0028502	NM_024959	SLC24A6	333	0	0	0	0	0	0	0.395413	0.460016	0.496828	0.532403	0.478816	0.490394	0.38758	0.660677	0.38019	0.478791	0.373118	0.682556	0.353054	0.469355
hsa_circ_0059703	NM_178580	HM13	140	0	0	0	0	0	0	0.395905	0.444909	0.481992	0.502547	0.389002	0.448367	0.368309	0.596905	0.335521	0.456664	0.347865	0.636523	0.317494	0.460384
hsa_circ_0001370	NM_018023	YEATS2	189	0	0	1	0	0	0	1.04028	1.22312	0.991011	1.13409	1.02762	1.23044	1.04675	0.995839	1.1319	1.22639	0.99523	1.07743	0.986226	1.24272
hsa_circ_0055199	NM_144579	SFXN5	523	0	0	1	0	0	0	0.441522	0.66811	0.584393	0.744189	0.533205	0.700721	0.61363	0.546872	0.484626	0.692688	0.530935	0.55323	0.521103	0.71493
hsa_circ_0043138	NM_139215	TAF15	437	0	0	0	0	0	0	0.763687	0.908554	0.607508	0.656265	0.72455	0.88132	0.697753	0.798047	0.751392	0.832226	0.625534	0.800971	0.641163	0.845893
hsa_circ_0004667	NM_004368	CNN2	264	0	0	0	0	0	0	0.432799	0.552727	0.471358	0.554054	0.423454	0.574288	0.4548	0.741022	0.452498	0.547915	0.470402	0.621341	0.508556	0.535189
hsa_circ_0005771	NM_001135648	PTPRK	311	0	0	0	0	0	0	0.247983	0.375996	0.289507	0.459491	0.256953	0.423438	0.245248	0.438314	0.217726	0.440113	0.3467	0.399687	0.478249	0.462706
hsa_circ_0021102	NM_005418	ST5	584	0	0	0	0	0	1	0.27279	0.430223	0.42048	0.463732	0.247424	0.447087	0.299089	0.445193	0.305992	0.472159	0.322741	0.409728	0.347566	0.466859
hsa_circ_0003620	NM_000126	ETFA	312	0	0	0	0	0	0	0.660726	0.745216	0.692968	0.80541	0.668561	0.764668	0.607847	0.740035	0.636635	0.771157	0.537091	0.72363	0.594089	0.769126
hsa_circ_0081854	NM_019042	PUS7	445	1	0	1	0	0	0	0.264009	0.458667	0.270049	0.366114	0.448269	0.447655	0.289049	0.438314	0.292538	0.432952	0.304194	0.480782	0.251654	0.418531
hsa_circ_0002938	NM_016441	CRIM1	1056	0	0	0	0	0	1	0.644276	0.692519	0.619018	0.680479	0.5459	0.703792	0.595958	0.742521	0.587934	0.707266	0.527781	0.777189	0.567522	0.71123
hsa_circ_0001866	NM_013438	UBQLN1	538	0	0	0	0	0	0	0.441344	0.513452	0.362226	0.562938	0.42007	0.556525	0.356633	0.445657	0.517638	0.511467	0.434088	0.502905	0.284925	0.652583
hsa_circ_0002301	NM_015382	HECTD1	1403	0	0	0	0	0	0	0.99975	1.19341	1.15607	1.39232	1.0405	1.19796	1.06722	1.05311	1.02362	1.2328	1.11442	1.12566	1.07413	1.21147
hsa_circ_0004277	NM_014023	WDR37	161	0	0	0	1	0	0	0.448811	0.495906	0.206874	0.341907	0.412696	0.512602	0.324334	0.431101	0.445133	0.503383	0.234847	0.415336	0.22785	0.531568
hsa_circ_0046533	NM_005993	TBCD	174	0	0	0	0	0	0	0.364934	0.575876	0.415822	0.614287	0.425928	0.548491	0.478444	0.503766	0.380939	0.554331	0.430152	0.501041	0.402508	0.541539
hsa_circ_0064001	NM_033200	LMF2	106	0	0	0	0	0	0	2.4981	2.64119	2.65517	2.82016	2.48906	2.64435	2.52839	2.49883	2.52453	2.72054	2.44916	2.56343	2.46405	2.66073
hsa_circ_0067103	NM_021964	ZNF148	349	0	0	0	0	0	1	1.05417	0.941094	0.742744	0.91816	0.770875	0.889437	0.796163	1.04979	0.769671	0.916139	0.77901	0.95797	0.713902	0.899105
hsa_circ_0077657	NM_002912	REV3L	56625	112	71	65	61	46	122	0.308634	0.535564	0.231788	0.44199	0.382183	0.538233	0.490535	0.431693	0.420488	0.526287	0.417622	0.51583	0.366065	0.57498
hsa_circ_0002914	NM_145693	LPIN1	363	0	0	0	0	0	0	0.549524	0.695787	0.591701	0.618438	0.479745	0.659408	0.479069	0.589662	0.534204	0.673164	0.463867	0.555517	0.44363	0.697174
hsa_circ_0005051	NM_015562	UBXN7	179	0	0	0	0	0	0	0.379537	0.490805	0.618299	0.594161	0.45434	0.498998	0.41839	0.681455	0.421911	0.519221	0.399373	0.726796	0.362571	0.490491
hsa_circ_0082002	NM_001127500	MET	1214	0	0	1	1	1	0	0.346261	0.38321	0.201588	0.357935	0.179573	0.381038	0.31081	0.316718	0.201102	0.406791	0.204401	0.33652	0.194482	0.406451
hsa_circ_0080553	NM_181471	RFC2	468	0	0	0	0	0	0	0.36773	0.432323	0.362226	0.46878	0.327157	0.464758	0.406463	0.477605	0.324112	0.472383	0.197795	0.472717	0.334118	0.487519
hsa_circ_0000389	NM_139241	FGD4	2611	11	0	0	4	0	4	0.41363	0.524814	0.448882	0.532263	0.486726	0.531629	0.432582	0.72765	0.479847	0.53199	0.473725	0.730777	0.4374	0.552263
hsa_circ_0000195	NM_024525	TTC13	242	0	0	0	0	0	0	0.484935	0.700734	0.595391	0.758328	0.483466	0.662263	0.512775	0.593922	0.47608	0.657959	0.547582	0.636523	0.604777	0.653978
hsa_circ_0031241	NM_001077351	RBM23	411	0	0	0	0	0	0	0.377776	0.573638	0.528375	0.595104	0.473985	0.582766	0.425489	0.566646	0.428691	0.544896	0.440405	0.560578	0.341322	0.551403
hsa_circ_0045933	NM_025090	USP36	862	0	0	0	0	0	0	0.89211	0.93729	0.858497	0.979374	0.870054	0.948657	0.802022	0.995674	0.879207	0.989951	0.775869	0.991309	0.770331	0.968691
hsa_circ_0078654	NM_021135	RPS6KA2	249	0	0	0	0	0	0	0.352332	0.389185	0.279263	0.386246	0.22003	0.337865	0.289049	0.571611	0.301556	0.36181	0.287676	0.558774	0.259524	0.347934
hsa_circ_0005912	NM_030917	FIP1L1	469	0	0	0	0	0	1	0.460124	0.479306	0.239627	0.408018	0.351341	0.546097	0.366311	0.490536	0.438186	0.500678	0.27664	0.497069	0.300652	0.478983
hsa_circ_0058451	NM_004457	ACSL3	736	1	2	0	1	0	0	0.318268	0.412097	0.253369	0.421581	0.304677	0.417436	0.295271	0.522887	0.267729	0.404493	0.285705	0.407508	0.284385	0.39332
hsa_circ_0079363	NM_139179	DAGLB	378	0	0	0	0	0	0	0.495872	0.443656	0.289507	0.423438	0.266335	0.423438	0.230359	0.500575	0.217726	0.373594	0.237301	0.433372	0.308183	0.418531
hsa_circ_0082711	NM_207113	SLC37A3	177	0	0	0	0	0	0	1.43964	1.57463	1.53569	1.74385	1.5051	1.60529	1.97067	1.90538	1.41972	1.47633	1.51158	1.82496	1.36284	1.59089
hsa_circ_0008045	NM_007283	MGLL	216	0	0	0	0	0	0	0.330728	0.514567	0.294276	0.422199	0.430053	0.512298	0.370017	0.468418	0.405448	0.537789	0.330095	0.421239	0.262696	0.52468
hsa_circ_0047085	NM_138340	ABHD3	215	0	0	0	0	1	0	0.425439	0.452457	0.310103	0.398486	0.326423	0.498678	0.190723	0.376216	0.324872	0.439473	0.248964	0.398887	0.218351	0.459776
hsa_circ_0062321	NM_032775	KLHL22	1312	0	0	0	0	0	0	0.406176	0.423942	0.329158	0.456505	0.347715	0.435803	0.289202	0.502248	0.291941	0.493317	0.28982	0.445648	0.279461	0.456281
hsa_circ_0032746	NM_017926	C14orf118	304	1	0	0	0	0	1	0.381936	0.510838	0.392367	0.492882	0.425001	0.530691	0.371075	0.510878	0.402321	0.513934	0.307948	0.493806	0.309053	0.51925
hsa_circ_0046968	NM_001142405	SLMO1	259	0	0	0	0	0	1	0.293409	0.51101	0.484416	0.573157	0.345212	0.481551	0.342972	0.52234	0.330295	0.495154	0.3963	0.514888	0.381684	0.459302
hsa_circ_0065343	NM_002375	MAP4	114	0	0	0	0	0	0	0.24826	0.417803	0.352808	0.494841	0.365142	0.422396	0.280012	0.433312	0.297256	0.428982	0.310941	0.448157	0.245366	0.441769
hsa_circ_0002259	NM_003290	TPM4	134	0	0	0	0	0	0	0.209625	0.399685	0.285723	0.442248	0.231514	0.442481	0.434587	0.599584	0.256736	0.445213	0.453683	0.536955	0.42777	0.424011
hsa_circ_0075158	NM_022455	NSD1	2869	2	0	0	4	0	6	0.308634	0.364796	0.32582	0.414798	0.366933	0.414798	0.199642	0.445657	0.377954	0.418954	0.204401	0.433372	0.151709	0.433372
hsa_circ_0034072	NM_014608	CYFIP1	367	0	0	0	0	0	0	0.86249	1.01731	0.955252	1.10094	0.92752	0.98041	0.888428	1.115	0.926202	1.07025	0.932494	1.08758	0.969732	1.08146
hsa_circ_0002096	NM_005469	ACOT8	360	0	0	0	0	0	0	0.528294	0.691573	0.56356	0.724517	0.520817	0.676002	0.543242	0.665497	0.541106	0.679529	0.555364	0.690583	0.545159	0.663318
hsa_circ_0003139	NM_001083961	WDR62	190	0	0	0	0	0	0	0.406766	0.475385	0.273119	0.408018	0.284246	0.462838	0.339559	0.479104	0.312552	0.459914	0.323808	0.466172	0.299908	0.482522
hsa_circ_0003485	NM_003861	DCAF5	665	0	0	0	0	0	0	0.220902	0.42626	0.298448	0.470594	0.294808	0.452139	0.302142	0.363943	0.228976	0.43251	0.307052	0.391848	0.324198	0.436367
hsa_circ_0003805	NM_014939	TRAPPC8	236	0	1	0	0	0	0	0.441373	0.538606	0.21705	0.442248	0.421257	0.574985	0.377923	0.422303	0.466696	0.537614	0.311219	0.413891	0.276965	0.581968
hsa_circ_0001628	NM_001170794	BACH2	141	0	0	0	0	0	1	0.235471	0.452516	0.290376	0.510845	0.240864	0.445775	0.334661	0.35926	0.240065	0.44579	0.354267	0.355008	0.287417	0.414176
hsa_circ_0005175	NM_022081	HPS4	242	0	0	0	0	0	0	0.337745	0.466259	0.442564	0.539239	0.399955	0.486123	0.282394	0.45004	0.350332	0.487369	0.276177	0.446475	0.26169	0.475713
hsa_circ_0006148	NM_144660	SAMD8	593	0	1	0	0	0	0	0.278168	0.395178	0.294321	0.398796	0.292259	0.436669	0.362514	0.421696	0.370565	0.441392	0.234381	0.474259	0.174156	0.440103
hsa_circ_0054118	NM_005813	PRKD3	1224	0	0	0	0	2	0	0.219917	0.399978	0.273528	0.436299	0.286259	0.416417	0.260758	0.362318	0.308078	0.42416	0.232138	0.341446	0.224087	0.426422
hsa_circ_0004345	NM_021982	SEC24A	437	1	0	0	0	0	1	0.360921	0.406791	0.174735	0.386246	0.454291	0.450973	0.236827	0.366114	0.356196	0.457431	0.304194	0.459079	0.151709	0.514641
hsa_circ_0088227	NM_002581	PAPPA	499	0	0	0	0	0	0	0.360921	0.426812	0.469296	0.532499	0.374145	0.459079	0.296185	0.535564	0.451487	0.502905	0.287676	0.594659	0.267729	0.458667
hsa_circ_0085096	NM_017890	VPS13B	271	0	0	1	0	0	1	0.272278	0.434629	0.317924	0.408498	0.406041	0.459079	0.303288	0.477605	0.308634	0.472383	0.287676	0.406451	0.235022	0.475163
hsa_circ_0046522	NM_005993	TBCD	331	0	0	0	0	0	0	0.281227	0.477408	0.400692	0.576075	0.373354	0.504641	0.357418	0.379009	0.347805	0.531682	0.314436	0.436937	0.321411	0.493803
hsa_circ_0005962	NM_145690	YWHAZ	384	0	0	0	0	0	0	0.839356	0.885032	0.947231	0.968007	0.562289	0.794899	0.690421	1.03913	0.637566	0.836874	0.577944	0.80168	0.86906	0.802654
hsa_circ_0092371	NM_052909	PLEKHG4B	220	0	0	0	0	0	0	0.339797	0.458667	0.270049	0.46878	0.292082	0.459079	0.319269	0.438314	0.285843	0.481926	0.304194	0.391687	0.350834	0.468371
hsa_circ_0004101	NM_024757	EHMT1	528	0	1	0	0	0	2	0.589802	0.642011	0.48837	0.553116	0.540802	0.580937	0.419295	0.718552	0.517638	0.571992	0.434088	0.732788	0.374145	0.571611
hsa_circ_0047997	NM_007345	ZNF236	320	0	0	0	0	0	1	0.283155	0.482787	0.284148	0.435377	0.335318	0.483906	0.289202	0.398847	0.336504	0.469902	0.274437	0.383194	0.338352	0.501728
hsa_circ_0082951	NM_005614	RHEB	140	0	0	0	0	0	0	0.278658	0.473941	0.289507	0.433372	0.428284	0.538233	0.259524	0.35926	0.340459	0.453378	0.287676	0.418954	0.292538	0.514641
hsa_circ_0005753	NM_015093	TAB2	340	0	0	1	0	0	0	0.511668	0.715451	0.689901	0.780255	0.640047	0.742869	0.509706	0.617046	0.560584	0.755233	0.497629	0.638741	0.594547	0.772082
hsa_circ_0005238	NM_013396	USP25	344	1	0	0	0	1	2	0.381879	0.544345	0.445278	0.559933	0.465634	0.521565	0.347529	0.596271	0.384959	0.513072	0.424636	0.575182	0.348883	0.508473
hsa_circ_0000969	NM_032792	ZBTB45	395	0	0	0	0	0	0	0.298595	0.51564	0.219112	0.360585	0.427201	0.483665	0.28684	0.480794	0.40367	0.477964	0.30147	0.501809	0.313574	0.454136
hsa_circ_0084021	NM_021623	PLEKHA2	147	0	0	0	0	0	0	0.389751	0.57612	0.427452	0.523991	0.436097	0.580937	0.391637	0.617046	0.420488	0.556525	0.417622	0.638741	0.534729	0.553116
hsa_circ_0001425	NM_001165136	HERC6	1127	4	1	0	2	1	1	0.330851	0.446062	0.266507	0.411504	0.33482	0.438429	0.314086	0.487982	0.303683	0.455792	0.325093	0.551657	0.297071	0.411645
hsa_circ_0003935	NM_023035	CACNA1A	173	0	0	0	0	0	0	0.249217	0.401941	0.315694	0.446013	0.32268	0.425809	0.268157	0.480006	0.264515	0.392662	0.298463	0.476002	0.27286	0.402388
hsa_circ_0029614	NM_001042414	PSPC1	1192	0	0	0	0	0	0	0.278855	0.463279	0.376352	0.470549	0.300216	0.443601	0.274162	0.369447	0.265934	0.463633	0.251114	0.407925	0.285954	0.447517
hsa_circ_0004951	NM_017672	TRPM7	532	0	1	1	0	0	0	0.305271	0.524297	0.381871	0.508123	0.420603	0.511959	0.3167	0.521141	0.404882	0.507657	0.385609	0.531145	0.360147	0.504585
hsa_circ_0006716	NM_181838	UBE2D2	216	0	0	0	0	1	0	0.382826	0.580937	0.580937	0.600967	0.482057	0.564087	0.500744	0.87311	0.502718	0.556525	0.472322	0.693834	0.478249	0.567281
hsa_circ_0005935	NM_024678	NARS2	475	0	1	0	0	0	2	0.552098	0.666053	0.5773	0.704811	0.635112	0.691637	0.499104	0.733522	0.61547	0.702105	0.488362	0.707171	0.524228	0.725369
hsa_circ_0005654	NM_018699	PRDM5	758	1	0	0	0	0	1	0.507983	0.762677	0.550514	0.793687	0.458556	0.700615	0.568637	0.486413	0.47547	0.736012	0.610463	0.59102	0.577074	0.725273
hsa_circ_0088479	NM_020946	DENND1A	115	0	0	0	0	0	0	0.360921	0.527794	0.381754	0.459491	0.448269	0.542065	0.327157	0.438314	0.436097	0.564279	0.287676	0.433372	0.218109	0.545111
hsa_circ_0027033	NM_002898	RBMS2	309	0	0	0	0	0	0	0.237526	0.53661	0.303479	0.49918	0.280335	0.535991	0.413303	0.421834	0.264573	0.481671	0.477557	0.432403	0.426504	0.546617
hsa_circ_0070610	NM_005443	PAPSS1	1446	1	0	1	2	0	0	0.319712	0.441089	0.325983	0.408033	0.279089	0.431774	0.246709	0.451304	0.286295	0.44174	0.265889	0.401502	0.243064	0.44384
hsa_circ_0000199	NM_181690	AKT3	555	0	0	0	0	0	1	0.348724	0.508777	0.46544	0.569588	0.426005	0.501153	0.375908	0.610639	0.366923	0.493268	0.415986	0.630794	0.354286	0.492406
hsa_circ_0070819	NM_018699	PRDM5	672	1	0	0	0	0	1	0.383887	0.515458	0.193206	0.392425	0.358298	0.556331	0.321287	0.391126	0.408716	0.500075	0.309216	0.395839	0.223445	0.505673
hsa_circ_0003319	NM_021982	SEC24A	468	0	0	1	0	0	0	0.808724	0.784505	0.739976	1.00484	0.781149	0.965399	0.875445	1.0457	0.805689	1.02147	0.881954	0.99397	0.820097	0.959036
hsa_circ_0003079	NM_007040	HNRNPUL1	704	0	0	0	1	0	2	0.450018	0.531998	0.323475	0.457111	0.371161	0.508788	0.328703	0.537557	0.346892	0.527618	0.363105	0.524457	0.379874	0.543816
hsa_circ_0005199	NM_001105562	UBE4B	598	0	0	0	0	0	0	0.352354	0.500176	0.380615	0.516503	0.341331	0.493158	0.346398	0.561532	0.384741	0.505928	0.42132	0.552179	0.31919	0.484937
hsa_circ_0007789	NM_014930	ZNF510	305	0	0	0	0	0	0	0.441344	0.542065	0.481056	0.625414	0.448269	0.573078	0.490535	0.769624	0.496045	0.556525	0.491529	0.876794	0.56191	0.537843
hsa_circ_0003183	NM_002865	RAB2A	288	1	0	0	0	0	0	0.360921	0.542065	0.515927	0.644186	0.474283	0.580937	0.479854	0.732788	0.443344	0.579099	0.520174	0.739855	0.519394	0.567281
hsa_circ_0002607	NM_003400	XPO1	925	1	0	0	0	0	1	0.301303	0.452583	0.311949	0.468974	0.361746	0.452645	0.279219	0.503103	0.303814	0.461315	0.311553	0.502128	0.339474	0.440657
hsa_circ_0091934	NM_001110556	FLNA	462	0	0	0	0	0	0	0.256252	0.462295	0.481056	0.44199	0.274504	0.372938	0.251888	0.445657	0.235022	0.432952	0.204401	0.399687	0.185765	0.408498
hsa_circ_0004575	NM_152526	PARD3B	303	0	0	0	0	0	0	0.753608	0.836608	0.642348	0.731035	0.720754	0.876367	0.789313	0.933051	0.758286	0.840741	0.643164	0.94643	0.659943	0.882464
hsa_circ_0074371	NM_015071	ARHGAP26	253	0	0	0	0	0	0	0.324112	0.527794	0.289507	0.501775	0.428284	0.525172	0.303288	0.418531	0.377954	0.511467	0.277736	0.418954	0.350834	0.530541
hsa_circ_0006318	NM_005845	ABCC4	630	0	0	0	1	0	0	0.411631	0.532949	0.393087	0.510785	0.447374	0.545545	0.336757	0.496714	0.439822	0.541591	0.265266	0.524472	0.334071	0.559843
hsa_circ_0001543	NM_001018074	NR3C1	1197	0	1	0	1	0	1	0.324112	0.404741	0.343693	0.391687	0.366933	0.391255	0.230359	0.617046	0.285843	0.414798	0.287676	0.659859	0.292538	0.337865
hsa_circ_0050514	NM_005499	UBA2	136	0	0	0	0	0	0	0.230734	0.445479	0.33784	0.49976	0.289245	0.416863	0.279598	0.412597	0.248618	0.390834	0.256793	0.438987	0.306118	0.43494
hsa_circ_0001211	NM_021574	BCR	194	0	0	0	0	0	0	0.309039	0.496098	0.23011	0.524818	0.246799	0.489414	0.331906	0.277928	0.229846	0.51047	0.354777	0.33641	0.349494	0.507968
hsa_circ_0085434	NM_024295	DERL1	204	3	0	1	0	0	2	0.234166	0.378519	0.317924	0.450559	0.203916	0.372938	0.303288	0.346598	0.250805	0.457431	0.220989	0.364796	0.218109	0.47075
hsa_circ_0039844	NM_006565	CTCF	1095	0	2	0	1	0	2	0.206791	0.440574	0.211939	0.394049	0.27431	0.453144	0.339351	0.390534	0.280743	0.456848	0.314988	0.391848	0.275807	0.469554
hsa_circ_0028299	NM_001136538	ACAD10	146	0	0	0	0	0	0	0.675135	0.8631	0.614503	0.770374	0.65989	0.820754	0.649259	0.771467	0.618984	0.841598	0.716615	0.765841	0.65653	0.855149
hsa_circ_0008619	NM_001037171	ACOT9	568	0	0	1	0	0	1	0.425848	0.592837	0.602228	0.617415	0.488942	0.580937	0.372851	0.677495	0.517638	0.585795	0.370258	0.609373	0.39813	0.611598
hsa_circ_0002492	NM_005124	NUP153	201	1	0	0	0	0	0	0.324112	0.47075	0.438929	0.540119	0.350834	0.480782	0.283361	0.512261	0.317476	0.526287	0.385116	0.587248	0.350834	0.433372
hsa_circ_0035944	NM_001144823	DENND4A	856	0	0	0	0	0	0	0.392164	0.569173	0.498014	0.605658	0.454177	0.529154	0.506815	0.668102	0.406538	0.601508	0.436283	0.668781	0.405564	0.557449
hsa_circ_0001633	NM_018013	SOBP	325	0	1	1	1	0	1	0.710242	0.788087	0.540802	0.609002	0.804908	0.87311	0.666842	0.94887	0.815057	0.762696	0.622166	1.02673	0.523586	0.775693
hsa_circ_0004376	NM_020162	DHX33	560	0	0	0	0	0	0	0.287242	0.547695	0.316226	0.506299	0.293802	0.511628	0.412856	0.440294	0.302119	0.51031	0.393547	0.457117	0.389621	0.522785
hsa_circ_0003379	NM_019009	TOLLIP	427	0	0	0	0	0	0	0.524669	0.50706	0.39657	0.482871	0.422349	0.478652	0.3344	0.659928	0.367574	0.463247	0.277001	0.686656	0.328103	0.477168
hsa_circ_0084125	NM_006749	SLC20A2	589	0	0	0	0	0	0	0.201102	0.510143	0.495698	0.593909	0.406041	0.509614	0.365198	0.458667	0.348897	0.545111	0.339797	0.502905	0.366065	0.507624
hsa_circ_0060205	NM_032013	NDRG3	290	0	0	0	0	0	0	0.499276	0.607184	0.408484	0.519742	0.466907	0.574366	0.47123	0.776143	0.485592	0.57496	0.50109	0.788344	0.493195	0.590578
hsa_circ_0000828	NM_003574	VAPA	223	0	0	0	0	1	0	0.302905	0.468772	0.255272	0.463802	0.33376	0.486838	0.239787	0.388428	0.305973	0.458908	0.315523	0.421529	0.305963	0.478747
hsa_circ_0010024	NM_004753	DHRS3	503	0	0	0	0	0	0	0.439878	0.531593	0.479719	0.599938	0.439003	0.547645	0.385198	0.665478	0.391913	0.526457	0.406714	0.649853	0.415471	0.546107
hsa_circ_0069977	NM_001144978	MTHFD2L	308	0	0	0	0	0	1	0.443662	0.549898	0.258811	0.377283	0.387402	0.556795	0.335612	0.478091	0.459999	0.558885	0.322014	0.482405	0.261887	0.578903
hsa_circ_0000732	NM_003693	SCARF1	269	0	0	0	0	0	0	0.399785	0.431927	0.325384	0.446859	0.324525	0.464013	0.316365	0.442012	0.270815	0.452171	0.303528	0.598957	0.237395	0.455581
hsa_circ_0021569	NM_001076786	QSER1	275	0	0	0	0	0	0	0.464724	0.551139	0.379317	0.552561	0.368562	0.528425	0.408623	0.553634	0.324025	0.53187	0.371126	0.582058	0.400149	0.533063
hsa_circ_0001193	NM_033656	BRWD1	174	0	0	1	0	1	0	0.631922	0.791085	0.796209	0.855869	0.655749	0.816092	0.670708	0.973563	0.652259	0.756739	0.700428	0.922569	0.684302	0.792554
hsa_circ_0086242	NM_002919	RFX3	482	0	0	0	0	0	0	0.360921	0.638741	0.220989	0.485166	0.46834	0.627248	0.426829	0.54278	0.502718	0.579099	0.339797	0.459079	0.453883	0.560311
hsa_circ_0001118	NM_004544	NDUFA10	250	0	0	0	0	0	0	0.21721	0.514174	0.250709	0.427416	0.283112	0.492117	0.309392	0.403659	0.272619	0.534121	0.43818	0.36288	0.345829	0.503594
hsa_circ_0067911	NM_024947	PHC3	99	0	0	0	0	0	0	0.450923	0.657113	0.588171	0.703208	0.439274	0.625322	0.46826	0.617429	0.496159	0.599476	0.462986	0.684132	0.459343	0.603446
hsa_circ_0008250	NM_018318	CCDC91	653	0	2	1	0	0	2	0.635139	0.816174	0.7523	0.894969	0.625494	0.76488	0.591175	0.779868	0.671744	0.738165	0.568074	0.778781	0.580261	0.779713
hsa_circ_0050463	NM_001114093	LSM14A	243	0	0	0	0	0	0	0.30924	0.454153	0.41215	0.462273	0.360223	0.44876	0.25383	0.574084	0.299288	0.437739	0.316243	0.584245	0.345066	0.465397
hsa_circ_0005664	NM_006135	CAPZA1	502	0	0	0	0	0	1	0.521234	0.602944	0.640827	0.70352	0.605889	0.59587	0.454572	0.808855	0.602483	0.651067	0.470675	0.850245	0.441002	0.655992
hsa_circ_0004312	NM_004722	AP4M1	192	0	0	0	0	0	0	0.308634	0.505631	0.495698	0.56709	0.374145	0.516621	0.365198	0.617046	0.420488	0.537063	0.363895	0.652403	0.453883	0.518928
hsa_circ_0003340	NM_002541	OGDH	295	0	0	0	0	0	0	0.36773	0.450973	0.231788	0.405168	0.266335	0.414798	0.351017	0.389527	0.217726	0.414798	0.304194	0.609373	0.235022	0.42386
hsa_circ_0077824	NM_033515	ARHGAP18	496	0	1	0	1	0	0	0.382826	0.634283	0.351894	0.600967	0.436097	0.679929	0.56191	0.617046	0.462725	0.599152	0.556682	0.625047	0.500744	0.63337
hsa_circ_0067504	NM_015396	ARMC8	483	0	0	0	0	0	1	0.425634	0.621026	0.538796	0.687566	0.414609	0.626597	0.454099	0.597837	0.446187	0.623352	0.47554	0.604358	0.490434	0.623488
hsa_circ_0078467	NM_020245	TULP4	483	0	0	0	1	0	0	0.382826	0.57612	0.381754	0.515434	0.382183	0.580937	0.336037	0.477605	0.363895	0.599152	0.393946	0.433372	0.357505	0.55614
hsa_circ_0003076	NM_002581	PAPPA	814	0	0	0	0	0	0	0.264009	0.450973	0.438929	0.423438	0.274504	0.372938	0.31081	0.600593	0.317476	0.373594	0.237301	0.638741	0.284925	0.408498
hsa_circ_0020313	NM_022126	LHPP	157	0	0	0	0	0	0	0.658852	0.912168	0.790831	1.01902	0.719782	0.878147	0.69091	0.806539	0.674308	0.91576	0.769709	0.798709	0.780613	0.900643
hsa_circ_0032627	NM_001933	DLST	128	0	0	0	0	0	0	0.233814	0.472428	0.380503	0.515335	0.25555	0.478683	0.362597	0.398158	0.180142	0.499784	0.338556	0.398014	0.352534	0.489547
hsa_circ_0001529	NM_014423	AFF4	330	0	0	0	0	0	0	0.217726	0.378519	0.250805	0.395477	0.256953	0.372938	0.230359	0.403545	0.208662	0.357493	0.168887	0.391687	0.218109	0.400974
hsa_circ_0054021	NM_016441	CRIM1	222	0	0	0	0	0	0	4.05461	4.16608	4.13629	4.37216	4.06311	4.16806	3.94927	4.19245	4.04443	4.18253	4.01151	4.26139	4.05487	4.12483
hsa_circ_0060849	NM_012340	NFATC2	1202	0	0	0	1	1	0	0.308873	0.565004	0.39098	0.571001	0.36362	0.538617	0.365736	0.449945	0.310326	0.536341	0.414858	0.493035	0.394951	0.54929
hsa_circ_0063452	NM_020831	MKL1	294	0	0	0	0	0	0	0.347944	0.501365	0.371376	0.515521	0.32123	0.515672	0.407285	0.584561	0.374879	0.503383	0.37525	0.565502	0.374753	0.542827
hsa_circ_0002360	NM_001001890	RUNX1	297	0	0	0	0	0	0	0.321792	0.531319	0.473206	0.585196	0.379787	0.563728	0.421909	0.527106	0.329777	0.597568	0.423429	0.530867	0.376493	0.552078
hsa_circ_0024920	NM_015261	NCAPD3	634	0	0	0	1	0	0	0.550965	0.856822	0.896046	0.962086	0.550111	0.808783	0.683263	0.739297	0.676576	0.9156	0.636136	0.637732	0.69001	0.924979
hsa_circ_0002965	NM_012154	EIF2C2	314	0	0	0	0	0	1	1.2553	1.43254	1.28311	1.29669	1.30815	1.4432	1.27575	1.53054	1.29864	1.37195	1.19839	1.65017	1.27736	1.33789
hsa_circ_0008086	NM_017774	CDKAL1	225	0	0	0	0	0	0	0.241563	0.421832	0.289507	0.515434	0.274504	0.439904	0.251888	0.35926	0.292538	0.457431	0.270425	0.377647	0.251654	0.468371
hsa_circ_0086490	NM_004529	MLLT3	306	0	0	0	0	0	0	0.703418	0.764832	0.56191	0.7304	0.626483	0.735323	0.56191	0.850502	0.589058	0.735475	0.56191	0.766465	0.534729	0.725002
hsa_circ_0059660	NM_001042472	ABHD12	538	0	0	1	1	0	0	1.07789	1.18433	1.11779	1.22214	1.06294	1.24216	1.03334	1.4542	1.03345	1.12328	1.11643	1.3922	1.13757	1.13246
hsa_circ_0000818	NM_005993	TBCD	536	0	0	0	0	0	0	0.451621	0.640864	0.484634	0.608268	0.548694	0.632204	0.43324	0.632976	0.473019	0.625022	0.43483	0.651803	0.40235	0.614232
hsa_circ_0085923	NM_201380	PLEC	93	0	0	0	0	0	0	0.247983	0.417683	0.289507	0.494699	0.186257	0.46878	0.398766	0.584879	0.267729	0.457431	0.339797	0.472717	0.438929	0.450144
hsa_circ_0001653	NM_033071	SYNE1	155	0	0	0	0	0	0	0.226294	0.486619	0.241992	0.439995	0.300813	0.480345	0.286221	0.445645	0.270749	0.486337	0.419292	0.391132	0.326243	0.520459
hsa_circ_0002665	NM_001494	GDI2	343	0	0	0	0	0	0	0.307818	0.519091	0.318795	0.553278	0.335956	0.509647	0.343218	0.381558	0.284963	0.500629	0.361106	0.452101	0.336011	0.551216
hsa_circ_0000748	NM_178860	SEZ6	198	0	0	0	0	0	0	0.59454	0.826224	0.568459	0.836009	0.636449	0.803536	0.688873	0.853242	0.682017	0.815339	0.742349	0.859989	0.727035	0.826028
hsa_circ_0078171	NM_001127715	STXBP5	208	0	0	0	0	0	1	0.495872	0.687953	0.534729	0.748912	0.503113	0.679929	0.722416	0.584879	0.436097	0.673638	0.472322	0.632275	0.453883	0.794899
hsa_circ_0030292	NM_145019	FAM124A	734	0	0	0	0	0	1	1.7889	1.94783	1.96311	1.99607	1.79806	1.91134	1.92849	2.03083	1.74672	1.82606	1.72353	2.19489	1.69945	1.92909
hsa_circ_0000605	NM_024755	SLTM	311	0	0	0	0	0	0	0.359828	0.49238	0.195956	0.393985	0.314435	0.506593	0.306605	0.459777	0.396291	0.497832	0.26868	0.457117	0.262481	0.487314
hsa_circ_0003854	NM_022817	PER2	467	0	0	0	0	0	0	0.447129	0.589689	0.51612	0.600023	0.508995	0.605639	0.483406	0.821512	0.450064	0.577313	0.481198	0.803973	0.490134	0.571109
hsa_circ_0006903	NM_015114	ANKLE2	298	0	0	0	0	0	0	0.301044	0.452121	0.327627	0.487249	0.26823	0.476223	0.220275	0.385147	0.232738	0.431202	0.246494	0.367808	0.26445	0.455291
hsa_circ_0075748	NM_001105568	KIF13A	537	0	0	0	0	0	0	0.264009	0.481926	0.115317	0.455445	0.292082	0.495432	0.283361	0.250263	0.292538	0.472383	0.263632	0.321605	0.251654	0.483547
hsa_circ_0005516	NM_001005339	RGS10	350	0	0	0	0	0	0	0.492129	0.566214	0.261884	0.520023	0.344676	0.583097	0.544016	0.444463	0.373472	0.601749	0.349995	0.553306	0.322999	0.619227
hsa_circ_0087421	NM_004938	DAPK1	260	0	0	0	0	0	1	0.630067	0.758886	0.630789	0.784027	0.652485	0.723459	0.602412	0.974187	0.675532	0.698473	0.654911	0.919674	0.605905	0.794899
hsa_circ_0004712	NM_018945	PDE7B	545	0	0	0	0	0	1	0.287218	0.602459	0.438929	0.68377	0.39813	0.588379	0.479854	0.47075	0.317476	0.567854	0.40935	0.480782	0.472322	0.611598
hsa_circ_0012651	NM_001009955	SSBP3	204	0	0	0	0	0	0	0.770689	0.891381	0.780363	0.845894	0.761586	0.863656	0.655864	0.964941	0.789327	0.907525	0.655164	0.967249	0.665267	0.846758
hsa_circ_0073993	NM_021982	SEC24A	454	0	0	0	0	0	1	0.272278	0.560311	0.351894	0.571611	0.292082	0.455445	0.303288	0.431693	0.317476	0.495834	0.323665	0.433372	0.389751	0.514641
hsa_circ_0080170	NM_022748	TNS3	399	0	1	0	0	0	0	0.352332	0.549699	0.279263	0.423438	0.42007	0.588379	0.319269	0.410204	0.406885	0.556525	0.287676	0.433372	0.284925	0.601713
hsa_circ_0067231	NM_002950	RPN1	372	0	0	0	0	1	0	0.247131	0.467272	0.218622	0.459414	0.2742	0.459116	0.231408	0.319573	0.24538	0.457976	0.279881	0.317031	0.250671	0.482168
hsa_circ_0008567	NM_015114	ANKLE2	1049	0	0	0	1	1	0	0.75919	1.01905	0.499595	0.708115	0.805774	1.00576	0.960822	1.06607	0.694648	1.02887	0.996166	1.06006	0.947618	0.991882
hsa_circ_0086720	NM_018449	UBAP2	879	0	1	1	0	0	0	0.151709	0.477605	0.270049	0.472383	0.342812	0.495432	0.275428	0.389527	0.242226	0.457431	0.323665	0.391687	0.334118	0.475163
hsa_circ_0029377	NM_023928	AACS	206	0	0	0	0	0	0	0.367794	0.532987	0.36783	0.567869	0.381529	0.529311	0.41242	0.529933	0.356275	0.572646	0.380831	0.562683	0.342318	0.533882
hsa_circ_0001049	NM_005735	ACTR1B	85	0	0	0	0	0	0	0.581435	0.749618	0.603005	0.880072	0.650977	0.762594	0.748025	0.855467	0.590344	0.765162	0.637777	0.82181	0.578272	0.780204
hsa_circ_0047351	NM_004775	B4GALT6	231	0	0	0	0	0	0	0.324463	0.491201	0.330118	0.506986	0.371229	0.517647	0.264466	0.440779	0.36522	0.519679	0.305091	0.506942	0.322658	0.526158
hsa_circ_0050525	NM_005499	UBA2	223	0	0	0	0	0	0	0.495673	0.623479	0.534885	0.604058	0.446903	0.644584	0.413085	0.691048	0.505702	0.623551	0.394144	0.592159	0.405861	0.65548
hsa_circ_0041098	NM_014972	TCF25	971	0	0	0	0	0	0	1.06525	1.18621	1.14885	1.29054	1.04724	1.09223	0.965806	1.34344	1.03037	1.11757	1.01825	1.41253	1.03642	1.1088
hsa_circ_0004973	NM_001123226	MTO1	456	0	0	0	0	0	0	0.169277	0.375996	0.289507	0.395477	0.203916	0.450973	0.199642	0.346598	0.348897	0.418954	0.237301	0.372595	0.134839	0.462706
hsa_circ_0007042	NM_001146276	NCEH1	323	0	0	0	0	0	1	0.31567	0.529096	0.416196	0.616087	0.292371	0.53415	0.648911	0.593695	0.340035	0.53269	0.344663	0.600812	0.346758	0.538308
hsa_circ_0000065	NM_024066	ERI3	3604	1	4	0	1	0	2	0.445561	0.485644	0.402556	0.503679	0.350401	0.463029	0.289274	0.649725	0.378765	0.482545	0.292634	0.652387	0.288763	0.453208
hsa_circ_0071375	NM_007246	KLHL2	518	1	0	0	0	0	2	0.341884	0.49171	0.552722	0.545104	0.462032	0.453458	0.298524	0.69978	0.447347	0.481091	0.283359	0.738004	0.255658	0.474882
hsa_circ_0001847	NM_018449	UBAP2	377	0	0	0	0	0	0	0.217726	0.391687	0.231788	0.408498	0.168639	0.391255	0.336037	0.389527	0.172752	0.436641	0.287676	0.452215	0.235022	0.42386
hsa_circ_0064584	NM_000965	RARB	177	0	0	0	0	0	0	0.251298	0.401761	0.221627	0.480328	0.253363	0.44012	0.295291	0.408512	0.273736	0.440461	0.268795	0.478123	0.268615	0.433372
hsa_circ_0001268	NM_001018115	FANCD2	348	0	0	0	0	0	1	0.483181	0.703358	0.411097	0.601301	0.499507	0.679801	0.457112	0.534297	0.525824	0.691355	0.448064	0.607327	0.407172	0.671216
hsa_circ_0000547	NM_133509	RAD51B	33763	21	22	24	22	19	34	0.208192	0.405277	0.262447	0.409585	0.227378	0.426607	0.28703	0.513564	0.221773	0.37326	0.248064	0.471691	0.283559	0.39673
hsa_circ_0029340	NM_005505	SCARB1	283	0	0	0	0	0	0	0.456916	0.6594	0.526133	0.701106	0.486735	0.66788	0.475688	0.622262	0.497082	0.675165	0.446737	0.614124	0.420988	0.632211
hsa_circ_0078224	NM_004690	LATS1	873	1	0	2	1	1	1	0.410612	0.535564	0.427452	0.579099	0.274504	0.512261	0.327157	0.656001	0.348897	0.518335	0.40935	0.565751	0.412652	0.507624
hsa_circ_0005307	NM_177538	CYP20A1	177	0	0	0	0	0	0	0.432374	0.54841	0.300372	0.466931	0.268738	0.526035	0.321351	0.448067	0.272393	0.522553	0.321461	0.438831	0.299418	0.530053
hsa_circ_0083694	NM_024940	DOCK5	370	0	0	0	0	0	0	0.151709	0.36181	0.289507	0.433372	0.237301	0.399257	0.275428	0.389527	0.301556	0.440113	0.247983	0.472717	0.144759	0.418531
hsa_circ_0001865	NM_013438	UBQLN1	394	0	0	0	0	0	0	0.247983	0.421832	0.212527	0.35139	0.292082	0.439904	0.183903	0.438314	0.301556	0.391687	0.187239	0.459079	0.251654	0.44199
hsa_circ_0027035	NM_002898	RBMS2	718	0	0	1	0	0	1	0.165548	0.408964	0.331153	0.478939	0.232546	0.40879	0.278983	0.470104	0.287687	0.455374	0.288447	0.467956	0.281181	0.442895
hsa_circ_0005354	NM_001113411	FGGY	568	0	0	0	0	0	1	0.362574	0.470469	0.213223	0.411217	0.25582	0.455156	0.229063	0.394505	0.309754	0.462671	0.251821	0.386825	0.186584	0.49557
hsa_circ_0023936	NM_007166	PICALM	677	3	1	0	0	2	0	0.223489	0.424847	0.291469	0.470722	0.271094	0.440219	0.236513	0.482049	0.29187	0.436751	0.300414	0.480707	0.29687	0.449477
hsa_circ_0000800	NM_212471	PRKAR1A	120	0	0	0	0	0	0	0.257654	0.488385	0.237471	0.396693	0.316799	0.493101	0.308495	0.438341	0.31953	0.514723	0.312345	0.443386	0.2319	0.483308
hsa_circ_0001971	NM_032581	FAM126A	575	0	0	0	0	0	0	0.217726	0.426812	0.155618	0.44199	0.168639	0.432952	0.413492	0.431693	0.217726	0.4489	0.393946	0.509779	0.301103	0.450144
hsa_circ_0006520	NM_022362	MMS19	422	0	0	0	0	0	0	0.370417	0.604126	0.456512	0.623807	0.405414	0.602124	0.449603	0.616752	0.442437	0.576243	0.427977	0.660584	0.435974	0.584465
hsa_circ_0007351	NM_015239	AGTPBP1	190	0	0	0	0	0	0	0.169277	0.564795	0.115317	0.414798	0.274504	0.542065	0.380466	0.26471	0.317476	0.487923	0.31486	0.292963	0.243832	0.530541
hsa_circ_0001776	NM_020728	ESYT2	495	1	0	0	0	0	0	0.169277	0.36953	0.231788	0.408498	0.186257	0.423438	0.245248	0.458667	0.121121	0.357493	0.255315	0.459079	0.350834	0.365455
hsa_circ_0037100	NM_002570	PCSK6	653	0	0	0	0	0	0	0.236602	0.447799	0.24283	0.405511	0.245298	0.431719	0.256241	0.451084	0.285716	0.441392	0.240737	0.45011	0.281122	0.445301
hsa_circ_0063266	NM_016091	EIF3L	326	0	0	0	0	0	0	0.759099	1.04159	0.733042	1.0285	0.773639	1.00871	0.850232	0.966233	0.775797	1.01978	0.941778	1.01542	0.940022	0.977864
hsa_circ_0066887	NM_002093	GSK3B	99	0	0	0	0	0	0	0.911634	1.09925	0.913055	1.20537	0.914685	1.11541	0.917864	0.988143	0.884028	1.11847	0.898734	0.997517	0.892652	1.09328
hsa_circ_0016601	NM_001373	DNAH14	1140	2	0	2	1	1	2	0.350681	0.565409	0.401641	0.616848	0.389919	0.584759	0.413715	0.541955	0.377795	0.575653	0.393818	0.574772	0.420385	0.574221
hsa_circ_0061936	NM_003274	TRAPPC10	490	0	0	0	0	0	0	0.545469	0.640832	0.628639	0.692254	0.498755	0.622456	0.297143	0.670491	0.529745	0.621851	0.343835	0.625643	0.382804	0.640269
hsa_circ_0087293	NM_007005	TLE4	222	0	1	0	0	0	0	0.823558	0.866648	0.668939	0.827408	0.656685	0.879545	0.699491	0.942141	0.801402	0.850502	0.750756	1.03831	0.621473	0.907123
hsa_circ_0071616	NM_005245	FAT1	3598	2	0	0	1	1	3	0.309307	0.479274	0.341346	0.484197	0.373157	0.477441	0.329921	0.672489	0.353383	0.471414	0.357919	0.635483	0.350661	0.486393
hsa_circ_0037794	NM_000663	ABAT	296	0	0	1	1	0	0	0.470873	0.62618	0.375474	0.520607	0.455152	0.653811	0.431938	0.534359	0.438509	0.621394	0.383129	0.585156	0.332422	0.639446
hsa_circ_0016723	NM_000447	PSEN2	431	0	0	0	0	0	0	0.311446	0.66482	0.570436	0.716246	0.433178	0.658058	0.495597	0.630002	0.431618	0.620321	0.516339	0.643343	0.522475	0.644379
hsa_circ_0003280	NM_004134	HSPA9	307	0	0	0	0	0	0	0.834835	1.07734	0.630789	0.830729	0.752074	1.10463	0.901311	0.866936	0.76292	1.08773	0.823558	0.807136	0.89684	1.12549
hsa_circ_0005442	NM_016441	CRIM1	2097	0	0	1	1	1	1	0.565485	0.709305	0.533399	0.724915	0.500589	0.662688	0.636401	0.838651	0.53712	0.658449	0.516711	0.824524	0.548888	0.71872
hsa_circ_0007788	NM_020677	NMRAL1	489	0	0	0	0	0	0	0.999544	1.10444	0.918827	0.979967	1.02258	1.11363	0.894185	1.3011	1.03715	1.09993	0.880282	1.26688	0.92064	1.10967
hsa_circ_0054241	NM_019063	EML4	207	1	0	0	0	0	1	0.657597	0.796712	0.695044	0.78811	0.666962	0.806692	0.685304	1.03189	0.764517	0.834985	0.597604	0.950648	0.622028	0.78538
hsa_circ_0085496	NM_194291	TMEM65	317	0	0	0	0	1	0	0.120864	0.450973	0.362226	0.46878	0.22003	0.385813	0.251888	0.42386	0.227115	0.373594	0.220989	0.399687	0.185765	0.391687
hsa_circ_0045606	NM_024844	NUP85	115	0	0	0	0	0	0	0.456789	0.645657	0.236806	0.447958	0.38227	0.645993	0.392573	0.421192	0.441559	0.655728	0.413268	0.471051	0.308691	0.650543
hsa_circ_0079619	NM_016447	MPP6	272	1	0	0	1	0	1	0.768468	0.939634	0.82512	0.878929	0.828272	0.885952	0.739808	1.13195	0.815057	0.89111	0.750756	1.08348	0.74215	0.965834
hsa_circ_0002628	NM_170665	ATP2A2	557	0	0	0	0	0	1	0.607361	0.813037	0.609594	0.854972	0.526024	0.837262	0.639953	0.761019	0.525049	0.818353	0.68852	0.751269	0.739435	0.812237
hsa_circ_0047270	NM_001135993	TTC39C	817	2	0	0	0	0	1	0.426078	0.535235	0.389326	0.514534	0.428819	0.538172	0.383083	0.716115	0.395622	0.546343	0.354174	0.670124	0.392147	0.561111
hsa_circ_0083229	NM_018051	WDR60	1348	0	0	0	3	0	4	0.511668	0.666252	0.714286	0.85113	0.583138	0.70896	0.546851	0.855784	0.665463	0.68377	0.533571	0.845335	0.523586	0.78075
hsa_circ_0069096	NM_014743	KIAA0232	500	1	1	0	0	0	0	0.308509	0.497305	0.389734	0.576598	0.343605	0.504641	0.371515	0.544788	0.324702	0.569198	0.390918	0.491283	0.286832	0.548775
hsa_circ_0001661	NM_020823	TMEM181	380	0	0	0	1	1	1	0.130876	0.447319	0.389751	0.515434	0.302382	0.455445	0.351017	0.445657	0.242226	0.487923	0.270425	0.433372	0.235022	0.458667
hsa_circ_0007283	NM_003047	SLC9A1	672	0	0	0	0	0	0	0.468669	0.655619	0.521523	0.687349	0.515369	0.678066	0.534308	0.731893	0.504216	0.685282	0.515042	0.729217	0.488907	0.704905
hsa_circ_0010386	NM_015047	KIAA0090	123	0	0	0	0	0	0	1.66743	1.90918	1.48217	1.63196	1.71064	1.98523	1.82057	2.00017	1.78687	2.12383	1.86198	1.89551	1.8568	1.97297
hsa_circ_0050176	NM_019070	DDX49	251	0	0	0	0	0	0	0.654504	0.824213	0.759013	0.874221	0.731412	0.842361	0.576197	0.704968	0.659969	0.905775	0.536743	0.759625	0.525121	0.868934
hsa_circ_0081534	NM_004444	EPHB4	489	0	0	0	0	0	0	0.272278	0.432323	0.242036	0.423438	0.186257	0.501375	0.275428	0.458667	0.317476	0.440113	0.296185	0.391687	0.235022	0.514641
hsa_circ_0000839	NM_001135993	TTC39C	293	1	0	0	0	0	1	0.247851	0.459536	0.364232	0.483868	0.303512	0.432697	0.291763	0.581783	0.262335	0.415187	0.33264	0.676017	0.322389	0.414681
hsa_circ_0073992	NM_021982	SEC24A	280	0	0	0	0	0	1	0.308634	0.477605	0.308183	0.46878	0.237301	0.46878	0.206341	0.316718	0.172752	0.453378	0.287676	0.418954	0.17996	0.437478
hsa_circ_0006831	NM_007086	WDHD1	247	0	1	2	0	1	0	0.300191	0.533874	0.285091	0.42946	0.306032	0.568827	0.394328	0.449756	0.21417	0.536476	0.375691	0.456786	0.293448	0.537661
hsa_circ_0066277	NM_007159	SLMAP	268	0	0	0	0	0	0	0.44194	0.540866	0.401815	0.596706	0.373125	0.515823	0.294446	0.578146	0.398087	0.57646	0.356399	0.603396	0.344211	0.542637
hsa_circ_0008015	NM_006749	SLC20A2	324	0	0	0	0	0	0	0.136366	0.426812	0.242036	0.450559	0.266335	0.414798	0.283361	0.395477	0.157123	0.465503	0.237301	0.372595	0.301103	0.44199
hsa_circ_0001855	NM_194329	RNF38	194	0	0	0	0	0	0	0.339797	0.357493	0.0975073	0.405168	0.274504	0.391255	0.245248	0.458667	0.340459	0.391687	0.0774919	0.466733	0.170271	0.418531
hsa_circ_0003146	NM_014601	EHD2	413	0	0	0	0	0	0	1.40842	1.49105	1.25343	1.43709	1.18721	1.49882	1.23368	1.50897	1.24827	1.50993	1.36816	1.44318	1.35657	1.51145
hsa_circ_0001804	NM_002865	RAB2A	304	1	0	0	0	0	1	0.233536	0.594762	0.331089	0.474145	0.326227	0.591607	0.395601	0.351096	0.262714	0.582651	0.338533	0.374325	0.346884	0.611477
hsa_circ_0003751	NM_001031694	SCMH1	1084	0	0	0	2	1	0	0.209115	0.408126	0.215149	0.38125	0.235883	0.429852	0.252212	0.485516	0.220501	0.434938	0.265889	0.441286	0.251654	0.418501
hsa_circ_0004554	NM_004238	TRIP12	556	2	1	0	0	1	0	0.298652	0.534174	0.338165	0.521624	0.286636	0.547873	0.355728	0.478765	0.363615	0.554599	0.349995	0.499206	0.343841	0.552452
hsa_circ_0053070	NM_000183	HADHB	233	0	0	0	0	0	0	0.372585	0.554038	0.467619	0.518621	0.382015	0.617706	0.350697	0.576181	0.446756	0.585487	0.320728	0.616634	0.357715	0.583112
hsa_circ_0092304	NM_000996	RPL35A	420	0	0	0	0	0	0	0.247983	0.378519	0.289507	0.408498	0.256953	0.414798	0.214455	0.47075	0.250805	0.406791	0.187239	0.472717	0.201102	0.450144
hsa_circ_0000063	NM_001172219	SCMH1	568	0	0	0	1	0	0	0.882257	1.05231	0.829674	0.942214	0.950507	1.10711	0.863047	1.04381	0.961123	1.06257	0.797989	1.08039	0.76506	1.11812
hsa_circ_0001238	NM_024821	CCDC134	326	0	0	0	0	0	0	0.332495	0.45793	0.266233	0.478555	0.243547	0.458291	0.289889	0.489907	0.257199	0.466326	0.281277	0.488691	0.260943	0.450056
hsa_circ_0008113	NM_012154	EIF2C2	193	0	0	0	0	0	1	0.352332	0.505631	0.250805	0.476385	0.309457	0.528187	0.380466	0.381473	0.308634	0.541287	0.263632	0.445657	0.235022	0.581694
hsa_circ_0008432	NM_003290	TPM4	252	0	0	0	1	0	0	0.461068	0.60312	0.419272	0.585167	0.541893	0.66731	0.432285	0.808739	0.576307	0.634536	0.492751	0.769416	0.400677	0.620088
hsa_circ_0080035	NM_015332	NUDCD3	1804	2	2	0	0	1	2	0.210112	0.389185	0.259991	0.381473	0.158516	0.391255	0.230359	0.403545	0.201102	0.432952	0.220989	0.42618	0.170271	0.391687
hsa_circ_0092323	NM_017550	MIER2	820	0	0	0	0	0	0	0.234166	0.466733	0.343693	0.553116	0.389751	0.450973	0.372851	0.753723	0.451487	0.465503	0.385116	0.680106	0.251654	0.42386
hsa_circ_0000826	NM_015208	ANKRD12	994	2	0	0	2	0	5	0.426365	0.681139	0.249764	0.483968	0.429883	0.654576	0.487118	0.581436	0.3379	0.630161	0.451742	0.528067	0.478972	0.668049
hsa_circ_0076995	NM_001402	EEF1A1	151	0	0	0	0	0	0	0.895037	1.24167	0.663346	0.965254	0.841993	1.15612	0.942741	0.866936	0.790816	1.16962	1.05382	0.967138	0.980377	1.16861
hsa_circ_0020252	NM_007041	ATE1	709	0	1	0	0	0	1	0.372172	0.463533	0.335052	0.492041	0.376764	0.508322	0.30859	0.664825	0.379566	0.49168	0.349273	0.68495	0.32406	0.507598
hsa_circ_0005550	NM_014903	NAV3	2393	2	0	0	2	0	3	0.270238	0.428181	0.31626	0.441814	0.278295	0.465368	0.288141	0.488159	0.300723	0.481104	0.248721	0.506836	0.201983	0.461088
hsa_circ_0041670	NM_207103	SCIMP	138	0	0	0	0	0	0	0.46961	0.616581	0.521444	0.641219	0.486735	0.625233	0.473118	0.821978	0.441955	0.606619	0.529651	0.832183	0.483108	0.631178
hsa_circ_0000638	NM_000126	ETFA	777	0	0	0	0	0	0	0.387569	0.544369	0.355581	0.561636	0.294197	0.5294	0.367528	0.597333	0.365076	0.532469	0.375522	0.581809	0.360762	0.529153
hsa_circ_0021461	NM_006292	TSG101	191	0	0	0	0	0	0	0.268978	0.516491	0.447035	0.496209	0.395405	0.516292	0.39433	0.672939	0.31419	0.518639	0.378379	0.698951	0.360758	0.511153
hsa_circ_0061079	NM_005560	LAMA5	123	0	0	0	0	0	0	0.150304	0.387154	0.122225	0.388453	0.208752	0.421377	0.243309	0.375335	0.210965	0.457852	0.292461	0.389721	0.252707	0.433586
hsa_circ_0011248	NM_001020658	PUM1	196	0	0	0	0	0	0	0.388704	0.541719	0.396319	0.521676	0.412606	0.562139	0.297018	0.611497	0.418663	0.489227	0.297203	0.617321	0.292442	0.533669
hsa_circ_0005734	NM_014661	FAM53B	252	0	0	0	0	0	0	0.43004	0.640793	0.440049	0.597477	0.437527	0.618639	0.393117	0.679923	0.501837	0.582995	0.439325	0.681596	0.384069	0.603668
hsa_circ_0000867	NM_004152	OAZ1	105	0	0	0	0	0	0	1.2715	1.37239	1.08189	1.27074	1.20854	1.42452	1.16758	1.5617	1.23935	1.40463	1.26792	1.41251	1.24504	1.41499
hsa_circ_0004412	NM_015172	PRRC2C	397	0	0	0	0	2	0	0.569286	0.762002	0.578995	0.724561	0.563711	0.711042	0.728412	0.823418	0.510789	0.745841	0.610517	1.0714	0.610751	0.719681
hsa_circ_0090750	NM_031407	HUWE1	395	0	0	0	0	0	0	0.0748405	0.38321	0.174735	0.414798	0.186257	0.372938	0.199642	0.381473	0.157123	0.377304	0.231311	0.314898	0.210595	0.375996
hsa_circ_0008083	NM_015909	NBAS	1256	0	0	0	0	1	0	0.313064	0.437363	0.244941	0.439706	0.19191	0.416696	0.325093	0.554245	0.253598	0.39675	0.26459	0.570354	0.265288	0.433762
hsa_circ_0019591	NM_022039	FBXW4	319	0	0	0	0	0	0	0.275112	0.523082	0.283582	0.470923	0.259762	0.498508	0.299195	0.460653	0.292412	0.507019	0.281396	0.42136	0.304675	0.50885
hsa_circ_0076254	NM_052893	BTBD9	1181	0	0	1	1	1	0	0.302382	0.560311	0.212527	0.494699	0.150198	0.553116	0.380466	0.403545	0.276813	0.534783	0.263632	0.459079	0.547616	0.522809
hsa_circ_0066914	NM_000187	HGD	309	0	0	0	0	0	0	0.860877	0.994675	0.896957	0.995708	0.852242	1.00497	0.80064	1.09382	0.868179	0.99431	0.74085	1.10407	0.760993	0.990067
hsa_circ_0006681	NM_020773	TBC1D14	427	0	0	0	0	1	2	0.18214	0.41039	0.228433	0.400245	0.248773	0.465119	0.201088	0.422213	0.26709	0.448815	0.277094	0.399843	0.189243	0.445139
hsa_circ_0006916	NM_004272	HOMER1	522	0	0	0	0	0	0	0.301684	0.460916	0.393855	0.491343	0.324522	0.444583	0.29184	0.702066	0.30384	0.418057	0.323665	0.728431	0.338159	0.431552
hsa_circ_0007513	NM_001171690	GCAT	249	0	0	0	0	0	0	0.30121	0.425325	0.340138	0.429093	0.311581	0.432468	0.289889	0.496368	0.32855	0.459876	0.24814	0.758651	0.226617	0.444244
hsa_circ_0054406	NM_177968	PPM1B	118	0	0	0	0	0	0	0.365456	0.654357	0.336846	0.550062	0.41656	0.69101	0.266224	0.295903	0.459688	0.608515	0.294184	0.339718	0.277966	0.678352
hsa_circ_0006359	NM_015266	SLC9A8	281	0	0	0	0	0	0	0.267845	0.454246	0.3045	0.541214	0.208253	0.452855	0.366922	0.440251	0.255938	0.45323	0.262897	0.493007	0.245602	0.482661
hsa_circ_0053317	NM_199193	BRE	171	0	0	0	0	0	0	1.4218	1.73876	1.62958	1.88635	1.45142	1.72081	1.84681	1.67556	1.45306	1.70147	1.45002	1.68444	1.45127	1.70311
hsa_circ_0083234	NM_018051	WDR60	461	0	0	0	1	0	0	0.184395	0.595409	0.250805	0.501775	0.22003	0.553116	0.509706	0.506827	0.250805	0.457431	0.339797	0.565751	0.472322	0.454205
hsa_circ_0017777	NM_006023	CDC123	91	0	0	0	0	0	1	0.547511	0.719722	0.574729	0.698247	0.598993	0.749627	0.484644	0.854144	0.590433	0.669966	0.506488	0.862773	0.498004	0.658895
hsa_circ_0007132	NM_000332	ATXN1	2077	0	0	0	1	0	0	0.527081	0.638741	0.39813	0.629031	0.406041	0.622524	0.426829	0.52668	0.324112	0.604643	0.401456	0.638741	0.381968	0.618153
hsa_circ_0001824	NM_018482	ASAP1	334	0	0	0	0	0	1	0.360921	0.720234	0.381754	0.523991	0.461508	0.729753	0.385544	0.322964	0.276813	0.670483	0.363895	0.307245	0.317476	0.691422
hsa_circ_0023624	NM_030792	GDPD5	258	0	0	0	0	0	0	0.445704	0.582052	0.404614	0.626206	0.392427	0.577321	0.359361	0.561619	0.298468	0.578433	0.373118	0.539322	0.354885	0.585743
hsa_circ_0039216	NM_133443	GPT2	199	0	0	0	0	0	1	0.688174	0.829779	0.634731	0.796229	0.663963	0.843164	0.657968	0.891383	0.629597	0.824356	0.619112	0.887814	0.611505	0.85837
hsa_circ_0002504	NM_001042573	ENGASE	726	0	0	0	1	0	0	0.437757	0.597897	0.1886	0.397403	0.50656	0.628254	0.446024	0.61659	0.529546	0.589706	0.30337	0.679277	0.286121	0.615015
hsa_circ_0070356	NM_080685	PTPN13	1080	0	0	1	0	0	1	1.83851	2.16721	1.96889	2.35174	1.88123	2.16833	1.96505	2.03715	1.83978	2.18098	2.08878	2.06182	2.0955	2.14735
hsa_circ_0000837	NM_203291	RBBP8	1578	7	0	1	3	0	8	0.653602	0.750398	0.566183	0.670183	0.641934	0.760791	0.522099	0.850984	0.691428	0.738284	0.512683	0.903594	0.455324	0.806184
hsa_circ_0055864	NM_002518	NPAS2	634	0	0	0	0	0	0	0.633363	0.793444	0.517122	0.663449	0.674719	0.806446	0.596887	0.892572	0.691417	0.725273	0.528762	0.941561	0.523873	0.781214
hsa_circ_0005004	NM_002541	OGDH	238	0	0	0	0	0	0	0.234166	0.549699	0.362226	0.494699	0.274504	0.577638	0.275428	0.403545	0.217726	0.556525	0.354448	0.35139	0.350834	0.57498
hsa_circ_0007147	NM_014517	UBP1	442	0	0	0	1	0	0	0.342658	0.517102	0.387582	0.628479	0.384697	0.54629	0.337191	0.514044	0.324112	0.56773	0.340981	0.601934	0.333064	0.515123
hsa_circ_0008124	NM_178335	CCDC50	281	0	0	0	0	0	0	0.38949	0.615805	0.45438	0.647082	0.353712	0.628496	0.469787	0.63894	0.411082	0.649332	0.494612	0.64055	0.46547	0.659308
hsa_circ_0005450	NM_014903	NAV3	1664	2	0	0	1	0	3	0.298693	0.501388	0.442488	0.515068	0.332408	0.475311	0.302541	0.611628	0.342996	0.490162	0.248964	0.59704	0.262374	0.481288
hsa_circ_0040370	NM_001030007	AP1G1	269	0	0	0	0	0	0	0.230273	0.440344	0.33445	0.496741	0.278162	0.431792	0.203103	0.511026	0.248039	0.434633	0.228455	0.443253	0.215351	0.422198
hsa_circ_0024758	NM_152713	STT3A	184	0	0	0	0	0	0	0.514009	0.853277	0.61762	0.884883	0.566262	0.830975	0.590094	0.652523	0.518939	0.85231	0.66061	0.65926	0.649773	0.826446
hsa_circ_0001181	NM_001186	BACH1	1836	1	0	0	2	0	5	0.195503	0.544703	0.180347	0.378666	0.230956	0.509	0.351519	0.395598	0.248784	0.561684	0.333506	0.4096	0.337709	0.523638
hsa_circ_0002976	NM_018449	UBAP2	214	0	0	0	0	0	0	1.7709	2.01549	1.82996	2.20296	1.77041	2.04179	2.20853	2.00967	1.78021	2.00368	1.87866	2.19241	1.8309	2.04906
hsa_circ_0001576	NM_001142393	NEDD9	244	0	0	0	0	0	0	0.67115	0.777002	0.754211	0.931812	0.698981	0.82716	0.705722	1.05882	0.729327	0.82145	0.746069	1.14971	0.659074	0.849788
hsa_circ_0046449	NM_005993	TBCD	766	0	0	0	0	1	0	0.54194	0.751958	0.337883	0.615763	0.585067	0.744186	0.401504	0.521274	0.563953	0.759655	0.409447	0.524135	0.428574	0.803138
hsa_circ_0039522	NM_032206	NLRC5	422	0	0	0	0	0	0	0.571735	0.902468	0.483182	0.701128	0.672826	0.895753	0.580628	0.719998	0.550295	0.929149	0.678692	0.638682	0.725592	0.929631
hsa_circ_0004241	NM_002766	PRPSAP1	218	0	0	0	0	1	0	0.684679	1.09743	0.41046	0.747726	0.730912	1.04048	0.845079	0.813786	0.670516	1.07782	0.888124	0.764487	0.946918	1.09152
hsa_circ_0039076	NM_006662	SRCAP	252	0	0	0	0	0	0	0.248731	0.454133	0.112517	0.375789	0.2109	0.472674	0.314438	0.380522	0.297875	0.491797	0.233474	0.417158	0.218405	0.503305
hsa_circ_0078264	NM_001029884	PLEKHG1	198	0	0	0	0	0	0	0.573897	0.580937	0.413072	0.68377	0.237301	0.535564	0.434443	0.600593	0.317476	0.553116	0.3467	0.732788	0.39813	0.495834
hsa_circ_0064924	NM_198484	ZNF621	86	0	0	0	0	0	0	0.824799	1.06067	0.873848	1.14753	0.839761	1.06612	0.963628	0.994207	0.8559	1.09663	0.864398	1.08564	0.838929	1.07312
hsa_circ_0078223	NM_004690	LATS1	290	0	0	1	0	0	1	0.264009	0.400545	0.231788	0.450559	0.168639	0.399257	0.183903	0.477605	0.149694	0.391687	0.263632	0.439487	0.210595	0.375996
hsa_circ_0047022	NM_032142	CEP192	3549	2	0	0	0	1	7	0.267201	0.481361	0.235001	0.496809	0.267847	0.489764	0.229949	0.486069	0.277005	0.460857	0.243508	0.45663	0.341276	0.454635
hsa_circ_0004127	NM_015906	TRIM33	397	0	0	0	0	1	0	0.449692	0.69329	0.496407	0.656461	0.451772	0.681639	0.574715	0.885496	0.492488	0.691116	0.584632	0.844145	0.602381	0.664352
hsa_circ_0005564	NM_001174064	FGFR1	315	0	0	0	0	0	0	0.136366	0.36953	0.336259	0.428413	0.292082	0.414798	0.160018	0.438314	0.217726	0.399257	0.270425	0.49737	0.134839	0.468371
hsa_circ_0005309	NM_001519	BRF1	279	0	0	0	0	0	1	0.446169	0.579524	0.50683	0.606656	0.50107	0.619448	0.486897	0.915696	0.513677	0.614308	0.437241	0.877892	0.446036	0.595697
hsa_circ_0003271	NM_021913	AXL	485	0	0	0	0	0	0	0.333645	0.578557	0.257113	0.463802	0.297276	0.541172	0.367396	0.57263	0.318698	0.521241	0.343835	0.513403	0.343552	0.552
hsa_circ_0003332	NM_007051	FAF1	322	0	1	0	0	0	0	0.218079	0.499396	0.199479	0.419698	0.239164	0.535498	0.297495	0.381693	0.207692	0.536469	0.318206	0.426324	0.336158	0.498874
hsa_circ_0003323	NM_000484	APP	229	0	0	0	0	0	0	0.508194	0.615697	0.530397	0.640659	0.508948	0.619513	0.487596	0.981007	0.565788	0.613106	0.455696	0.949107	0.485519	0.60714
hsa_circ_0007750	NM_004581	RABGGTA	655	0	0	0	0	0	0	1.83933	2.03282	2.00771	2.20647	1.85864	2.05928	1.71883	1.96824	1.82213	2.09269	1.82347	1.88644	1.80387	2.1128
hsa_circ_0038508	NM_018119	POLR3E	277	0	0	0	0	0	0	0.66791	0.797751	0.715314	0.87416	0.701786	0.808442	0.606453	1.00438	0.689349	0.795179	0.602332	1.00745	0.600183	0.780978
hsa_circ_0007685	NM_015691	WWC3	314	1	0	0	0	0	1	0.339797	0.545693	0.259991	0.485166	0.237301	0.56919	0.245248	0.410204	0.363895	0.518335	0.270425	0.384946	0.235022	0.526287
hsa_circ_0036398	NM_000126	ETFA	365	0	0	0	0	0	0	0.31088	0.620643	0.330269	0.686997	0.320479	0.654746	0.587389	0.62675	0.379111	0.704664	0.57957	0.642783	0.560351	0.619728
hsa_circ_0000854	NM_017742	ZCCHC2	374	0	0	0	0	0	0	0.442077	0.587337	0.484733	0.623539	0.411652	0.565813	0.426308	0.795837	0.412787	0.593092	0.448085	0.827515	0.473615	0.596322
hsa_circ_0008190	NM_020774	MIB1	272	0	0	1	0	0	0	0.38059	0.650032	0.341529	0.628513	0.283292	0.661362	0.504697	0.564219	0.389682	0.682805	0.560378	0.561285	0.472093	0.674417
hsa_circ_0079284	NM_207111	RNF216	321	0	0	0	0	0	0	0.169277	0.364796	0.270049	0.446488	0.150198	0.360536	0.199642	0.458667	0.217726	0.391687	0.151709	0.391687	0.144759	0.382776
hsa_circ_0042860	NM_015986	CRLF3	356	0	0	0	0	0	0	0.459131	0.777778	0.360136	0.600683	0.524921	0.797645	0.524785	0.585636	0.461299	0.794876	0.580561	0.596825	0.557083	0.809279
hsa_circ_0001910	NM_015691	WWC3	825	1	2	0	0	0	2	0.316657	0.642011	0.29846	0.510938	0.358378	0.636604	0.540418	0.584879	0.436097	0.644186	0.434088	0.550798	0.301103	0.611598
hsa_circ_0075728	NM_005124	NUP153	327	1	0	0	0	0	0	0.201102	0.38321	0.289507	0.459491	0.230835	0.423438	0.296185	0.445657	0.131897	0.391687	0.140821	0.418954	0.151709	0.418531
hsa_circ_0040356	NM_015020	PHLPP2	581	0	0	1	0	0	0	0.61412	0.680734	0.670738	0.74069	0.579777	0.717908	0.486261	0.966755	0.547812	0.674826	0.518233	0.987521	0.508098	0.657733
hsa_circ_0017979	NM_020824	ARHGAP21	216	0	0	0	0	0	0	0.362091	0.62471	0.248775	0.471924	0.425393	0.578409	0.286421	0.476476	0.426528	0.549245	0.276665	0.475709	0.199464	0.552598
hsa_circ_0008614	NM_024887	DHDDS	325	0	0	0	0	0	0	0.523199	0.848167	0.565861	0.829849	0.56644	0.867483	0.649242	0.71872	0.555232	0.88109	0.705993	0.781365	0.683675	0.827682
hsa_circ_0000279	NM_181508	HPS5	578	2	0	0	0	0	0	0.323669	0.539565	0.412835	0.599733	0.379787	0.566439	0.394189	0.590318	0.363703	0.597435	0.370211	0.594646	0.320834	0.584357
hsa_circ_0016781	NM_001098623	OBSCN	273	0	0	0	0	0	0	0.504128	0.733406	0.674905	0.851829	0.568892	0.73235	0.564631	0.888659	0.63464	0.771587	0.605622	0.91629	0.595233	0.761904
hsa_circ_0035197	NM_024837	ATP8B4	275	1	0	0	0	0	1	0.233742	0.441278	0.256449	0.463457	0.223921	0.468324	0.266791	0.453949	0.222103	0.447401	0.248454	0.440089	0.232005	0.477549
hsa_circ_0043815	NM_003150	STAT3	373	0	0	0	0	0	1	0.273354	0.479527	0.310986	0.502691	0.304802	0.482958	0.249507	0.558861	0.335321	0.479112	0.300296	0.584593	0.265228	0.462523
hsa_circ_0046525	NM_005993	TBCD	604	0	0	0	0	0	0	0.811483	0.872585	0.777096	0.851579	0.745623	0.859199	0.624038	1.16443	0.784635	0.798333	0.60885	1.13983	0.675508	0.855439
hsa_circ_0001333	NM_021964	ZNF148	566	0	1	0	0	0	2	0.260286	0.454447	0.181643	0.470086	0.191801	0.420256	0.250823	0.430502	0.189573	0.433522	0.246314	0.454459	0.250947	0.424004
hsa_circ_0005795	NM_004811	LPXN	524	0	0	0	0	0	0	0.436133	0.64912	0.338214	0.563804	0.447799	0.614447	0.483072	0.706752	0.509206	0.632824	0.381041	0.715697	0.418803	0.650838
hsa_circ_0006422	NM_016441	CRIM1	927	0	0	0	0	0	1	0.392673	0.650013	0.402784	0.587751	0.379442	0.588743	0.429488	0.643066	0.38865	0.565998	0.398238	0.686656	0.395334	0.584292
hsa_circ_0006539	NM_006867	RBPMS	331	0	0	0	0	0	0	0.316657	0.513452	0.29846	0.571611	0.327157	0.593534	0.336037	0.571611	0.406885	0.571992	0.304194	0.537063	0.389751	0.545111
hsa_circ_0086293	NM_024896	ERMP1	430	0	1	0	0	0	1	0.293451	0.447319	0.220989	0.405168	0.256953	0.432952	0.214455	0.403545	0.208662	0.476385	0.151709	0.445657	0.185765	0.450144
hsa_circ_0083587	NM_022749	FAM160B2	91	0	0	0	0	0	0	1.75989	1.85602	1.94397	2.00882	1.64733	1.83721	1.52232	1.86778	1.7204	1.92661	1.4684	1.76516	1.54931	1.89285
hsa_circ_0003069	NM_000969	RPL5	381	1	0	0	0	0	1	0.245343	0.522051	0.380127	0.498175	0.398376	0.492765	0.3387	0.649775	0.309077	0.510719	0.296907	0.628361	0.305026	0.515147
hsa_circ_0007907	NM_003411	ZFY	573	0	0	0	0	0	0	0.308634	0.634283	0.174735	0.537063	0.436097	0.677495	0.500744	0.54278	0.348897	0.728045	0.497629	0.49737	0.482657	0.677495
hsa_circ_0003501	NM_005254	GABPB1	733	0	1	0	0	1	0	0.984378	1.26491	0.955199	1.21925	0.965928	1.24441	1.09541	1.17486	0.906157	1.22351	1.07259	1.23696	1.05046	1.21276
hsa_circ_0007137	NM_006874	ELF2	919	0	0	1	0	0	1	0.437757	0.58368	0.479766	0.576029	0.49033	0.584548	0.428291	0.887675	0.44912	0.547255	0.374817	0.859016	0.406829	0.576192
hsa_circ_0031359	NM_014169	CHMP4A	328	0	0	0	0	0	0	0.315822	0.48103	0.307502	0.474965	0.212205	0.473572	0.260208	0.57064	0.239707	0.431597	0.259348	0.551524	0.303654	0.462633
hsa_circ_0039930	NM_004555	NFATC3	163	0	0	0	0	0	0	0.360818	0.647789	0.515084	0.698616	0.412606	0.632869	0.436818	0.675316	0.408692	0.646227	0.439286	0.702843	0.510271	0.629938
hsa_circ_0006936	NM_005389	PCMT1	137	0	0	0	0	0	0	0.511668	0.715451	0.438929	0.652764	0.519394	0.71989	0.534729	0.600593	0.525917	0.741719	0.3467	0.714454	0.432846	0.717175
hsa_circ_0009461	NM_015102	NPHP4	602	0	0	0	0	0	0	0.52587	0.730589	0.491798	0.689179	0.976238	0.752928	0.459364	0.878539	0.541014	0.741068	0.438427	0.861019	0.450654	0.785451
hsa_circ_0020407	NM_001380	DOCK1	4013	2	0	0	0	0	5	0.43183	0.725021	0.510353	0.745366	0.523043	0.742066	0.52732	0.692232	0.492972	0.699427	0.522628	0.764321	0.502243	0.69874
hsa_circ_0038314	NM_001160364	TMC7	287	0	0	0	0	1	0	0.390587	0.663367	0.412835	0.736696	0.398376	0.675574	0.507158	0.580942	0.383164	0.693915	0.518247	0.569589	0.46741	0.714857
hsa_circ_0003762	NM_001539	DNAJA1	217	0	0	0	1	0	0	0.184395	0.447319	0.115317	0.459491	0.132407	0.391255	0.199642	0.410204	0.235022	0.459903	0.270425	0.377647	0.267729	0.418531
hsa_circ_0001986	NM_001543	NDST1	900	0	0	0	0	0	0	0.217726	0.406791	0.231788	0.418954	0.274504	0.447655	0.245248	0.520113	0.242226	0.459903	0.113888	0.480782	0.243832	0.396337
hsa_circ_0044020	NM_001015053	HDAC5	158	0	0	0	0	0	0	0.871868	1.11918	0.966783	1.25682	0.93377	1.14777	0.98312	1.24578	0.935241	1.2294	1.08367	1.21834	1.02773	1.14761
hsa_circ_0004949	NM_001020658	PUM1	288	0	0	0	0	0	0	0.300764	0.605508	0.434483	0.633024	0.405035	0.620128	0.425048	0.583569	0.375257	0.583674	0.368481	0.628649	0.403039	0.621468
hsa_circ_0006856	NM_005923	MAP3K5	641	1	0	0	1	0	0	0.0748405	0.36953	0.184395	0.446488	0.0785511	0.391255	0.172752	0.395477	0.217726	0.403545	0.263632	0.364796	0.201102	0.400974
hsa_circ_0092320	NM_015710	GLTSCR2	540	0	0	0	0	0	0	0.324112	0.626148	0.427452	0.617415	0.448269	0.656001	0.457497	0.74807	0.399826	0.653844	0.491529	0.638741	0.453883	0.642373
hsa_circ_0079536	NM_002214	ITGB8	674	0	1	1	1	1	1	0.36773	0.653844	0.343693	0.485166	0.461508	0.739855	0.46834	0.692474	0.436097	0.694494	0.485654	0.625047	0.453883	0.70896
hsa_circ_0000073	NM_145243	OMA1	715	1	1	0	1	2	1	0.226478	0.478639	0.290074	0.476511	0.225805	0.440903	0.237461	0.487944	0.273533	0.475513	0.306717	0.543891	0.250528	0.49014
hsa_circ_0011107	NM_002946	RPA2	192	0	0	0	0	0	0	0.266565	0.535193	0.272656	0.471569	0.351912	0.528955	0.425196	0.641413	0.235216	0.554593	0.414059	0.627564	0.327498	0.517137
hsa_circ_0003437	NM_024949	WWC2	391	0	1	0	0	0	1	0.193865	0.450596	0.230508	0.5183	0.199597	0.443601	0.264466	0.405002	0.217324	0.481477	0.268699	0.415998	0.208054	0.452215
hsa_circ_0003549	NM_014933	SEC31A	380	0	0	0	0	0	0	0.335898	0.445362	0.185131	0.478556	0.213795	0.450206	0.20053	0.452227	0.177701	0.439651	0.253707	0.463699	0.231814	0.454201
hsa_circ_0020927	NM_003156	STIM1	246	0	0	0	0	0	1	0.203747	0.527901	0.266647	0.509459	0.253466	0.504545	0.243137	0.394264	0.197262	0.47666	0.299051	0.45011	0.300533	0.488686
hsa_circ_0012850	NM_020925	CACHD1	278	0	0	0	0	0	1	0.928944	1.03884	0.887592	1.03262	0.908253	1.03475	0.916872	1.43143	0.939937	1.03084	0.872301	1.3399	0.902858	1.03651
hsa_circ_0075393	NM_006098	GNB2L1	207	0	0	0	0	0	0	0.113372	0.334725	0.115317	0.528187	0.168639	0.423438	0.289049	0.403545	0.166897	0.432952	0.277736	0.459079	0.259524	0.400974
hsa_circ_0087275	NM_058179	PSAT1	343	0	0	0	0	0	0	0.178091	0.391687	0.231788	0.376868	0.150198	0.399257	0.167892	0.410204	0.166897	0.423438	0.140821	0.413948	0.163017	0.378083
hsa_circ_0003339	NM_005805	PSMD14	414	0	0	0	0	0	0	0.335126	0.548462	0.414103	0.626619	0.337871	0.570732	0.380174	0.722131	0.377795	0.594481	0.437712	0.623177	0.386517	0.579027
hsa_circ_0000157	NM_000655	SELL	342	0	0	0	0	0	0	0.653536	0.812434	0.430492	0.692439	0.668421	0.863506	0.759464	0.906596	0.740844	0.843689	0.543672	0.897857	0.454135	0.833624
hsa_circ_0009092	NM_002541	OGDH	202	0	0	0	0	0	0	0.217726	0.473941	0.174735	0.540119	0.179573	0.450973	0.259524	0.395477	0.324112	0.457431	0.220989	0.445657	0.210595	0.42386
hsa_circ_0009468	NM_015102	NPHP4	538	0	1	0	0	0	1	0.413041	0.633951	0.327174	0.56755	0.383722	0.673595	0.45003	0.667734	0.409772	0.641765	0.446794	0.666685	0.472868	0.65282
hsa_circ_0092338	NM_025176	NINL	320	0	0	0	0	0	0	1.18273	1.42835	1.28712	1.56271	1.26881	1.47531	1.25682	1.40085	1.24709	1.53494	1.18948	1.34971	1.19291	1.47409
hsa_circ_0004219	NM_024940	DOCK5	240	0	0	0	0	0	0	0.184395	0.417683	0.155618	0.418954	0.292082	0.472383	0.151709	0.431693	0.301556	0.457431	0.204401	0.433372	0.185765	0.450144
hsa_circ_0018069	NM_020848	KIAA1462	3764	1	0	1	1	0	0	0.365246	0.631691	0.422043	0.661561	0.389552	0.609222	0.407955	0.64704	0.443852	0.632301	0.41388	0.634953	0.389741	0.622836
hsa_circ_0025202	NM_002046	GAPDH	495	0	0	0	0	0	0	3.09696	3.4029	3.27127	3.66457	3.10014	3.35525	3.28769	3.28779	3.12533	3.39793	3.20673	3.36558	3.1598	3.38128
hsa_circ_0063982	NM_002972	SBF1	192	0	0	0	0	0	0	0.603779	0.962411	0.545436	0.755943	0.602165	0.981083	0.693486	0.775461	0.581952	0.949876	0.736564	0.730501	0.745588	0.963065
hsa_circ_0086447	NM_017645	HAUS6	1166	1	0	1	0	0	3	1.171	1.40908	1.21521	1.52671	1.16852	1.41758	1.34293	1.33296	1.09906	1.4747	1.30363	1.57235	1.24568	1.42561
hsa_circ_0061276	NM_003489	NRIP1	80	0	0	0	0	1	0	0.12038	0.435357	0.205583	0.485939	0.141817	0.480785	0.304994	0.405799	0.203578	0.505284	0.293789	0.433047	0.320083	0.458033
hsa_circ_0065902	NM_014703	VPRBP	125	0	0	0	0	0	0	0.282403	0.475508	0.363291	0.600355	0.247485	0.505619	0.330224	0.487782	0.21691	0.528607	0.262748	0.528892	0.316886	0.507334
hsa_circ_0002798	NM_006281	STK3	633	0	0	0	0	0	0	0.316657	0.649699	0.438929	0.752883	0.382183	0.659859	1.09279	0.850502	0.393946	0.641285	0.441755	0.80168	0.317476	0.642373
hsa_circ_0008001	NM_004819	SYMPK	205	0	0	0	0	0	0	2.75526	2.89263	2.9354	3.03297	2.8159	2.91287	3.02101	3.35052	2.76885	2.86637	2.77632	3.47902	2.77838	2.93767
hsa_circ_0003899	NM_004941	DHX8	377	0	0	0	0	0	1	0.477373	0.755538	0.337631	0.605353	0.466028	0.748866	0.641362	0.702286	0.48558	0.743675	0.525852	0.760464	0.496287	0.736446
hsa_circ_0046940	NM_022068	PIEZO2	222	0	0	0	0	0	0	0.280656	0.473646	0.237868	0.499573	0.273089	0.449953	0.213594	0.456255	0.186247	0.458665	0.239256	0.508634	0.226788	0.4386
hsa_circ_0000607	NM_020821	VPS13C	606	0	0	0	0	0	0	0.265612	0.431927	0.37134	0.511792	0.327157	0.450339	0.255237	0.686066	0.298586	0.428672	0.251266	0.703525	0.273317	0.461935
hsa_circ_0000998	NM_005400	PRKCE	3584	1	0	4	3	0	2	0.258961	0.467428	0.357637	0.570546	0.289637	0.47176	0.352566	0.665034	0.342092	0.502083	0.343797	0.661667	0.274634	0.517224
hsa_circ_0023865	NM_021825	CCDC90B	224	0	0	0	0	0	0	0.279513	0.463691	0.352808	0.485008	0.280697	0.478518	0.250554	0.527434	0.255481	0.470025	0.226224	0.601309	0.253773	0.510318
hsa_circ_0030427	NM_014832	TBC1D4	1535	0	0	1	0	0	0	0.369476	0.596517	0.288057	0.558603	0.297721	0.585788	0.396312	0.526149	0.347737	0.576717	0.39086	0.574979	0.324475	0.633263
hsa_circ_0000611	NM_006537	USP3	409	1	1	0	0	0	0	0.697493	0.940053	0.619595	0.841788	0.715369	0.968032	0.738294	1.01761	0.688089	0.927518	0.775345	0.993702	0.770671	0.957051
hsa_circ_0047700	NM_002396	ME2	787	0	0	1	1	0	1	0.354126	0.59644	0.462888	0.664163	0.43506	0.619478	0.39433	0.710233	0.432593	0.584231	0.444953	0.785777	0.404787	0.617847
hsa_circ_0004214	NM_130847	AMOTL1	922	0	0	0	0	0	0	0.200986	0.596472	0.243742	0.516657	0.238972	0.566687	0.321829	0.388436	0.225845	0.554191	0.349701	0.350136	0.335686	0.595182
hsa_circ_0082148	NM_014390	SND1	101	0	0	0	0	0	0	0.169277	0.426812	0.125878	0.395477	0.132407	0.414798	0.183903	0.375996	0.149694	0.440113	0.179573	0.384946	0.235022	0.391687
hsa_circ_0057283	NM_205842	NCKAP1	1374	1	1	1	0	0	0	0.231588	0.539303	0.30411	0.50673	0.271697	0.541769	0.292001	0.488291	0.328246	0.550942	0.295599	0.499309	0.303419	0.554723
hsa_circ_0007920	NM_002350	LYN	766	0	2	0	0	0	0	0.136366	0.434629	0.279263	0.494699	0.104681	0.450973	0.245248	0.431693	0.183903	0.453378	0.168887	0.472717	0.39813	0.433372
hsa_circ_0058912	NM_006037	HDAC4	313	0	0	0	0	0	0	0.67027	0.796903	0.644885	0.74576	0.576004	0.780966	0.538899	0.9367	0.633524	0.771633	0.477564	0.9224	0.544977	0.789489
hsa_circ_0002076	NM_144710	SEPT10	998	0	2	0	1	0	0	1.48959	1.63486	1.51071	1.68185	1.45459	1.65656	1.39957	1.76761	1.43973	1.66292	1.43517	1.76509	1.40341	1.62304
hsa_circ_0002507	NM_014972	TCF25	408	0	0	0	0	0	0	0.544998	0.603965	0.494433	0.598677	0.539399	0.646739	0.329556	0.993955	0.588713	0.616036	0.625674	1.02641	0.343598	0.642043
hsa_circ_0063846	NM_014346	TBC1D22A	953	0	0	0	0	0	0	0.415673	0.90308	0.43026	0.800065	0.48443	0.857048	0.813572	0.597003	0.52331	0.866734	0.645741	0.656776	0.568539	0.86275
hsa_circ_0007353	NM_015344	LEPROTL1	263	0	0	1	0	0	0	0.234166	0.473941	0.289507	0.510938	0.256953	0.439904	0.183903	0.445657	0.235022	0.495834	0.255315	0.459079	0.218109	0.510342
hsa_circ_0031419	NM_016106	SCFD1	794	0	1	0	0	0	3	0.24897	0.616817	0.223018	0.480952	0.252358	0.584493	0.391637	0.480841	0.286672	0.626293	0.404692	0.432997	0.368288	0.617847
hsa_circ_0007914	NM_033505	EPT1	253	0	0	0	0	0	0	0.472271	0.697831	0.312082	0.555416	0.391992	0.703445	0.507776	0.799509	0.371028	0.666593	0.562691	0.728258	0.54946	0.681103
hsa_circ_0000816	NM_004514	FOXK2	343	0	0	0	1	0	0	0.330344	0.527691	0.33807	0.500718	0.218168	0.490912	0.413796	0.677094	0.22378	0.485257	0.285806	0.645681	0.35426	0.503202
hsa_circ_0009057	NM_016505	ZCCHC17	193	1	0	0	0	0	0	0.263577	0.660571	0.411134	0.591591	0.320714	0.691082	0.424199	0.52676	0.335581	0.674826	0.456945	0.553893	0.463181	0.646148
hsa_circ_0001119	NM_004544	NDUFA10	452	0	0	0	0	0	0	0.471738	0.811025	0.280695	0.465181	0.421899	0.781339	0.573872	0.691058	0.384564	0.77114	0.582002	0.646854	0.603539	0.821831
hsa_circ_0038673	NM_014494	TNRC6A	426	0	0	0	0	1	0	0.472912	0.740298	0.335278	0.572934	0.559401	0.762195	0.599563	0.799785	0.543103	0.71548	0.608558	0.940393	0.476207	0.73425
hsa_circ_0082131	NM_014390	SND1	114	0	0	0	0	0	0	0.396857	0.837349	0.547616	0.845177	0.503113	0.833884	0.576859	0.600593	0.489739	0.802654	0.597136	0.680106	0.574608	0.767464
hsa_circ_0082950	NM_005614	RHEB	223	0	0	1	0	0	0	0.377524	0.745539	0.289507	0.617415	0.389751	0.716313	0.632199	0.753723	0.399826	0.691422	0.57277	0.625047	0.534729	0.732788
hsa_circ_0064195	NM_018447	TMEM111	187	0	0	0	0	0	0	0.523718	0.717667	0.526392	0.758993	0.564417	0.691729	0.529703	0.949358	0.570471	0.734501	0.567077	0.961545	0.569415	0.72401
hsa_circ_0069338	NM_016955	SEPSECS	690	0	0	1	2	0	2	0.27873	0.544996	0.422784	0.601715	0.38876	0.522566	0.320402	0.61441	0.276216	0.550405	0.319078	0.615928	0.299564	0.544193
hsa_circ_0017287	NM_001167740	SMYD3	374	0	0	0	0	0	0	1.0304	1.24372	1.04424	1.24238	1.03964	1.25143	1.1174	1.37252	1.11988	1.28219	1.04343	1.42689	1.02272	1.28908
hsa_circ_0066598	NM_005233	EPHA3	492	0	0	2	1	1	1	0.442052	0.514624	0.38679	0.548913	0.359188	0.50683	0.298524	0.776143	0.37864	0.534291	0.315951	0.792103	0.327468	0.528961
hsa_circ_0085173	NM_024915	GRHL2	394	0	0	0	0	0	0	0.441344	0.687953	0.317924	0.609002	0.406041	0.627248	0.440165	0.68377	0.508921	0.68377	0.401456	0.652403	0.412652	0.680283
hsa_circ_0031594	NM_022073	EGLN3	257	0	0	0	0	0	0	0.316097	0.511345	0.212327	0.523555	0.264488	0.58256	0.415073	0.660627	0.256457	0.613196	0.483244	0.666244	0.446469	0.539113
hsa_circ_0088128	NM_001859	SLC31A1	237	0	0	0	0	0	0	0.839356	1.06011	0.986157	1.18548	0.909321	1.04488	1.03025	1.36801	0.92759	1.18908	0.978684	1.39731	0.976839	1.10948
hsa_circ_0088145	NM_144488	RGS3	277	0	0	0	0	0	1	0.264009	0.61345	0.308183	0.648842	0.274504	0.627248	0.551732	0.617046	0.348897	0.604643	0.447859	0.617415	0.453883	0.636969
hsa_circ_0063862	NM_014346	TBC1D22A	204	0	0	0	1	0	0	0.933898	1.13363	0.993235	1.10442	0.955396	1.0742	0.884392	1.40647	1.01832	1.06255	0.857544	1.37263	0.844843	1.05179
hsa_circ_0003546	NM_015213	DENND5A	1028	1	0	0	1	0	1	0.433944	0.667179	0.488223	0.668434	0.430136	0.675368	0.53549	0.874514	0.441955	0.662408	0.538385	0.864853	0.495436	0.669273
hsa_circ_0006612	NM_032985	SEC23B	637	0	0	0	0	0	1	0.28629	0.570395	0.265407	0.478791	0.359105	0.533845	0.259183	0.478836	0.381164	0.646748	0.252089	0.521271	0.229634	0.525173
hsa_circ_0004851	NM_005898	CAPRIN1	412	0	0	0	1	0	0	0.324118	0.513563	0.371534	0.552517	0.318095	0.496016	0.233734	0.686409	0.354331	0.509794	0.217141	0.621115	0.342039	0.505526
hsa_circ_0057588	NM_020760	HECW2	321	0	0	0	1	0	0	0.147074	0.409036	0.258723	0.409908	0.122716	0.420996	0.190455	0.525083	0.279789	0.443564	0.189116	0.471681	0.194111	0.426496
hsa_circ_0004645	NM_001145928	SAP130	567	0	0	0	0	0	0	0.67405	0.959234	0.697961	0.962888	0.738195	0.985433	0.786804	0.97039	0.752171	0.945322	0.71723	1.01401	0.722802	0.978373
hsa_circ_0019589	NM_022039	FBXW4	414	0	0	0	0	0	0	0.304744	0.577218	0.350352	0.599855	0.290772	0.543509	0.346532	0.6259	0.330255	0.523278	0.404643	0.638682	0.317505	0.563889
hsa_circ_0037866	NM_015914	TXNDC11	1980	2	3	0	1	0	1	0.696048	0.917756	0.671482	0.887364	0.689844	0.89262	0.942959	1.10689	0.711454	0.868926	0.65147	1.16404	0.636683	0.893837
hsa_circ_0001823	NM_018482	ASAP1	139	0	1	0	0	0	0	0.356052	0.716311	0.317225	0.712793	0.33836	0.722435	0.546005	0.635979	0.373057	0.739799	0.603108	0.611001	0.603943	0.732631
hsa_circ_0036610	NM_002605	PDE8A	248	0	0	0	0	0	0	0.211249	0.544303	0.346606	0.652188	0.241682	0.551393	0.464874	0.70205	0.227575	0.590661	0.505008	0.630786	0.479204	0.540271
hsa_circ_0056135	NM_153712	TTL	862	0	0	0	1	0	1	0.181581	0.475508	0.236615	0.517921	0.14079	0.491107	0.382643	0.502019	0.124919	0.456665	0.248236	0.446977	0.278426	0.439108
hsa_circ_0041565	NM_014520	MYBBP1A	462	0	0	0	0	0	0	0.1831	0.46232	0.416385	0.467976	0.157169	0.479609	0.208804	0.480595	0.155395	0.463131	0.252089	0.467518	0.177069	0.469724
hsa_circ_0008258	NM_015052	HECW1	246	0	0	0	0	0	1	0.264009	0.521232	0.134839	0.494699	0.168639	0.580937	0.351017	0.506827	0.183903	0.502905	0.323665	0.364796	0.317476	0.514641
hsa_circ_0001582	NM_017774	CDKAL1	291	0	0	1	0	1	2	0.453883	0.755401	0.534729	0.835472	0.488942	0.787759	0.534729	0.62523	0.436097	0.816758	0.622166	0.680106	0.523586	0.837508
hsa_circ_0038799	NM_015171	XPO6	238	0	0	0	0	0	0	0.587758	0.728848	0.43424	0.593824	0.584862	0.783825	0.642808	1.00098	0.635972	0.727064	0.542897	1.058	0.489703	0.772654
hsa_circ_0003278	NM_005754	G3BP1	400	0	0	0	0	0	1	2.2506	2.37721	2.24106	2.31308	2.24159	2.34525	2.40149	2.64845	2.21257	2.30652	1.91031	2.55143	1.87318	2.33855
hsa_circ_0004030	NM_001098209	CTNNB1	2406	0	0	1	1	1	3	0.152781	0.468823	0.205177	0.441417	0.150143	0.463881	0.195634	0.429943	0.217711	0.465853	0.243756	0.400754	0.213755	0.459032
hsa_circ_0045372	NM_002737	PRKCA	241	0	0	0	0	0	0	0.529665	0.678647	0.35559	0.602344	0.508424	0.685787	0.390462	0.729019	0.584652	0.671827	0.395869	0.801047	0.343788	0.691815
hsa_circ_0086740	NM_018449	UBAP2	5563	8	4	3	2	5	6	0.684199	1.0002	0.833738	1.0317	0.640047	0.971028	0.871492	0.963093	0.708704	0.999914	0.750756	1.03198	0.770435	1.02216
hsa_circ_0003320	NM_018367	ACER3	283	0	0	0	0	0	0	1.12676	1.30497	1.11412	1.14298	1.11447	1.32202	1.04777	1.56488	1.14232	1.35748	1.13053	1.51544	1.08586	1.31534
hsa_circ_0007007	NM_014325	CORO1C	312	0	0	0	0	0	0	0.334232	0.678274	0.37072	0.546465	0.365179	0.69287	0.363412	0.556875	0.351048	0.673547	0.426844	0.567837	0.391227	0.64981
hsa_circ_0001286	NM_001042646	TRAK1	1981	1	1	1	1	0	0	0.157287	0.467975	0.175864	0.52507	0.186192	0.484505	0.29141	0.413077	0.208799	0.512443	0.279708	0.40398	0.236715	0.492773
hsa_circ_0075341	NM_139069	MAPK9	261	0	0	0	0	0	0	0.382826	0.571992	0.242036	0.579099	0.358378	0.611969	0.451487	0.577638	0.393946	0.592086	0.332419	0.680106	0.284925	0.601713
hsa_circ_0032877	NM_183387	EML5	990	0	0	1	0	0	1	0.177327	0.421395	0.218708	0.489511	0.159366	0.431938	0.209522	0.436527	0.205556	0.424505	0.209459	0.487036	0.17897	0.440176
hsa_circ_0036869	NM_000057	BLM	248	0	0	0	1	0	0	0.301138	0.524061	0.337844	0.521252	0.30015	0.564451	0.360563	0.628642	0.343671	0.546062	0.326756	0.667776	0.302687	0.593574
hsa_circ_0074665	NM_005754	G3BP1	588	1	0	0	0	0	2	0.264009	0.629763	0.362226	0.593909	0.302382	0.56919	0.426829	0.564795	0.250805	0.604643	0.3467	0.439487	0.276352	0.601713
hsa_circ_0070101	NM_025074	FRAS1	2314	0	0	0	0	0	2	0.451556	0.783953	0.481889	0.700235	0.481983	0.772257	0.549251	0.832202	0.475972	0.76429	0.57534	0.758509	0.588302	0.769537
hsa_circ_0005519	NM_015132	SNX13	397	1	0	2	0	0	0	0.136366	0.481926	0.134839	0.433372	0.179573	0.464758	0.214455	0.452629	0.217726	0.440113	0.179573	0.384946	0.267729	0.450144
hsa_circ_0001649	NM_173082	SHPRH	440	0	0	0	0	1	0	0.058149	0.375996	0.174735	0.507226	0.186257	0.439904	0.151709	0.445657	0.183903	0.423438	0.255315	0.358819	0.163017	0.400974
hsa_circ_0074930	NM_003062	SLIT3	378	0	0	0	0	0	0	0.636488	0.599152	0.362226	0.498172	0.46834	0.695019	0.434443	1.08667	0.553257	0.61271	0.40935	0.987742	0.478249	0.642373
hsa_circ_0000081	NM_005012	ROR1	391	0	0	0	1	0	0	0.289565	0.528852	0.261274	0.569859	0.268547	0.5636	0.293871	0.55213	0.271956	0.539065	0.339459	0.541644	0.344102	0.553831
hsa_circ_0046995	NM_032142	CEP192	294	0	0	0	0	0	0	1.14617	1.50329	0.519353	0.83082	1.03766	1.59915	1.33318	1.3518	1.03333	1.52618	1.39028	1.32748	1.4114	1.51411
hsa_circ_0000431	NM_018370	DRAM1	237	0	0	0	0	0	0	0.94055	1.07345	0.81828	1.05444	0.896519	1.13732	0.950908	1.42127	0.93478	1.10371	1.00225	1.36935	0.957378	1.12273
hsa_circ_0031933	NM_007361	NID2	895	0	0	0	0	0	1	0.295242	0.576348	0.315454	0.598982	0.289384	0.618473	0.306115	0.495327	0.350837	0.573739	0.316198	0.53259	0.304979	0.566998
hsa_circ_0021647	NM_005898	CAPRIN1	588	0	0	0	0	0	0	0.320007	0.592218	0.35901	0.565181	0.341795	0.568579	0.297309	0.60831	0.325812	0.564253	0.353453	0.648638	0.316886	0.551573
hsa_circ_0004865	NM_001166271	SPATA13	1764	0	0	0	0	0	2	0.29959	0.478295	0.35602	0.504821	0.377257	0.513884	0.316809	0.842168	0.402652	0.502709	0.308177	0.798446	0.278841	0.483842
hsa_circ_0049586	NM_001136195	TNPO2	123	0	0	0	0	0	0	0.80857	1.11186	0.939136	1.25304	0.889897	1.11129	0.969199	1.25988	0.897959	1.07671	0.947652	1.32406	0.992687	1.09704
hsa_circ_0066378	NM_020676	ABHD6	301	0	0	0	0	0	0	0.30747	0.554542	0.286339	0.521085	0.2742	0.573839	0.36022	0.6557	0.334719	0.5662	0.367323	0.612827	0.333651	0.573692
hsa_circ_0092355	NM_001145297	EXOC7	200	1	0	0	0	0	3	1.04897	1.0457	0.745798	1.17137	0.663346	0.948283	0.816645	1.06444	0.727102	0.999914	0.691113	1.08081	0.813803	0.991578
hsa_circ_0064220	NM_033084	FANCD2	411	0	0	0	1	0	1	0.425865	0.802662	0.451633	0.777213	0.543123	0.87968	0.590064	0.695107	0.455447	0.846626	0.631004	0.678271	0.61114	0.825191
hsa_circ_0052852	NM_015317	PUM2	1975	1	2	0	1	1	1	0.592419	0.920622	0.486406	0.840311	0.5459	0.9162	0.714387	0.801845	0.549207	0.965215	0.750356	0.760447	0.692441	0.92351
hsa_circ_0004955	NM_001105	ACVR1	249	0	0	0	0	0	0	0.476235	0.745865	0.423991	0.611795	0.514963	0.766095	0.520629	0.862207	0.537302	0.74082	0.526831	0.808585	0.490961	0.752998
hsa_circ_0084582	NM_017780	CHD7	1839	0	1	0	2	1	1	0.425848	0.626148	0.469296	0.701396	0.406041	0.611969	0.372851	0.788579	0.340459	0.602086	0.40935	0.66643	0.412652	0.642373
hsa_circ_0006508	NM_030938	VMP1	440	0	0	0	2	0	1	1.13147	1.52405	1.32865	1.57954	1.21403	1.46624	1.86744	1.77891	1.18587	1.4344	1.28243	1.80947	1.2003	1.42139
hsa_circ_0089490	NM_015447	CAMSAP1	622	1	0	0	0	1	0	0.495872	0.626148	0.453883	0.717175	0.436097	0.618522	0.485854	0.974187	0.462725	0.620683	0.533571	0.926506	0.419295	0.611598
hsa_circ_0007716	NM_015626	WSB1	675	0	0	1	0	0	0	0.248731	0.569643	0.314791	0.60933	0.294939	0.573663	0.347529	0.556912	0.321611	0.546199	0.331012	0.562964	0.294794	0.545129
hsa_circ_0081789	NM_005045	RELN	136	0	0	0	0	0	0	0.151709	0.426812	0.231788	0.579099	0.158516	0.447655	0.115575	0.389527	0.149694	0.440113	0.214455	0.391687	0.267729	0.433372
hsa_circ_0004008	NM_014982	PCNX	367	0	0	0	0	0	0	0.268485	0.564163	0.416169	0.626206	0.268417	0.600042	0.403699	0.672574	0.3382	0.607713	0.43415	0.681687	0.389361	0.586075
hsa_circ_0068255	NM_018622	PARL	386	2	0	0	0	0	0	0.333982	0.700144	0.22533	0.50673	0.410762	0.619335	0.365736	0.70752	0.373007	0.615711	0.476886	0.675504	0.450502	0.63126
hsa_circ_0029589	NM_001161344	CHFR	263	0	0	0	0	0	0	0.998735	1.25518	1.0302	1.22199	0.997752	1.25151	1.09422	1.39355	1.06695	1.21108	0.982295	1.40191	0.977301	1.23453
hsa_circ_0004269	NM_033505	EPT1	625	0	0	0	0	0	0	0.338299	0.656579	0.184819	0.467815	0.247619	0.631936	0.434621	0.603367	0.189614	0.636113	0.466558	0.508801	0.443343	0.627352
hsa_circ_0001021	NM_017657	AFTPH	1967	2	1	0	2	1	6	0.213062	0.546847	0.273119	0.534444	0.271453	0.549655	0.319436	0.459833	0.300858	0.553732	0.268496	0.504104	0.243064	0.568802
hsa_circ_0073441	NM_014899	RHOBTB3	1208	0	0	0	1	0	2	0.308634	0.571992	0.270049	0.579099	0.342812	0.487519	0.289049	0.692474	0.292538	0.487923	0.354448	0.77437	0.366065	0.458667
hsa_circ_0037777	NM_019109	ALG1	171	0	0	0	0	0	0	0.211065	0.613084	0.276149	0.607547	0.193058	0.566163	0.376298	0.378564	0.173517	0.56747	0.341539	0.395328	0.300847	0.574637
hsa_circ_0000961	NM_001012478	U2AF2	378	0	0	0	0	1	1	0.789786	0.964946	0.855002	1.06139	0.878126	0.957492	0.843275	1.43522	0.792188	0.956446	0.922402	1.44875	0.875475	0.964466
hsa_circ_0092276	NM_007184	NISCH	440	0	0	0	0	0	0	0.339797	0.767464	0.56191	0.858285	0.488942	0.813244	0.581684	0.617046	0.420488	0.90531	0.584071	0.609373	0.583512	0.82216
hsa_circ_0083299	NM_003747	TNKS	96	0	0	0	0	0	0	0.324112	0.634283	0.495698	0.73415	0.526693	0.633005	0.500744	0.842046	0.496045	0.632275	0.385116	0.853302	0.438929	0.677495
hsa_circ_0001449	NM_024605	ARHGAP10	222	0	0	0	0	0	0	0.253453	0.537228	0.233282	0.495004	0.293451	0.580841	0.345427	0.521743	0.28126	0.572623	0.32727	0.560694	0.258905	0.56619
hsa_circ_0001556	NM_001031711	ERGIC1	283	0	0	0	0	0	0	0.297617	0.548793	0.288903	0.626393	0.242062	0.542657	0.378587	0.431503	0.417692	0.582831	0.402629	1.01447	0.439767	0.569098
hsa_circ_0008315	NM_006909	RASGRF2	216	0	0	0	0	0	0	0.620562	0.816211	0.58194	0.82432	0.635499	0.820091	0.627841	1.0329	0.696996	0.84929	0.617913	0.9949	0.550679	0.84411
hsa_circ_0079262	NM_024963	FBXL18	219	0	0	0	0	0	0	0.178091	0.481926	0.212527	0.515434	0.22003	0.491078	0.230359	0.52668	0.227115	0.495834	0.304194	0.49737	0.284925	0.500575
hsa_circ_0056310	NM_015282	CLASP1	207	0	1	0	0	1	0	0.215968	0.575938	0.263094	0.622144	0.292371	0.543237	0.347571	0.498786	0.271821	0.549063	0.336265	0.546743	0.281175	0.527622
hsa_circ_0006884	NM_016589	TIMMDC1	402	1	0	0	0	0	0	0.191815	0.654357	0.335369	0.651097	0.25874	0.635173	0.337508	0.455548	0.239133	0.634445	0.406112	0.442181	0.461001	0.618644
hsa_circ_0089169	NM_005085	NUP214	170	0	0	0	0	0	0	0.256252	0.521232	0.184395	0.545111	0.327157	0.487519	0.303288	0.600593	0.235022	0.522809	0.263632	0.530541	0.235022	0.462706
hsa_circ_0059501	NM_152227	SNX5	565	0	0	0	0	0	0	0.165131	0.445002	0.0750693	0.371159	0.168256	0.461544	0.249592	0.4406	0.182837	0.481289	0.243023	0.448248	0.186897	0.489212
hsa_circ_0001636	NM_032131	ARMC2	133	0	0	0	0	0	0	0.177326	0.602081	0.13439	0.389348	0.197293	0.643027	0.340961	0.365152	0.49117	0.644422	0.28283	0.438561	0.23125	0.63908
hsa_circ_0001713	NM_022479	WBSCR17	107	0	0	0	0	0	0	0.460008	0.774577	0.617252	0.919018	0.497483	0.787517	0.519967	0.783574	0.515024	0.766244	0.528089	0.788665	0.612282	0.805287
hsa_circ_0002642	NM_003111	SP3	1360	1	1	1	1	0	0	0.22857	0.495326	0.338381	0.557647	0.193564	0.522071	0.245927	0.530307	0.20456	0.491647	0.240807	0.532835	0.32404	0.532007
hsa_circ_0007044	NM_003330	TXNRD1	327	0	0	1	1	0	1	0.292512	0.506683	0.329664	0.527782	0.236041	0.501771	0.229949	0.63929	0.222398	0.476422	0.372867	0.668577	0.26583	0.522698
hsa_circ_0074945	NM_004946	DOCK2	373	0	0	0	0	0	1	0.308634	0.592837	0.381754	0.600967	0.319269	0.56919	0.571642	0.701048	0.317476	0.61271	0.270425	0.659859	0.301103	0.629763
hsa_circ_0040185	NM_001605	AARS	392	0	0	0	0	0	0	0.613589	1.02322	0.709666	1.018	0.649515	1.01031	0.77475	0.973063	0.59904	0.98703	0.81498	0.837811	0.788196	0.997615
hsa_circ_0003937	NM_015575	GIGYF2	209	0	0	0	0	0	0	0.435045	0.661277	0.335383	0.564226	0.406496	0.635088	0.352887	0.72878	0.474968	0.624415	0.333846	0.733361	0.353433	0.643712
hsa_circ_0051121	NM_001042544	LTBP4	147	0	0	0	0	0	0	0.381585	0.788837	0.260016	0.510373	0.443314	0.753356	0.621937	0.849412	0.397268	0.771756	0.609577	0.78386	0.616948	0.772218
hsa_circ_0001549	NM_001040442	FABP6	170	0	0	0	0	0	0	0.557988	0.888301	0.575349	0.923194	0.532466	0.91974	0.624741	0.774771	0.577068	0.867927	0.698954	0.805138	0.632759	0.920111
hsa_circ_0029762	NM_006437	PARP4	466	0	0	1	0	1	0	0.246745	0.529591	0.301692	0.538949	0.356899	0.543882	0.312696	0.671707	0.297133	0.511668	0.24793	0.620654	0.287759	0.537384
hsa_circ_0002190	NM_014997	KLHDC10	304	0	0	0	0	0	1	0.247983	0.666252	0.212527	0.46878	0.327157	0.705839	0.451487	0.640922	0.259524	0.762696	0.533571	0.51583	0.511864	0.687249
hsa_circ_0007308	NM_001100399	PDS5A	563	2	0	0	0	2	1	0.236552	0.528854	0.248241	0.607945	0.264704	0.554418	0.906486	0.766082	0.247998	0.521324	0.267458	0.785344	0.227615	0.538944
hsa_circ_0006385	NM_003753	EIF3D	281	0	0	0	0	0	0	0.254688	0.573379	0.233747	0.642144	0.21432	0.583253	0.327053	0.417964	0.2253	0.587719	0.292655	0.440997	0.384524	0.590692
hsa_circ_0080797	NM_007155	ZP3	282	0	0	0	0	0	0	0.247983	0.527794	0.308183	0.510938	0.256953	0.509614	0.275428	0.713418	0.217726	0.487923	0.270425	0.693834	0.412652	0.450144
hsa_circ_0030342	NM_016075	VPS36	377	0	0	0	0	0	0	0.500381	0.857345	0.624845	0.928963	0.640047	0.873636	0.642273	0.840373	0.605103	0.845647	0.578821	0.857352	0.605539	0.899673
hsa_circ_0073997	NM_021982	SEC24A	333	0	0	0	0	0	0	0.302382	0.434629	0.419652	0.489264	0.406041	0.472383	0.115575	0.60831	0.333674	0.472383	0.113888	0.752883	0.096462	0.468371
hsa_circ_0038645	NM_002738	PRKCB	860	0	0	0	1	0	1	0.247417	0.458865	0.171317	0.462056	0.208253	0.487238	0.346873	0.729872	0.190317	0.485141	0.399485	0.722172	0.346276	0.476075
hsa_circ_0070098	NM_025074	FRAS1	495	0	0	0	0	0	1	0.315802	0.6068	0.356398	0.61847	0.306533	0.615594	0.417989	0.62755	0.316673	0.596943	0.368246	0.678214	0.368833	0.627478
hsa_circ_0071842	NM_005885	6-Mar	527	0	0	0	0	0	0	0.491946	0.62104	0.586138	0.638026	0.546602	0.600264	0.40859	1.10433	0.513066	0.634295	0.398605	1.08409	0.42352	0.615805
hsa_circ_0001539	NM_016463	CXXC5	818	0	0	0	0	0	0	0.258544	0.627582	0.263533	0.675998	0.252864	0.639127	0.362992	0.524793	0.268039	0.647068	0.450299	0.497277	0.435373	0.610973
hsa_circ_0029033	NM_144668	WDR66	193	0	0	0	0	0	0	0.296994	0.654877	0.328687	0.618626	0.250269	0.691259	0.439952	0.560648	0.333064	0.701126	0.376249	0.513129	0.475002	0.695125
hsa_circ_0087862	NM_002874	RAD23B	453	0	0	0	0	0	0	0.352332	0.564795	0.32582	0.656001	0.374145	0.573078	0.319269	0.663796	0.413492	0.592086	0.377954	0.759555	0.301103	0.596158
hsa_circ_0078616	NM_005922	MAP3K4	191	0	0	0	0	1	0	0.184395	0.473941	0.201588	0.528187	0.203916	0.498572	0.336037	0.584879	0.166897	0.472383	0.287676	0.579099	0.251654	0.44199
hsa_circ_0046464	NM_005993	TBCD	715	0	0	0	0	0	0	0.668757	1.06044	0.452355	0.783419	0.676408	1.05999	0.631619	0.70915	0.743109	1.04785	0.620839	0.717549	0.664108	1.02885
hsa_circ_0090049	NM_015884	MBTPS2	232	0	0	0	0	0	0	0.396857	0.777646	0.481056	0.845177	0.519394	0.784505	0.632199	0.781903	0.517638	0.802654	0.533571	0.732788	0.465913	0.78075
hsa_circ_0005218	NM_014612	FAM120A	459	0	0	0	0	0	0	0.308634	0.602459	0.336259	0.625414	0.284007	0.56919	0.380466	0.677495	0.250805	0.549699	0.401456	0.720578	0.342004	0.518928
hsa_circ_0055371	NM_003203	GCFC2	214	0	0	0	0	0	0	0.471832	0.896027	0.321461	0.570373	0.568379	0.850628	0.612822	0.843769	0.528813	0.811317	0.630156	0.829762	0.603479	0.897104
hsa_circ_0019632	NM_024541	C10orf76	210	0	1	0	0	0	0	0.28853	0.619331	0.367914	0.687062	0.327996	0.617158	0.351883	0.550927	0.297627	0.611923	0.339459	0.554726	0.342004	0.637099
hsa_circ_0013269	NM_015976	SNX7	858	1	0	0	3	0	1	0.170798	0.43232	0.256487	0.497053	0.22362	0.451434	0.226284	0.608923	0.248405	0.438238	0.231731	0.643293	0.218405	0.472894
hsa_circ_0029410	NM_144669	GLT1D1	264	0	0	0	0	0	0	0.254471	0.545711	0.347532	0.604125	0.310635	0.574279	0.391899	0.752112	0.322002	0.534974	0.330699	0.707373	0.339474	0.550239
hsa_circ_0020353	NM_001083914	CTBP2	159	0	0	0	0	0	0	0.387481	0.519536	0.392116	0.576337	0.341866	0.555822	0.30621	0.833082	0.324813	0.532783	0.393702	0.83033	0.27188	0.5451
hsa_circ_0005059	NM_016552	ANKMY1	334	0	0	0	0	0	0	0.313919	0.577122	0.410358	0.586697	0.339253	0.568985	0.380579	0.728174	0.316268	0.57896	0.370918	0.800838	0.312006	0.577758
hsa_circ_0053932	NM_206943	LTBP1	123	0	0	0	0	0	0	0.16271	0.585983	0.117828	0.379693	0.207095	0.578958	0.314207	0.439538	0.220069	0.534155	0.309423	0.433827	0.27154	0.626535
hsa_circ_0003500	NM_001163790	PTBP3	402	0	0	1	0	1	2	0.201102	0.396553	0.259991	0.481593	0.203916	0.399257	0.251888	0.70688	0.172752	0.403545	0.214455	0.674348	0.235022	0.454205
hsa_circ_0092318	NM_001024921	RPL9	200	0	0	0	0	1	1	0.773688	1.10948	0.865382	1.22083	0.916275	1.1412	0.988686	1.30759	0.849117	1.15903	1.00156	1.2827	0.999887	1.15573
hsa_circ_0029584	NM_001161344	CHFR	351	0	0	0	0	0	0	3.47821	3.72583	3.64618	4.04539	3.43718	3.72726	3.32459	3.1765	3.49011	3.72227	3.02612	3.24252	2.99286	3.73787
hsa_circ_0015449	NM_003101	SOAT1	207	0	0	0	1	0	0	0.198651	0.468976	0.234133	0.498039	0.244888	0.452689	0.253243	0.617002	0.21134	0.45264	0.225977	0.622162	0.215749	0.46236
hsa_circ_0054672	NM_018062	FANCL	166	0	1	0	0	1	0	0.472712	0.806777	0.471709	0.739142	0.480253	0.792158	0.552057	0.78474	0.448373	0.807576	0.534381	0.792804	0.536555	0.764543
hsa_circ_0038082	NM_004996	ABCC1	390	0	0	0	0	0	0	1.99232	2.11286	2.00977	2.18387	2.04349	2.0943	1.9467	2.62837	2.03574	2.0911	1.94073	2.68346	1.93076	2.09921
hsa_circ_0004958	NM_003620	PPM1D	316	0	0	0	1	0	0	0.754623	1.262	0.766344	1.21107	0.775966	1.26484	0.972314	1.08928	0.7533	1.25207	1.16179	1.05826	1.1738	1.21524
hsa_circ_0069152	NM_001134647	AFAP1	227	0	0	0	0	0	1	1.04095	1.39085	0.773867	1.20233	0.960616	1.39247	1.07568	1.1542	0.932568	1.38236	1.13316	1.16006	1.11925	1.34992
hsa_circ_0027261	NM_004990	MARS	321	0	0	0	0	0	0	0.783917	1.19601	0.557582	0.959897	0.794893	1.23327	0.951109	1.01391	0.829376	1.29377	0.99805	0.990493	0.995572	1.23431
hsa_circ_0002883	NM_002077	GOLGA1	222	0	0	0	0	0	0	0.339797	0.658469	0.39813	0.705183	0.350834	0.674348	0.446219	0.842046	0.420488	0.677141	0.479453	0.720578	0.472322	0.642373
hsa_circ_0013181	NM_000969	RPL5	516	1	0	0	0	0	1	0.425865	0.703314	0.492903	0.725545	0.490736	0.713272	0.499478	0.970699	0.505954	0.659529	0.495318	0.997004	0.525114	0.679414
hsa_circ_0039857	NM_020850	RANBP10	1164	0	0	0	0	0	0	1.13942	1.32737	1.11273	1.34664	1.04856	1.30626	1.07028	1.56357	1.09029	1.27915	1.11523	1.56686	1.10518	1.30588
hsa_circ_0087159	NM_001099666	PTAR1	691	0	0	0	0	0	0	0.684199	1.05211	0.75636	1.08348	0.652485	0.959764	0.75636	0.821999	0.727102	1.05089	0.691113	0.967138	0.680395	1.02701
hsa_circ_0040533	NM_030581	WDR59	341	0	0	0	0	0	0	0.906956	1.29096	0.863576	1.26357	0.882012	1.31792	1.05282	1.09378	0.889924	1.31293	1.05101	1.08234	1.02677	1.32788
hsa_circ_0058213	NM_152862	ARPC2	408	0	0	0	0	0	0	0.286483	0.537678	0.250709	0.613364	0.247808	0.506617	0.402589	0.722407	0.24738	0.555134	0.398224	0.750197	0.371953	0.538424
hsa_circ_0009759	NM_001001998	EXOSC10	437	0	1	0	0	0	0	0.850757	1.29769	0.556861	0.889978	0.87502	1.30342	0.973593	1.12503	0.847591	1.31314	1.10894	1.0322	1.0486	1.31959
hsa_circ_0080250	NM_001483	GBAS	244	1	0	1	0	0	0	0.169277	0.545693	0.351894	0.64074	0.42007	0.509614	0.289049	0.741211	0.292538	0.472383	0.296185	0.745539	0.334118	0.522809
hsa_circ_0011424	NM_178547	ZBTB8OS	320	0	0	0	1	0	0	0.53655	0.743927	0.556395	0.794877	0.563526	0.796211	0.557859	0.992758	0.577616	0.804782	0.517444	0.962344	0.537237	0.77801
hsa_circ_0001166	NM_001161841	SULF2	309	0	0	0	0	0	0	0.236452	0.458428	0.179585	0.408563	0.514352	0.456789	0.207045	0.792026	0.286235	0.49176	0.195673	0.733487	0.197999	0.504336
hsa_circ_0082218	NM_001458	FLNC	190	0	0	0	0	0	0	0.352332	0.538428	0.270049	0.510938	0.292082	0.525172	0.365198	0.795225	0.385116	0.530541	0.270425	0.745539	0.235022	0.55614
hsa_circ_0000745	NM_001033554	SPECC1	1580	0	2	0	3	1	7	0.104944	0.44346	0.211823	0.485389	0.128889	0.429549	0.211838	0.471735	0.174397	0.450252	0.160255	0.475627	0.183697	0.453107
hsa_circ_0037857	NM_004862	LITAF	157	0	0	0	0	0	0	0.348306	0.593557	0.44169	0.660624	0.308406	0.599354	0.415997	0.835823	0.359941	0.612383	0.38849	0.828709	0.449593	0.616564
hsa_circ_0004722	NM_022457	RFWD2	404	0	0	0	0	0	0	0.198175	0.464959	0.286838	0.482072	0.233936	0.460247	0.266215	0.715465	0.25232	0.483802	0.286041	0.730097	0.234475	0.457545
hsa_circ_0066875	NM_016589	TIMMDC1	236	1	0	0	0	0	0	0.121835	0.488025	0.199495	0.568189	0.233378	0.528903	0.241246	0.460382	0.20548	0.515548	0.287813	0.439119	0.198519	0.525196
hsa_circ_0085170	NM_024915	GRHL2	658	1	0	0	0	0	1	0.241563	0.542065	0.270049	0.498172	0.186257	0.512261	0.183903	0.577638	0.217726	0.481926	0.31486	0.602086	0.276352	0.514641
hsa_circ_0001541	NM_017747	ANKHD1	625	1	0	1	4	0	1	0.425848	0.691422	0.48837	0.652764	0.519394	0.656001	0.434443	0.898531	0.420488	0.679264	0.425848	0.898986	0.412652	0.691422
hsa_circ_0045220	NM_020198	CCDC47	754	0	0	0	0	0	0	0.381284	0.640622	0.460354	0.688556	0.400795	0.641392	0.54728	0.993257	0.394847	0.628403	0.439965	0.934116	0.462946	0.603712
hsa_circ_0007787	NM_004260	RECQL4	300	0	0	0	0	0	0	0.0748405	0.521232	0.212527	0.476385	0.186257	0.498572	0.351017	0.649203	0.149694	0.487923	0.204401	0.509779	0.39813	0.483547
hsa_circ_0006255	NM_001015053	HDAC5	706	0	0	0	0	0	0	0.545542	0.746074	0.639456	0.750425	0.563554	0.696137	0.529371	1.18316	0.574921	0.709164	0.592231	1.25618	0.543159	0.699653
hsa_circ_0052320	NM_025027	ZNF606	223	0	0	0	0	0	0	0.547005	0.740579	0.532242	0.739124	0.584819	0.758304	0.489783	0.970814	0.506335	0.760506	0.493628	1.00638	0.535615	0.767816
hsa_circ_0005648	NM_018032	LUC7L	432	1	0	0	1	0	0	0.181792	0.440611	0.26327	0.464092	0.209314	0.471404	0.199642	0.596905	0.183523	0.454579	0.170946	0.59657	0.211012	0.450008
hsa_circ_0007117	NM_001007559	SS18	999	0	0	0	0	0	0	1.18997	1.31099	1.13822	1.28883	1.21541	1.35047	1.23059	1.95944	1.20012	1.29872	1.23774	1.97293	1.21768	1.30553
hsa_circ_0011218	NM_001020658	PUM1	248	0	0	0	0	0	0	0.302637	0.615863	0.41093	0.695583	0.316691	0.605452	0.375345	0.705825	0.334742	0.623194	0.378313	0.670931	0.376989	0.645858
hsa_circ_0008698	NM_194328	RNF38	269	0	0	0	0	0	0	0.461508	0.837349	0.481056	0.845177	0.503113	0.82834	0.785027	0.855784	0.533957	0.813244	0.61243	0.931841	0.547616	0.880468
hsa_circ_0079039	NM_001164761	PRKAR1B	342	0	0	0	0	0	0	0.169277	0.513452	0.115317	0.485166	0.22003	0.504503	0.259524	0.512261	0.149694	0.495834	0.323665	0.565751	0.284925	0.514641
hsa_circ_0000632	NM_025083	EDC3	2002	0	0	1	1	0	0	0.879027	1.10365	1.01405	1.20403	0.940693	1.06304	0.839834	1.37109	0.91426	1.08839	0.845356	1.4318	0.854958	1.09596
hsa_circ_0074543	NM_001543	NDST1	429	0	0	0	0	0	0	0.447449	0.728045	0.656685	0.821679	0.503113	0.735323	0.519394	1.14133	0.600053	0.713418	0.538495	1.07438	0.639362	0.76253
hsa_circ_0003511	NM_022458	LMBR1	578	1	0	2	0	0	2	0.578692	0.679929	0.438929	0.644186	0.656685	0.787759	0.540418	1.09317	0.581684	0.748575	0.538495	1.17826	0.478249	0.755233
hsa_circ_0006419	NM_021229	NTN4	330	0	0	0	0	0	0	1.10617	1.34614	1.1005	1.31237	1.08021	1.31921	1.07455	1.58751	1.08237	1.28539	1.08881	1.5056	1.04543	1.29654
hsa_circ_0002286	NM_001113226	NTNG1	641	0	0	0	0	2	1	0.221558	0.481192	0.304273	0.454295	0.256938	0.485123	0.183412	0.629714	0.226598	0.445066	0.196331	0.680464	0.214816	0.503144
hsa_circ_0034528	NM_003246	THBS1	354	0	0	0	1	0	0	0.66881	0.926817	0.648494	0.851627	0.69326	0.927539	0.859024	1.28878	0.72144	0.921213	0.742638	1.28739	0.737158	0.945467
hsa_circ_0007681	NM_018639	WSB2	274	0	0	0	0	0	0	0.612839	0.82123	0.6362	0.839645	0.612678	0.752229	0.660211	1.25155	0.566783	0.757485	0.61197	1.26848	0.659087	0.748885
hsa_circ_0087890	NM_032012	C9orf5	740	0	0	0	0	1	0	1.81733	2.2594	1.80929	2.30468	1.73894	2.20652	2.06401	1.97883	1.65445	2.17025	2.01782	2.02616	1.95584	2.19241
hsa_circ_0080183	NM_022748	TNS3	588	0	0	0	0	1	0	0.217726	0.571992	0.413072	0.494699	0.292082	0.491078	0.259524	0.70688	0.285843	0.511467	0.354448	0.853302	0.284925	0.560311
hsa_circ_0005053	NM_002605	PDE8A	449	0	0	0	1	0	0	0.65488	0.933305	0.745424	0.974953	0.691573	0.965024	0.824368	1.37146	0.748599	1.01521	0.899013	1.25041	0.848744	0.984651
hsa_circ_0002037	NM_020750	XPO5	793	0	0	1	0	0	3	0.573897	1.14491	0.623255	1.01255	0.652485	1.16446	0.942741	0.788579	0.68559	1.12549	0.77889	0.732788	0.753047	1.12782
hsa_circ_0000782	NM_001145365	ZNF652	409	0	0	0	0	0	0	0.305196	0.694666	0.230916	0.630706	0.244718	0.697456	0.482169	0.534636	0.256698	0.735588	0.44448	0.553787	0.475732	0.682419
hsa_circ_0060828	NM_199203	TMEM189-UBE2V1	570	0	0	0	0	0	0	0.253997	0.546987	0.406708	0.670872	0.371483	0.600526	0.661385	1.13941	0.325628	0.651116	0.628983	1.18238	0.595647	0.54244
hsa_circ_0074954	NM_004946	DOCK2	245	0	0	0	0	0	0	1.34447	1.65063	1.4545	1.7312	1.2512	1.5967	1.24132	1.45129	1.24132	1.58514	1.22037	1.5324	1.29317	1.59089
hsa_circ_0001350	NM_004733	SLC33A1	519	0	0	1	0	1	0	0.273422	0.746021	0.177832	0.561194	0.279213	0.762337	0.467798	0.525702	0.343803	0.768576	0.480949	0.478492	0.467867	0.741011
hsa_circ_0076078	NM_015245	ANKS1A	238	0	0	0	1	0	0	0.217726	0.57612	0.134839	0.423438	0.274504	0.593534	0.289049	0.465503	0.183903	0.604643	0.296185	0.49737	0.267729	0.596158
hsa_circ_0068135	NM_001013439	FXR1	405	0	0	0	1	0	0	1.36381	1.71786	1.51726	1.59155	1.35042	1.7265	1.12466	1.40478	1.36306	1.61127	1.13764	1.39437	1.17084	1.67635
hsa_circ_0052531	NM_003887	ASAP2	229	0	0	0	0	0	0	1.1243	1.27032	1.14786	1.29564	1.1367	1.25644	0.938719	1.54856	1.17347	1.24948	0.917556	1.65889	0.977007	1.232
hsa_circ_0017438	NM_014023	WDR37	436	0	0	0	1	0	0	0.210826	0.521998	0.246461	0.529183	0.270918	0.574408	0.289694	0.62962	0.275942	0.512341	0.279048	0.606677	0.248245	0.544821
hsa_circ_0052858	NM_015317	PUM2	1309	0	1	0	0	1	1	0.419474	0.879891	0.502946	1.07671	0.459761	0.895872	0.645112	0.638613	0.482883	0.917744	0.691436	0.685962	0.684065	0.888956
hsa_circ_0001190	NM_101395	DYRK1A	1568	0	1	1	0	1	2	0.396361	0.62077	0.43026	0.632437	0.468411	0.631286	0.529971	1.23995	0.494622	0.612249	0.548069	1.19527	0.542908	0.578334
hsa_circ_0078368	NM_014892	SCAF8	1491	0	0	0	0	1	4	0.247983	0.458667	0.259991	0.528187	0.319269	0.509614	0.245248	0.70688	0.285843	0.650962	0.339797	0.66643	0.251654	0.530541
hsa_circ_0055323	NM_033046	RTKN	95	0	0	0	0	0	0	1.33398	1.49869	1.35292	1.55809	1.34325	1.56909	1.34846	1.80807	1.34965	1.6272	1.29615	1.84705	1.31633	1.53615
hsa_circ_0006528	NM_138492	PRELID2	496	0	0	0	0	0	0	0.201102	0.443656	0.289507	0.455445	0.237301	0.455445	0.206341	0.62523	0.121121	0.410204	0.168887	0.745539	0.243832	0.437478
hsa_circ_0000374	NM_018463	ITFG2	542	0	0	0	0	0	2	0.380266	0.750172	0.366571	0.817003	0.293052	0.741837	0.510533	0.680337	0.374542	0.756717	0.556716	0.653899	0.544307	0.732902
hsa_circ_0005542	NM_018079	SRBD1	465	0	0	0	0	1	0	0.245528	0.515056	0.273459	0.548319	0.202241	0.52832	0.227059	0.587665	0.23161	0.533878	0.276046	0.59182	0.262159	0.523837
hsa_circ_0000972	NM_138799	MBOAT2	320	0	0	0	0	0	1	0.491133	0.818356	0.461052	0.768115	0.396813	0.821419	0.560569	0.754116	0.350245	0.840544	0.579026	0.736842	0.582222	0.80192
hsa_circ_0019230	NM_016341	PLCE1	260	0	0	0	0	0	0	0.286979	0.574919	0.218519	0.545111	0.193825	0.514575	0.246205	0.615273	0.312147	0.520009	0.254267	0.591397	0.25	0.523758
hsa_circ_0087765	NM_017746	TEX10	263	2	0	0	0	0	0	0.151709	0.513452	0.317924	0.59026	0.309457	0.504503	0.303288	0.663796	0.308634	0.541287	0.220989	0.659859	0.292538	0.560311
hsa_circ_0089175	NM_005085	NUP214	155	1	0	0	0	0	0	0.302382	0.549699	0.289507	0.680636	0.140314	0.560311	0.336037	0.52668	0.267729	0.592086	0.255315	0.530541	0.301103	0.581694
hsa_circ_0001614	NM_001100409	SENP6	428	2	0	0	2	0	1	0.641123	1.00975	0.362226	0.920871	0.448269	0.948283	0.722416	0.74807	0.475891	0.99397	0.750756	0.693834	0.753047	0.970739
hsa_circ_0062277	NM_000754	COMT	706	0	0	0	0	0	1	0.343668	0.675395	0.467802	0.77866	0.397212	0.683343	0.433971	0.780308	0.377709	0.639459	0.414809	0.757328	0.376407	0.630828
hsa_circ_0066803	NM_022488	ATG3	179	0	0	0	0	0	0	0.344673	0.494724	0.151963	0.431553	0.28354	0.509877	0.241056	0.785577	0.302567	0.496581	0.229135	0.720445	0.232135	0.49436
hsa_circ_0071991	NM_012334	MYO10	190	0	0	0	0	0	0	0.193455	0.575631	0.161949	0.438313	0.199773	0.520012	0.211743	0.454311	0.141676	0.523266	0.231672	0.449433	0.234285	0.562825
hsa_circ_0002672	NM_012197	RABGAP1	333	1	0	0	0	0	0	0.201102	0.481926	0.193016	0.433372	0.203916	0.439904	0.251888	0.663796	0.235022	0.472383	0.220989	0.66643	0.185765	0.483547
hsa_circ_0002917	NM_014832	TBC1D4	758	0	0	0	0	0	0	0.476063	0.937216	0.316914	0.592316	0.583401	0.968387	0.65995	0.84939	0.550132	0.899195	0.61088	0.789314	0.63123	0.94615
hsa_circ_0042817	NM_033389	SSH2	135	0	0	0	1	0	0	0.220384	0.759724	0.303775	0.652117	0.308406	0.693722	0.378194	0.473278	0.291058	0.688991	0.393579	0.484759	0.371346	0.670977
hsa_circ_0005994	NM_014801	PCNXL2	239	0	0	0	0	0	2	0.22124	0.45374	0.340481	0.483539	0.307351	0.482096	0.238217	0.835997	0.27294	0.480846	0.21787	0.781615	0.226339	0.474083
hsa_circ_0000066	NM_018150	RNF220	132	0	0	0	0	0	0	0.288383	0.700656	0.156549	0.494862	0.339873	0.720241	0.303808	0.432249	0.284542	0.68813	0.343835	0.512522	0.340653	0.684583
hsa_circ_0057805	NM_001204	BMPR2	203	0	0	0	0	1	0	0.187623	0.514738	0.234599	0.545077	0.266506	0.522486	0.322227	0.596157	0.286608	0.690678	0.267916	0.604814	0.263792	0.535351
hsa_circ_0001142	NM_080476	PIGU	1736	0	0	0	2	0	4	0.40361	0.641801	0.243742	0.556654	0.473265	0.733445	0.308382	0.68072	0.480197	0.697536	0.282106	0.650445	0.286587	0.69849
hsa_circ_0091175	NM_153252	BRWD3	250	0	0	0	0	1	0	0.256252	0.694494	0.39813	0.586172	0.256953	0.633005	0.31081	0.577638	0.276813	0.61271	0.287676	0.571992	0.334118	0.626148
hsa_circ_0005387	NM_004667	HERC2	446	1	0	0	0	0	0	0.492186	0.886483	0.495251	0.904176	0.442275	0.871528	0.591909	0.712605	0.466594	0.954262	0.632861	0.711475	0.614369	0.878006
hsa_circ_0002862	NM_022739	SMURF2	348	0	0	1	0	0	0	0.307778	0.515099	0.138697	0.403548	0.269335	0.546046	0.397649	0.996527	0.258688	0.536207	0.454833	0.951137	0.418667	0.485079
hsa_circ_0007677	NM_015378	VPS13D	406	0	0	0	0	1	0	0.774577	1.08291	0.768718	1.01904	0.803431	1.03865	0.921332	1.34792	0.794512	1.06073	0.882609	1.3763	0.871497	1.08078
hsa_circ_0003459	NM_152707	SLC25A16	421	0	0	0	1	1	1	0.30225	0.670504	0.337708	0.602694	0.299452	0.722756	0.436806	0.666823	0.283547	0.69207	0.435124	0.663895	0.409641	0.678651
hsa_circ_0003215	NM_001130065	MYO9B	220	0	0	0	0	0	1	4.4087	4.73339	4.70288	5.19395	4.46936	4.80606	4.78392	4.70761	4.40068	4.66438	4.50082	4.95306	4.43825	4.85015
hsa_circ_0031677	NM_014990	RALGAPA1	2074	1	1	1	0	0	0	0.596937	1.10679	0.577222	1.04946	0.622326	1.14817	0.947824	0.979765	0.596852	1.18656	1.0081	0.991608	1.00654	1.09978
hsa_circ_0040000	NM_024562	TMCO7	383	0	0	0	0	0	0	0.399781	0.816444	0.279445	0.694973	0.502773	0.840609	0.625528	0.80806	0.435143	0.914379	0.594674	0.767604	0.683681	0.887088
hsa_circ_0073239	NM_004385	VCAN	5732	2	2	1	7	1	13	0.204618	0.550086	0.109384	0.434369	0.200872	0.574045	0.212284	0.433073	0.2443	0.559238	0.184571	0.453233	0.189243	0.555127
hsa_circ_0007694	NM_000051	ATM	172	0	0	0	0	0	0	0.318946	0.591278	0.36172	0.62387	0.334826	0.602211	0.390027	0.787477	0.368878	0.623785	0.360562	0.802513	0.302814	0.622467
hsa_circ_0000798	NM_182641	BPTF	1226	0	0	0	0	0	2	0.232002	0.581312	0.130959	0.671572	0.207206	0.609443	0.27402	0.402587	0.216119	0.593994	0.318017	0.469255	0.31825	0.586312
hsa_circ_0074264	NM_020690	ANKHD1-EIF4EBP3	247	0	0	0	0	1	0	0.264009	0.687953	0.193016	0.648842	0.292082	0.705839	0.540418	0.431693	0.301556	0.620683	0.270425	0.523597	0.194482	0.657752
hsa_circ_0001009	NM_018062	FANCL	278	0	0	0	0	1	0	0.344694	0.878694	0.335285	0.662749	0.345021	0.893839	0.447625	0.423815	0.327373	0.86447	0.459252	0.387378	0.510789	0.880223
hsa_circ_0008565	NM_020936	DDX55	208	0	0	0	0	0	0	0.485146	0.932395	0.567917	0.946282	0.593079	0.936924	0.779384	1.00054	0.547116	1.0426	0.816447	1.01641	0.785836	0.942795
hsa_circ_0092274	NM_000976	RPL12	200	0	1	2	0	0	0	0.210112	0.713073	0.212527	0.545111	0.274504	0.71989	0.462928	0.520113	0.301556	0.810046	0.472322	0.594659	0.432846	0.70896
hsa_circ_0005746	NM_014931	PPP6R1	391	0	0	0	0	0	1	1.37045	1.70919	1.52131	1.77601	1.35977	1.70499	1.4511	1.88558	1.39945	1.67077	1.45064	1.83567	1.47738	1.69428
hsa_circ_0000824	NM_173464	L3MBTL4	309	0	0	0	0	0	0	0.59762	0.952329	0.740363	1.06507	0.655395	0.940182	0.738887	1.04222	0.601554	0.943443	0.688924	1.07587	0.70404	0.960769
hsa_circ_0000430	NM_005888	SLC25A3	291	0	1	0	0	0	0	0.0733214	0.445304	0.125852	0.455967	0.156235	0.487507	0.15462	0.434904	0.0984109	0.454403	0.18418	0.476074	0.184051	0.4787
hsa_circ_0007668	NM_020395	INTS12	501	0	0	0	0	0	0	0.478071	0.965548	0.293754	0.645546	0.480592	0.940453	0.609075	0.818935	0.487841	0.897684	0.662249	0.765422	0.676996	0.911988
hsa_circ_0036399	NM_000126	ETFA	465	0	0	0	0	0	0	0.577371	0.770016	0.431373	0.74447	0.55034	0.801175	0.415075	0.885406	0.506084	0.755557	0.466619	0.938547	0.452901	0.763812
hsa_circ_0005847	NM_002027	FNTA	232	0	0	0	1	1	0	0.151709	0.447319	0.184395	0.523991	0.197795	0.455445	0.245248	0.632823	0.157123	0.481926	0.204401	0.652403	0.235022	0.44199
hsa_circ_0003352	NM_022111	CLSPN	355	0	0	0	1	0	0	0.149809	0.582558	0.137246	0.462228	0.265597	0.575262	0.266525	0.531768	0.183872	0.601949	0.246494	0.52201	0.359693	0.59553
hsa_circ_0003747	NM_024744	ALS2CR8	526	0	0	0	0	0	0	0.38987	0.712304	0.504189	0.722436	0.390266	0.689098	0.438953	0.878232	0.45168	0.70266	0.441171	0.887456	0.434303	0.722756
hsa_circ_0010023	NM_004753	DHRS3	359	0	0	0	0	0	0	0.419301	0.783262	0.368705	0.728236	0.352501	0.796292	0.459937	0.654573	0.370206	0.769033	0.468859	0.661187	0.451924	0.764689
hsa_circ_0009140	NM_016106	SCFD1	387	0	0	0	0	0	0	0.508763	0.810422	0.501034	0.872648	0.492628	0.762405	0.566335	0.975357	0.467076	0.752709	0.539967	0.987769	0.584931	0.765446
hsa_circ_0004104	NM_003118	SPARC	553	0	0	0	0	0	0	0.425848	1.01506	0.48837	0.668347	0.540802	0.938487	0.529362	0.732788	0.489739	0.845493	0.602228	0.81898	0.547616	0.872028
hsa_circ_0076040	NM_000841	GRM4	1099	0	0	0	0	0	0	0.0284505	0.535564	0.174735	0.481593	0.121892	0.528187	0.251888	0.410204	0.0284505	0.567854	0.247983	0.42618	0.317476	0.495834
hsa_circ_0000090	NM_018284	GBP3	10580	15	8	5	9	5	16	0.542817	0.822514	0.626517	0.948178	0.602103	0.888537	0.552306	0.915124	0.563108	0.845022	0.559124	0.982678	0.542258	0.863063
hsa_circ_0002380	NM_003047	SLC9A1	461	0	0	0	0	0	0	2.47149	2.61304	2.57745	2.71204	2.48055	2.60941	2.44691	3.20452	2.51646	2.66673	2.41158	3.20821	2.40381	2.57331
hsa_circ_0002319	NM_032773	LRCH3	365	0	0	0	0	0	0	3.01419	3.21042	3.34877	3.55725	3.03698	3.21608	3.15979	3.6636	3.02025	3.27659	3.09192	3.86936	3.11714	3.27627
hsa_circ_0092287	NM_133457	EMID2	1040	0	0	0	0	0	0	1.55351	1.7312	1.66753	1.77438	1.65187	1.73086	1.3991	2.22159	1.61767	1.80062	1.49522	2.17602	1.50135	1.73749
hsa_circ_0008275	NM_015378	VPS13D	617	0	0	0	0	1	0	0.281227	0.773291	0.266646	0.630158	0.326006	0.78745	0.394912	0.474594	0.291347	0.755884	0.370772	0.432004	0.419588	0.789729
hsa_circ_0036347	NM_001145358	SIN3A	1264	0	2	0	0	0	0	0.605386	0.961452	0.655831	1.16948	0.583721	0.979025	0.72508	0.983127	0.583351	1.06638	0.782515	0.87878	0.804211	1.00397
hsa_circ_0037207	NM_001172663	RAB40C	122	0	0	0	0	0	0	0.448871	0.651934	0.552661	0.720057	0.456832	0.649479	0.46061	1.12561	0.531834	0.676871	0.445769	1.15445	0.432434	0.653257
hsa_circ_0016839	NM_014777	URB2	4251	0	0	0	2	0	2	0.164505	0.813357	0.0582422	0.43676	0.221752	0.775274	0.428342	0.263449	0.264291	0.754477	0.387031	0.326277	0.327468	0.78807
hsa_circ_0006332	NM_002466	MYBL2	554	0	0	0	0	0	0	0.837582	1.17427	0.756493	1.1156	0.833151	1.2053	0.938695	1.35132	0.894255	1.21246	0.965551	1.34327	1.04725	1.18239
hsa_circ_0091291	NM_017681	NUP62CL	241	0	0	0	0	0	0	0.441344	0.649699	0.362226	0.762863	0.214455	0.549699	0.451487	0.898531	0.301556	0.560311	0.434088	0.943761	0.432846	0.586549
hsa_circ_0006272	NM_018237	CCAR1	272	0	0	0	0	0	0	0.466944	0.667416	0.53303	0.73867	0.499205	0.687145	0.356341	0.959589	0.454405	0.667427	0.408397	1.01537	0.341512	0.6385
hsa_circ_0000246	NM_138357	MCU	7620	4	4	3	7	2	5	0.215359	0.557092	0.244206	0.490208	0.22362	0.547773	0.328987	0.77987	0.193178	0.522117	0.33006	0.816704	0.37379	0.510879
hsa_circ_0006049	NM_015058	KIAA0564	638	0	0	0	0	0	0	0.748126	1.02489	0.824914	1.06672	0.755368	1.03413	1.24506	1.51199	0.770874	0.990311	0.804432	1.55043	0.760575	1.05789
hsa_circ_0070617	NM_005443	PAPSS1	351	0	0	0	0	0	0	0.207181	0.465134	0.237868	0.467615	0.280355	0.480403	0.267542	0.815126	0.190778	0.466412	0.254999	0.835114	0.243068	0.479112
hsa_circ_0041551	NM_016376	ANKFY1	193	0	0	0	0	0	0	0.356052	0.672813	0.289912	0.542081	0.384251	0.681092	0.262087	0.670259	0.4177	0.646317	0.237064	0.654215	0.248117	0.656031
hsa_circ_0078619	NM_005922	MAP3K4	1364	0	1	0	2	0	3	0.641123	0.963093	0.850978	1.07171	0.640047	1.00554	0.636848	0.988313	0.654231	1.01758	0.703075	1.03831	0.621473	0.995248
hsa_circ_0006128	NM_153207	AEBP2	628	0	1	0	1	0	0	0.079008	0.450582	0.0420294	0.423111	0.0785511	0.45198	0.259874	0.561598	0.197283	0.469299	0.186741	0.563095	0.166816	0.422899
hsa_circ_0012560	NM_024646	ZYG11B	393	0	0	0	0	0	0	0.342495	0.863257	0.360345	0.662494	0.363565	0.830304	0.550764	0.66136	0.387602	0.815002	0.52284	0.667973	0.462264	0.834388
hsa_circ_0043497	NM_014815	MED24	250	0	0	0	0	0	0	0.841668	1.07969	0.893119	1.25504	0.793362	1.13175	1.20054	1.54441	0.81417	1.11528	0.902418	1.47581	0.890693	1.07955
hsa_circ_0088249	NM_002581	PAPPA	994	0	0	0	1	0	1	0.151709	0.432323	0.515927	0.459491	0.203916	0.439904	0.124341	0.68377	0.121121	0.472383	0.0696525	0.693834	0.0576119	0.408498
hsa_circ_0036629	NM_002605	PDE8A	767	0	0	2	1	0	0	1.24823	1.35251	1.49172	1.64876	1.20172	1.3299	1.14304	1.94451	1.28009	1.44831	1.21712	2.00014	1.19973	1.40552
hsa_circ_0002303	NM_001006617	MAPKAP1	249	0	0	0	0	0	0	0.184395	0.473941	0.289507	0.450559	0.256953	0.439904	0.230359	0.829137	0.324112	0.495834	0.204401	0.908632	0.210595	0.454205
hsa_circ_0070413	NM_017912	HERC6	323	0	0	0	0	0	0	0.266843	0.58742	0.25302	0.572056	0.256153	0.573114	0.349615	0.746585	0.283534	0.591489	0.313251	0.744692	0.313946	0.578526
hsa_circ_0030764	NM_000282	PCCA	834	0	1	0	0	0	1	0.272231	0.788887	0.423602	0.81589	0.397301	0.780153	0.787782	0.824308	0.372218	0.743019	0.478161	0.809427	0.458067	0.797907
hsa_circ_0009053	NM_017755	NSUN2	263	0	0	0	0	0	0	3.5046	3.96761	3.71723	4.10349	3.64648	3.86515	4.00554	4.26075	3.5877	3.83664	3.68666	4.24564	3.67144	3.91545
hsa_circ_0007512	NM_000019	ACAT1	262	0	0	0	0	0	0	0.456973	0.968333	0.276042	0.769594	0.478259	0.957307	0.544417	0.642659	0.49486	0.97309	0.59321	0.592184	0.623691	0.940727
hsa_circ_0007778	NM_152707	SLC25A16	619	0	0	0	1	1	1	1.51276	1.9658	1.67581	1.93766	1.57293	1.95215	1.6039	2.00189	1.59267	2.00995	1.71695	1.90551	1.68753	1.97213
hsa_circ_0003659	NM_003607	CDC42BPA	697	0	0	1	0	0	0	0.328592	0.777639	0.388933	0.787346	0.444599	0.75832	0.476809	0.722001	0.422302	0.760866	0.424104	0.710853	0.442976	0.79657
hsa_circ_0023988	NM_001143837	NOX4	476	0	0	0	0	0	0	0.212758	0.695479	0.241402	0.514106	0.248236	0.682351	0.358438	0.614286	0.233547	0.652188	0.35388	0.556243	0.339065	0.658504
hsa_circ_0007100	NM_001363	DKC1	275	0	0	0	0	0	0	0.201102	0.694494	0.242036	0.586172	0.186257	0.726713	0.380466	0.584879	0.340459	0.720062	0.485654	0.550798	0.342004	0.702441
hsa_circ_0007317	NM_173515	CNKSR3	455	0	0	0	0	0	0	0.843084	1.37893	0.901311	1.35015	0.894135	1.33566	1.00864	1.14133	0.849117	1.31102	0.997097	1.17363	1.04235	1.23688
hsa_circ_0001160	NM_001098797	TOX2	87	0	0	0	0	0	0	0.644792	0.83644	0.643875	0.936823	0.615937	0.806812	0.64188	1.1901	0.553075	0.853891	0.60224	1.23667	0.63202	0.866188
hsa_circ_0009463	NM_015102	NPHP4	1157	0	1	0	0	0	1	0.156826	0.483999	0.26613	0.522406	0.17813	0.477974	0.218939	0.67237	0.195026	0.477964	0.179648	0.624335	0.16498	0.493819
hsa_circ_0006979	NM_015659	RSL1D1	390	1	0	0	0	0	1	0.999554	1.19463	1.11857	1.25389	1.03588	1.17827	1.00892	1.7524	1.04095	1.17112	0.982472	1.85516	0.988508	1.17107
hsa_circ_0006554	NM_005923	MAP3K5	447	0	0	0	1	0	0	0.858814	1.00975	0.952132	1.18548	0.912591	0.965399	0.779541	1.70243	0.872249	1.07761	0.67451	1.14146	0.680395	1.05469
hsa_circ_0004027	NM_030938	VMP1	300	0	0	0	0	0	0	0.603182	0.922037	0.593578	0.950522	0.703461	0.951997	0.684929	1.04529	0.716761	0.934065	0.568672	1.08319	0.547046	0.940205
hsa_circ_0011871	NM_001136493	MFSD2A	144	0	0	0	0	0	0	0.3893	0.745155	0.423602	0.774359	0.42762	0.707837	0.506996	0.8247	0.401803	0.804358	0.477194	0.835559	0.438172	0.788603
hsa_circ_0003790	NM_000904	NQO2	604	0	0	0	0	0	1	0.596397	0.800245	0.602228	0.899442	0.618199	0.843309	0.551732	1.15116	0.630608	0.861382	0.577944	1.18411	0.605905	0.867247
hsa_circ_0077096	NM_015571	SENP6	621	2	0	0	2	0	1	0.602228	1.22906	0.709559	1.22773	0.663346	1.21293	0.965612	0.94887	0.738157	1.3506	0.957166	0.788087	0.89684	1.20068
hsa_circ_0037955	NM_002582	PARN	218	0	0	0	0	0	1	0.278258	0.499806	0.391469	0.601277	0.323517	0.528754	0.23463	0.945051	0.327271	0.528954	0.279528	0.905489	0.269935	0.530076
hsa_circ_0011685	NM_001162530	SH3D21	102	0	0	0	0	0	0	0.408398	0.635351	0.422773	0.719546	0.370771	0.656811	0.436923	0.954875	0.388878	0.653599	0.391085	0.981489	0.436617	0.691039
hsa_circ_0000369	NM_002017	FLI1	571	0	0	0	1	0	0	0.598193	0.860332	0.675902	0.936177	0.616068	0.940511	0.773268	1.29227	0.601489	0.910526	0.756382	1.36731	0.745754	0.898649
hsa_circ_0008847	NM_138799	MBOAT2	376	0	0	0	0	0	1	0.248988	0.742882	0.29147	0.647688	0.276244	0.737639	0.472318	0.657407	0.285621	0.815611	0.486051	0.63408	0.477107	0.742855
hsa_circ_0002077	NM_007172	NUP50	663	0	0	0	0	0	2	0.799943	1.01039	0.7964	1.09011	0.775215	0.94037	0.6975	1.31757	0.743082	0.969705	0.679084	1.29951	0.638744	0.945162
hsa_circ_0003646	NM_144677	MGAT5B	420	0	0	0	0	0	0	0.209471	0.559929	0.281808	0.577449	0.244722	0.556699	0.24477	0.680257	0.212129	0.555541	0.239414	0.663615	0.248454	0.531251
hsa_circ_0000493	NM_080760	DACH1	353	1	0	1	1	1	1	0.269048	0.676773	0.312847	0.782473	0.350477	0.667038	0.411222	0.634777	0.349107	0.706417	0.37213	0.710542	0.355494	0.695005
hsa_circ_0002755	NM_003388	CLIP2	412	0	0	0	0	0	0	1.16653	1.40085	1.31849	1.43569	1.12271	1.36834	1.06319	1.60343	1.27621	1.4384	1.05382	1.61835	1.14599	1.73749
hsa_circ_0001249	NM_017931	TTC38	136	0	0	0	0	0	0	0.439578	0.57079	0.262447	0.601301	0.201865	0.567674	0.36112	0.868543	0.326693	0.566903	0.331799	0.925612	0.313586	0.592947
hsa_circ_0090429	NM_004651	USP11	174	0	0	0	0	0	0	0.589802	0.91281	0.709559	0.999065	0.618199	0.915515	0.702731	1.10463	0.581684	0.96886	0.622166	1.05008	0.639362	0.973466
hsa_circ_0007739	NM_004446	EPRS	345	0	0	0	1	0	0	0.661862	1.17479	0.581545	1.07477	0.689788	1.18847	1.01818	1.1615	0.707064	1.28612	1.08234	1.16177	1.01433	1.17387
hsa_circ_0051245	NM_001022	RPS19	305	1	0	0	0	0	0	0.332937	0.589883	0.427196	0.639441	0.38198	0.64524	0.366817	0.923579	0.447955	0.646025	0.360468	0.997284	0.284254	0.636873
hsa_circ_0036231	NM_005744	ARIH1	353	0	1	0	0	0	1	0.803024	1.08935	0.838078	1.14408	0.804803	1.08364	0.884391	1.50249	0.7545	1.06029	0.872898	1.38757	0.86528	1.04538
hsa_circ_0020095	NM_207303	ATRNL1	1689	1	0	1	1	1	3	0.503225	0.848172	0.556364	0.863786	0.585935	0.842188	0.571644	1.11064	0.560478	0.849766	0.601196	1.13102	0.58399	0.80789
hsa_circ_0000973	NM_138799	MBOAT2	3590	6	4	6	2	1	10	0.295536	0.797989	0.290074	0.732147	0.361665	0.805265	0.501111	0.669575	0.370565	0.869367	0.529798	0.696181	0.525465	0.811098
hsa_circ_0003126	NM_006618	KDM5B	372	0	0	0	1	0	1	0.19258	0.48429	0.173239	0.482216	0.126175	0.499786	0.268887	0.709711	0.213712	0.497935	0.181559	0.655418	0.172378	0.506788
hsa_circ_0042088	NM_001004313	TMEM220	185	0	0	0	0	0	0	0.192989	0.854301	0.266214	0.923374	0.267514	0.828253	0.651996	0.558415	0.25402	0.968468	0.648968	0.5433	0.749745	0.863123
hsa_circ_0025006	NM_024551	ADIPOR2	741	0	0	0	0	0	0	1.49507	2.00568	1.48963	1.66879	1.44222	2.04685	1.33119	1.50303	1.46464	2.05746	1.43624	1.38172	1.46192	1.96675
hsa_circ_0046660	NM_005151	USP14	209	0	0	0	0	0	0	0.368214	0.497834	0.30611	0.505003	0.283438	0.498057	0.273806	1.15184	0.308766	0.48117	0.310368	1.09089	0.340774	0.481276
hsa_circ_0020255	NM_007041	ATE1	127	0	0	0	0	0	0	0.255109	0.620985	0.282568	0.581982	0.267432	0.617172	0.427503	0.80461	0.246155	0.640005	0.398796	0.870285	0.336158	0.598564
hsa_circ_0029407	NM_144669	GLT1D1	796	1	0	1	1	4	0	0.310496	0.735893	0.227986	0.645289	0.314609	0.741003	0.47532	0.72946	0.337843	0.714277	0.437111	0.807186	0.472842	0.727047
hsa_circ_0006413	NM_005993	TBCD	454	0	0	0	0	1	0	0.621721	1.07583	0.579865	1.00748	0.731772	1.08295	0.816031	1.02717	0.691074	1.12821	0.803395	1.06446	0.718488	1.10159
hsa_circ_0002690	NM_002314	LIMK1	249	0	0	0	0	0	0	0.469498	1.06227	0.56191	0.870016	0.461508	1.04488	0.722416	0.732788	0.615648	1.34627	0.713945	0.625047	0.680395	1.06969
hsa_circ_0001800	NM_052937	PCMTD1	9649	32	14	14	13	10	20	0.365149	0.596237	0.325062	0.691612	0.272014	0.581326	0.346793	1.00207	0.339618	0.564248	0.357607	0.920719	0.421673	0.59898
hsa_circ_0025630	NM_006152	LRMP	327	0	0	0	0	0	0	0.158768	0.571396	0.150289	0.665683	0.198347	0.591161	0.245665	0.443152	0.177223	0.623163	0.198033	0.434574	0.254253	0.585662
hsa_circ_0000918	NM_016573	GMIP	299	0	0	0	0	0	0	0.341828	0.553791	0.467261	0.616952	0.340231	0.544844	0.302297	1.1626	0.393726	0.518596	0.309216	1.11023	0.339065	0.519756
hsa_circ_0003343	NM_014346	TBC1D22A	263	0	0	0	0	0	0	0.579455	0.860425	0.585882	0.865426	0.598445	0.847263	0.565893	1.15741	0.531637	0.81445	0.563775	1.14043	0.554505	0.827361
hsa_circ_0002318	NM_153045	C9orf91	264	0	0	0	1	0	1	0.396857	0.699345	0.413072	0.64074	0.382183	0.666608	0.434443	1.01352	0.443344	0.724659	0.385116	0.960928	0.419295	0.70896
hsa_circ_0085061	NM_017890	VPS13B	1127	0	0	1	1	1	0	0.552304	0.677495	0.453883	0.748912	0.461508	0.732788	0.406463	1.25144	0.462725	0.70896	0.491529	1.1164	0.567916	0.70896
hsa_circ_0001484	NM_015360	SKIV2L2	211	0	0	0	0	0	1	0.41612	0.706799	0.397594	0.799021	0.460604	0.787242	0.337055	0.752782	0.460436	0.792774	0.380519	0.768743	0.363434	0.761297
hsa_circ_0002810	NM_170606	MLL3	1180	0	0	0	0	0	0	0.184395	0.473941	0.270049	0.621052	0.179573	0.535564	0.296185	0.829137	0.292538	0.526287	0.323665	0.813244	0.218109	0.522809
hsa_circ_0003121	NM_194278	C14orf43	300	0	0	0	0	0	0	0.757642	1.27534	0.566489	1.12235	0.777453	1.3422	0.88622	1.00296	0.767098	1.31127	1.00222	0.987521	1.0221	1.29742
hsa_circ_0000068	NM_021639	GPBP1L1	1157	2	1	1	0	1	1	0.75818	1.31983	0.659271	1.16973	0.789039	1.31557	0.876344	0.923387	0.770134	1.34912	0.931144	0.922305	0.938418	1.29082
hsa_circ_0005576	NM_001039802	CDC42	536	0	0	0	0	0	1	0.457404	0.899313	0.495992	0.850022	0.511282	0.8971	0.693439	1.09226	0.483203	0.911776	0.732823	1.02217	0.641647	0.911586
hsa_circ_0004771	NM_003489	NRIP1	203	0	0	0	0	1	1	0.413452	0.904231	0.386836	0.80865	0.412307	0.967373	0.586279	0.711355	0.365097	0.979948	0.632238	0.701475	0.659096	0.951196
hsa_circ_0021535	NM_031217	KIF18A	1465	2	0	0	1	0	0	0.658012	1.13066	0.761649	1.18525	0.675796	1.06555	1.22829	1.35445	0.691317	1.04886	0.789915	1.3528	0.800906	1.05161
hsa_circ_0003967	NM_005754	G3BP1	256	0	0	0	0	0	1	0.527081	1.08081	0.645712	1.18274	0.626483	1.10935	0.86234	0.842046	0.615648	1.1304	0.718199	0.859846	0.733481	1.11249
hsa_circ_0008838	NM_025189	ZNF430	226	0	0	0	0	0	0	0.393899	0.564231	0.285552	0.5924	0.343288	0.585201	0.291743	0.99222	0.265297	0.55619	0.337803	1.05325	0.392676	0.556702
hsa_circ_0007179	NM_005255	GAK	269	0	0	0	0	0	0	0.482192	0.777256	0.39163	0.646328	0.528083	0.794073	0.466865	1.06909	0.518751	0.808619	0.492137	1.0302	0.473476	0.820365
hsa_circ_0007797	NM_014000	VCL	383	0	0	0	0	0	0	0.315722	0.488525	0.296875	0.527492	0.201268	0.493307	0.225171	0.900825	0.210749	0.489014	0.281577	1.01903	0.286614	0.493501
hsa_circ_0064460	NM_003298	NR2C2	262	0	0	0	0	0	0	0.661921	0.993774	0.703269	1.01202	0.713786	0.995465	0.691161	1.18307	0.708136	0.974058	0.641711	1.20695	0.660762	1.01186
hsa_circ_0006689	NM_145648	SLC15A4	712	1	1	1	1	0	1	0.572816	0.928601	0.578407	0.940594	0.594194	0.921825	0.662789	1.0635	0.517746	0.879777	0.631174	1.08012	0.591641	0.938529
hsa_circ_0008334	NM_001001555	GRB10	365	0	0	0	0	0	0	0.77889	1.21682	0.656685	1.09303	0.828272	1.19094	1.00864	1.42919	0.867835	1.29277	1.01762	1.26645	0.983906	1.27278
hsa_circ_0082413	NM_001145354	MKLN1	113	0	0	0	0	0	0	0.217726	0.618153	0.362226	0.609002	0.374145	0.732788	0.434443	0.87311	0.235022	0.68377	0.485654	0.94887	0.405619	0.669416
hsa_circ_0082306	NM_001040110	NRF1	615	0	0	1	0	0	1	1.40755	1.8705	1.12923	1.56491	1.35018	1.86437	1.69766	2.12942	1.39666	1.84889	1.69938	1.85109	1.70007	1.88214
hsa_circ_0008558	NM_031490	LONP2	554	0	0	0	0	0	0	0.263396	0.490312	0.218909	0.378585	0.283726	0.497911	0.375782	1.27831	0.309077	0.474198	0.363047	1.22446	0.401184	0.506558
hsa_circ_0081873	NM_006754	SYPL1	333	0	0	0	0	0	0	0.843084	1.64747	1.16416	1.84417	1.11539	1.72076	1.83921	1.53748	1.14169	1.65495	1.40439	1.46346	1.4294	1.70547
hsa_circ_0000382	NM_001001660	LYRM5	97	0	0	0	0	0	0	1.25494	1.66903	1.25761	1.85361	1.28017	1.72354	2.43609	2.14317	1.18616	1.66757	1.45451	2.14849	1.39537	1.69878
hsa_circ_0002290	NM_016578	RSF1	240	0	0	0	0	0	0	2.47641	2.91316	2.59437	3.04695	2.52357	2.9348	3.40727	3.2824	2.46321	2.93626	2.72907	3.41047	2.63967	2.9492
hsa_circ_0001573	NM_001168344	RREB1	709	0	0	0	0	0	1	0.316657	0.649699	0.362226	0.609002	0.266335	0.627248	0.426829	0.974187	0.285843	0.741719	0.434088	0.888095	0.381968	0.636969
hsa_circ_0002073	NM_020245	TULP4	316	0	0	0	1	0	0	1.31186	1.68176	0.792431	1.29127	1.18113	1.74992	1.38654	1.6909	1.09906	1.79785	1.53163	1.5324	1.53395	1.74588
hsa_circ_0007167	NM_001001396	ATP2B4	458	0	0	0	0	0	1	0.547034	0.927247	0.71496	1.04426	0.559401	0.897245	0.613024	1.08503	0.510625	0.897872	0.600656	1.09071	0.606971	0.865784
hsa_circ_0036254	NM_001024736	CD276	1423	0	0	0	0	0	0	0.995823	1.17131	1.04635	1.1653	1.04326	1.15453	1.04087	1.86641	0.991449	1.199	0.925545	1.87008	0.892281	1.17176
hsa_circ_0003538	NM_015231	NUP160	353	0	0	0	1	0	0	0.288877	0.844053	0.149116	0.515548	0.302594	0.865151	0.43806	0.606989	0.286396	0.86024	0.49054	0.570483	0.482668	0.839347
hsa_circ_0045202	NM_005828	DCAF7	390	0	0	0	0	1	0	0.287415	0.864942	0.271512	0.710644	0.36647	0.875664	0.510745	0.627379	0.309858	0.858476	0.485538	0.627401	0.503451	0.839721
hsa_circ_0081323	NM_020429	SMURF1	200	0	0	0	0	0	0	0.308634	0.713073	0.134839	0.485166	0.214455	0.806516	0.500744	0.855784	0.267729	0.752883	0.51206	0.727361	0.580189	0.853615
hsa_circ_0002067	NM_139179	DAGLB	209	0	0	0	0	0	0	0.741481	1.05211	0.475489	1.01422	0.461508	1.07533	0.506216	0.70688	0.462725	1.04679	0.762591	0.853302	0.660373	1.00344
hsa_circ_0005368	NM_032578	MYPN	415	0	0	0	0	0	0	0.535469	1.169	0.351253	0.786622	0.587961	1.14004	0.704874	0.843147	0.55833	1.1069	0.777651	0.813683	0.80043	1.14847
hsa_circ_0000309	NM_014502	PRPF19	281	1	0	0	0	0	0	0.253593	0.469062	0.220418	0.435657	0.193058	0.479968	0.22165	0.974314	0.245229	0.451862	0.216629	0.933897	0.167244	0.473244
hsa_circ_0007996	NM_014982	PCNX	684	0	0	0	0	0	0	0.208274	0.573931	0.178286	0.559834	0.177879	0.555211	0.262605	0.762859	0.23161	0.53611	0.271065	0.684484	0.180083	0.548961
hsa_circ_0078337	NM_001130699	IPCEF1	834	1	0	0	2	0	0	0.264009	0.521232	0.270049	0.571611	0.266335	0.528187	0.289049	0.988313	0.242226	0.518335	0.270425	0.981489	0.301103	0.507624
hsa_circ_0076961	NM_001162529	FAM135A	872	0	0	0	2	0	3	0.839356	1.29635	0.942741	1.45326	0.833581	1.31443	0.871492	1.13658	0.775475	1.26845	0.971165	1.1928	0.906353	1.196
hsa_circ_0000591	NM_001164273	MGA	1131	0	1	1	0	2	0	0.489772	1.02748	0.469296	1.07378	0.499696	1.03753	0.67986	0.87823	0.536107	1.07588	0.745767	0.857224	0.828052	1.03391
hsa_circ_0081746	NM_004279	PMPCB	305	0	0	0	1	0	0	0.234166	0.748407	0.155618	0.528187	0.274504	0.780255	0.351017	0.670483	0.406885	0.87741	0.385116	0.565751	0.412652	0.788087
hsa_circ_0007722	NM_001040118	ARAP1	1014	0	0	0	0	0	0	2.22375	2.48999	2.32369	2.60347	2.19776	2.50087	2.44648	2.90746	2.16329	2.45594	2.19528	2.97684	2.15973	2.51479
hsa_circ_0032391	NM_014982	PCNX	2634	1	1	0	1	0	2	1.05412	1.47331	1.15308	1.57986	1.14264	1.47527	1.44286	1.82997	1.11117	1.5068	1.31966	1.88952	1.28663	1.49604
hsa_circ_0003715	NM_013438	UBQLN1	925	0	0	0	0	0	0	0.256252	0.784505	0.289507	0.748912	0.342812	0.679929	0.490535	0.956275	0.340459	0.748575	0.538495	0.931841	0.554019	0.717175
hsa_circ_0006535	NM_003076	SMARCD1	259	0	0	0	0	0	0	0.377436	0.642343	0.331316	0.663996	0.369129	0.667765	0.401117	1.06106	0.409837	0.646865	0.32727	1.02353	0.376339	0.644711
hsa_circ_0001055	NM_001025108	AFF3	820	0	1	0	0	0	0	0.659767	1.14465	0.620014	1.16178	0.695408	1.14429	0.785058	1.14052	0.701059	1.12455	0.910328	1.09811	0.847404	1.18423
hsa_circ_0008884	NM_014248	RBX1	150	0	0	0	0	0	0	0.521502	0.885922	0.337047	0.690684	0.471127	0.839516	0.530748	1.01869	0.478105	0.85586	0.527268	0.999982	0.515265	0.872866
hsa_circ_0092362	NM_004559	YBX1	200	0	0	0	0	0	0	0.566784	0.973178	0.630789	0.858285	0.526693	0.847673	0.590711	1.13195	0.539841	0.90531	0.526305	1.15814	0.547616	0.850502
hsa_circ_0029268	NM_024809	TCTN2	301	0	0	0	0	0	0	0.720282	1.37094	0.493617	0.915792	0.769912	1.39829	0.916202	1.00008	0.745271	1.32107	0.973071	0.925695	0.907002	1.39365
hsa_circ_0002955	NM_015313	ARHGEF12	423	0	1	0	0	0	0	0.392866	0.798834	0.250709	0.833296	0.262426	0.837897	0.385222	0.549879	0.310919	0.851977	0.412132	0.525591	0.38736	0.806804
hsa_circ_0011264	NM_004814	SNRNP40	649	0	0	0	0	1	0	0.588866	1.18771	0.566487	1.14751	0.556326	1.19917	0.928247	1.13582	0.75408	1.274	1.02961	1.11806	1.02618	1.19945
hsa_circ_0002724	NM_031407	HUWE1	666	1	0	0	0	0	0	1.1389	1.43254	1.20822	1.53298	1.12974	1.45419	1.07238	1.6909	1.13776	1.49513	1.11048	1.71041	1.16852	1.48212
hsa_circ_0008085	NM_005419	STAT2	515	0	0	0	0	2	0	0.739934	1.37498	0.620956	1.0337	0.717916	1.35469	0.790041	0.88435	0.688051	1.36401	0.854594	0.85631	0.974106	1.3514
hsa_circ_0007330	NM_001981	EPS15	252	0	0	0	0	0	0	0.330236	0.650447	0.340958	0.766706	0.271384	0.651955	0.488973	0.945293	0.259238	0.664091	0.364906	0.920752	0.365928	0.657214
hsa_circ_0001472	NM_015384	NIPBL	1574	1	0	0	1	0	2	0.348511	0.981305	0.287262	0.7136	0.432161	1.0057	0.52005	0.636319	0.363547	0.993332	0.558718	0.582297	0.617187	1.05016
hsa_circ_0005733	NM_006750	SNTB2	568	0	0	0	0	0	0	0.666179	0.957395	0.621413	0.92259	0.687819	1.01638	0.679082	1.26438	0.704667	0.987704	0.632729	1.31031	0.59311	0.967209
hsa_circ_0004136	NM_001160133	KCNQ5	218	0	0	0	0	0	0	5.01699	5.51454	5.63188	6.3986	5.14354	5.52094	6.01959	5.91907	5.17857	5.60219	5.32594	5.6347	4.98298	5.57908
hsa_circ_0003856	NM_002605	PDE8A	214	0	0	0	1	0	0	1.48091	1.58697	1.62364	1.83149	1.39118	1.54279	1.30221	2.3282	1.38699	1.61413	1.34348	2.27598	1.36049	1.59062
hsa_circ_0008043	NM_001146108	PTGR1	670	0	0	0	0	0	0	0.879981	1.26609	0.918928	1.05808	0.864461	1.20375	0.928472	1.53748	0.849117	1.27757	0.881954	1.45533	0.901897	1.3085
hsa_circ_0003037	NM_007118	TRIO	190	0	0	0	1	0	0	0.279859	0.622135	0.403456	0.690598	0.341676	0.627733	0.384733	1.09466	0.351193	0.606633	0.361615	1.08848	0.35856	0.633496
hsa_circ_0058539	NM_004238	TRIP12	313	0	0	1	0	0	0	0.97605	1.72891	0.73499	1.32019	1.06242	1.67621	1.3133	1.31236	0.995825	1.68759	1.34545	1.18135	1.30715	1.71921
hsa_circ_0000755	NM_015986	CRLF3	84	0	0	0	0	0	0	0.280939	0.732036	0.340243	0.650148	0.285965	0.836851	0.502688	0.779116	0.311446	0.836241	0.44085	0.824623	0.430815	0.827025
hsa_circ_0001707	NM_152701	ABCA13	427	2	0	0	2	0	1	2.72403	3.15479	3.08594	3.54676	2.76698	3.16817	4.11674	3.7276	2.74304	3.14003	2.87676	3.9854	2.66526	3.15865
hsa_circ_0003016	NM_032448	FAM120B	409	0	0	0	0	0	0	0.77889	1.12601	0.699663	1.04652	0.943893	1.05361	0.739808	1.56988	0.801402	0.99397	0.797888	1.75345	0.844486	0.980055
hsa_circ_0001579	NM_000332	ATXN1	189	1	0	0	0	0	1	0.199001	0.54348	0.184398	0.59511	0.129263	0.564983	0.348252	0.875108	0.174722	0.580431	0.346315	0.888002	0.328243	0.584073
hsa_circ_0044234	NM_001114091	CDC27	274	0	1	1	1	0	0	0.208753	0.683249	0.212539	0.746252	0.249387	0.689577	0.316695	0.7318	0.262331	0.654614	0.355302	0.718314	0.370703	0.680627
hsa_circ_0003152	NM_018691	FAM114A2	1343	0	0	0	1	0	0	1.09279	1.61586	0.767175	1.38739	1.14573	1.63512	1.21989	1.35104	1.00823	1.69581	1.32352	1.42771	1.23219	1.60798
hsa_circ_0013451	NM_002959	SORT1	134	0	0	0	0	0	0	0.589362	1.31742	0.458394	0.986507	0.653556	1.29809	0.90113	0.950934	0.616008	1.19895	0.894713	0.852582	0.890151	1.33077
hsa_circ_0002669	NM_001380	DOCK1	939	0	0	0	0	0	0	1.43179	2.20584	1.13524	1.89366	1.48207	2.24815	1.89627	1.7844	1.48588	2.18737	2.03351	1.76073	1.92221	2.24693
hsa_circ_0071023	NM_003866	INPP4B	1079	0	1	1	1	1	0	0.18437	0.736983	0.389734	0.930942	0.223921	0.748765	0.428342	0.693157	0.289355	0.841759	0.450846	0.690196	0.496574	0.764862
hsa_circ_0003637	NM_020319	ANKMY2	303	0	0	0	0	1	0	0.151709	0.55537	0.174735	0.540119	0.168639	0.56919	0.167892	0.692474	0.201102	0.571992	0.132917	0.701744	0.259524	0.57498
hsa_circ_0008915	NM_017580	ZRANB1	1039	2	1	0	0	1	0	1.12224	1.66024	1.25532	1.78522	1.18182	1.66087	1.31219	1.60106	1.16665	1.66751	1.37312	1.66748	1.34274	1.66113
hsa_circ_0018478	NM_022079	HERC4	1453	1	0	1	0	1	3	0.726655	1.21726	0.872313	1.43333	0.761377	1.23326	0.893327	1.06843	0.742945	1.28238	0.852801	1.11386	0.81725	1.27443
hsa_circ_0000040	NM_001166007	EPB41	141	0	0	0	0	0	0	0.683581	0.931757	0.702841	1.21091	0.682079	0.964143	0.579151	1.22989	0.680836	1.02573	0.657699	1.2354	0.624619	0.972287
hsa_circ_0055954	NM_032528	ST6GAL2	1375	0	0	1	3	0	0	2.35727	2.86086	2.51468	3.10538	2.3447	2.79915	3.45853	3.18613	2.34044	2.80584	2.42161	3.15493	2.34595	2.83219
hsa_circ_0082326	NM_016478	ZC3HC1	367	0	0	0	0	0	0	0.684199	1.36252	0.32582	0.738838	0.613527	1.32824	0.750435	0.930505	0.680075	1.16962	0.828429	0.866338	0.795958	1.24883
hsa_circ_0046909	NM_003574	VAPA	647	0	0	0	2	0	1	1.34837	1.66998	1.36309	1.65453	1.41695	1.68515	1.42906	2.19228	1.51902	1.70868	1.40884	2.18238	1.34462	1.71087
hsa_circ_0001358	NM_003262	SEC62	585	0	0	1	2	0	5	0.375042	1.02383	0.400612	1.05468	0.417566	1.02347	0.682488	0.685416	0.40367	0.999297	0.598867	0.660584	0.585042	0.991638
hsa_circ_0082580	NM_015905	TRIM24	630	1	1	0	0	0	0	0.0647138	0.434629	0.0427626	0.545111	0.132407	0.443656	0.199642	0.788579	0.149694	0.472383	0.204401	0.77437	0.134839	0.454205
hsa_circ_0059702	NM_178580	HM13	224	0	0	0	0	0	0	4.56559	4.91682	4.69313	4.72623	4.54931	4.84427	4.21973	5.11905	4.47484	4.70327	4.27791	5.01619	4.32268	4.76188
hsa_circ_0003331	NM_019042	PUS7	232	0	0	1	0	2	0	0.469498	0.777646	0.56191	0.904271	0.519394	0.763197	0.479854	1.15116	0.525917	0.868023	0.51206	1.1928	0.453883	0.850502
hsa_circ_0079064	NM_001130965	SUN1	471	0	0	0	0	0	0	0.184395	0.740533	0.155618	0.553116	0.302382	0.723459	0.327157	0.571611	0.183903	0.832295	0.263632	0.579099	0.308183	0.717175
hsa_circ_0022142	NM_003627	SLC43A1	216	0	0	0	0	0	1	0.352676	0.663178	0.394275	0.674067	0.366009	0.644316	0.350413	1.07524	0.337009	0.695999	0.3755	1.14294	0.394327	0.669463
hsa_circ_0019612	NM_012215	MGEA5	1329	0	0	0	0	1	0	0.529505	0.979806	0.443297	1.00781	0.510829	0.992056	0.629955	0.97491	0.438251	1.05394	0.749838	0.965373	0.695388	1.01895
hsa_circ_0084444	NM_006904	PRKDC	643	1	0	1	1	0	1	0.434088	1.00975	0.522075	1.02452	0.583138	0.994822	0.726765	0.988313	0.475891	1.04679	0.713945	1.14146	0.711754	0.970739
hsa_circ_0036617	NM_002605	PDE8A	191	0	0	0	0	0	0	0.270886	0.920278	0.273528	0.838548	0.281588	0.891738	0.491527	0.626867	0.31625	0.923112	0.529073	0.584492	0.502243	0.895392
hsa_circ_0001564	NM_001024649	CANX	724	0	0	0	1	0	3	0.503113	1.09858	0.623255	1.33105	0.503113	1.13902	0.851125	0.974187	0.508921	1.2743	0.918928	0.824693	0.832953	1.13272
hsa_circ_0006597	NM_175854	PAN3	310	0	0	0	0	0	0	0.444579	0.767888	0.512461	0.830237	0.458908	0.803745	0.585105	1.29665	0.436267	0.772618	0.534231	1.31824	0.581209	0.798754
hsa_circ_0007402	NM_020690	ANKHD1-EIF4EBP3	782	1	0	1	4	0	1	0.120864	0.542065	0.147285	0.586172	0.113888	0.560311	0.0203495	0.458667	0.0877958	0.556525	0.0774919	0.625047	0.284925	0.560311
hsa_circ_0000454	NM_014938	MLXIP	230	0	0	0	0	0	0	1.08657	1.59211	1.08761	1.68165	1.07351	1.59466	1.32642	1.75028	1.04465	1.65507	1.51048	1.72921	1.41096	1.58703
hsa_circ_0008903	NM_006999	PAPD7	743	1	0	0	1	2	1	1.04127	1.50273	1.03973	1.60692	1.09933	1.54486	1.39949	1.64387	1.04847	1.55018	1.20171	1.63814	1.17474	1.5692
hsa_circ_0048775	NM_004793	LONP1	360	0	0	0	0	0	0	0.561545	0.762692	0.644366	0.856176	0.586841	0.807509	0.54966	1.61035	0.643792	0.7979	0.59411	1.57225	0.581015	0.80571
hsa_circ_0000661	NM_139057	ADAMTS17	96	0	0	0	0	0	0	1.51794	2.15254	1.4555	2.08889	1.5275	2.13592	1.66729	1.94893	1.52509	2.17488	1.85673	1.86703	1.91786	2.15444
hsa_circ_0001179	NM_002040	GABPA	109	0	0	0	0	0	0	0.646672	1.31348	0.743179	1.3533	0.686607	1.22656	0.731907	1.07935	0.662491	1.20369	0.902803	0.957291	0.962899	1.26188
hsa_circ_0047285	NM_001135993	TTC39C	234	0	0	0	0	0	0	1.29564	1.82621	1.26426	1.77126	1.28824	1.81172	1.66604	2.20023	1.29366	1.89902	1.75506	2.08572	1.79955	1.83138
hsa_circ_0069382	NM_018317	TBC1D19	673	1	0	1	2	0	0	0.672714	1.01285	0.720534	1.12129	0.570812	1.00335	0.731449	1.29925	0.603463	0.981316	0.676345	1.33392	0.710568	1.00478
hsa_circ_0048430	NM_003249	THOP1	1892	0	0	0	0	0	1	0.256239	0.555737	0.263681	0.513633	0.248349	0.544235	0.245185	1.08688	0.306867	0.558115	0.276675	1.05758	0.201933	0.555115
hsa_circ_0017105	NM_002508	NID1	993	0	0	0	0	0	0	0.53994	0.660233	0.448123	0.66317	0.502373	0.739447	0.316778	1.37909	0.549972	0.673072	0.388141	1.39367	0.365829	0.682807
hsa_circ_0006928	NM_173551	ANKS6	256	0	0	0	0	0	0	0.773688	1.27664	0.413072	0.958162	0.711412	1.25595	0.731294	1.08667	0.702388	1.1986	0.923197	1.16458	0.859569	1.26292
hsa_circ_0005879	NM_014708	KNTC1	195	0	0	0	1	0	0	0.337064	0.93018	0.343029	0.818386	0.391992	0.960964	0.684213	1.04316	0.384286	0.938343	0.7119	1.00209	0.712257	0.961082
hsa_circ_0041517	NM_015113	ZZEF1	712	0	0	0	0	0	0	3.38609	3.88826	3.53868	4.15422	3.42205	3.88866	4.17054	4.09454	3.38586	3.84548	3.48948	4.15883	3.44983	3.90508
hsa_circ_0004086	NM_014498	GOLIM4	326	0	0	0	0	0	0	0.38237	0.770679	0.191647	0.520607	0.385833	0.758338	0.328314	1.02842	0.378576	0.743143	0.417661	1.03008	0.446079	0.771848
hsa_circ_0027779	NM_032147	USP44	315	0	0	0	0	0	0	0.35834	0.594852	0.507901	0.751618	0.392463	0.624976	0.276248	1.17319	0.431144	0.64331	0.304246	1.21039	0.2652	0.636611
hsa_circ_0083866	NM_000637	GSR	186	0	0	0	0	0	0	0.377524	0.963093	0.509706	0.958162	0.474283	0.915515	0.680075	1.18237	0.533957	1.04325	0.738157	1.12627	0.733481	0.959036
hsa_circ_0058049	NM_000465	BARD1	254	0	0	0	0	1	0	0.374278	1.0272	0.225114	0.67367	0.428268	1.051	0.503726	0.647682	0.376324	1.02086	0.544773	0.620876	0.536736	1.05944
hsa_circ_0012567	NM_001004339	ZYG11A	141	0	0	0	0	0	0	0.258796	0.682338	0.349493	0.741468	0.296779	0.691836	0.395605	0.991745	0.276216	0.703434	0.384344	0.985838	0.368475	0.644821
hsa_circ_0054685	NM_022894	PAPOLG	139	0	0	0	0	0	1	0.17674	0.547809	0.135115	0.555412	0.177513	0.522194	0.159322	0.822541	0.187729	0.551442	0.218452	0.840547	0.226304	0.57007
hsa_circ_0003168	NM_144588	ZFYVE27	258	0	0	0	0	0	0	0.697295	1.21582	0.748297	1.30865	0.698822	1.17599	0.875574	1.24147	0.815005	1.25818	0.837776	1.23435	0.862418	1.2326
hsa_circ_0006797	NM_020314	C16orf62	1005	0	2	0	0	1	3	1.1681	1.64623	1.09127	1.40438	1.20585	1.63706	1.41923	2.199	1.24064	1.63562	1.53913	2.1427	1.49254	1.62363
hsa_circ_0087888	NM_032012	C9orf5	471	0	0	0	0	0	0	2.83818	3.05724	3.21678	3.40409	2.8406	3.22807	2.81418	3.77273	2.79356	3.22426	2.97976	3.71321	3.0336	3.25121
hsa_circ_0026512	NM_001417	EIF4B	307	0	0	0	1	0	0	1.66955	2.47909	1.05878	1.57156	1.66014	2.40837	1.87908	2.05389	1.59599	2.34512	2.09434	1.94279	2.0819	2.37686
hsa_circ_0075451	NM_001500	GMDS	243	0	1	0	1	0	0	1.42264	1.9157	1.50608	2.05806	1.37894	1.86918	1.58394	1.8882	1.37818	1.90318	1.57581	2.02045	1.5713	1.90538
hsa_circ_0003965	NM_032012	C9orf5	591	0	0	0	0	1	1	0.546468	1.17626	0.289507	0.726713	0.46834	1.14683	0.905321	1.15599	0.475891	1.067	0.848651	1.08081	0.791139	1.12782
hsa_circ_0070449	NM_001510	GRID2	510	1	0	0	0	0	0	0.0912594	0.620021	0.0669076	0.546501	0.140285	0.615909	0.162187	0.546949	0.121193	0.594305	0.162598	0.531432	0.181868	0.628684
hsa_circ_0009162	NM_197941	ADAMTS6	611	0	0	0	0	0	1	0.35761	1.01789	0.296538	0.828464	0.378417	1.03826	0.530853	0.68012	0.372506	1.02597	0.597937	0.683165	0.578546	0.998613
hsa_circ_0073728	NM_001182	ALDH7A1	721	0	0	0	0	1	0	0.717009	0.976333	0.718199	1.01255	0.676581	0.994822	0.845715	1.85602	0.727102	0.898379	0.793399	1.83515	0.906353	0.98547
hsa_circ_0008788	NM_001017424	KCNK2	348	0	0	0	0	0	0	0.554087	0.920042	0.432624	0.663417	0.620403	1.06466	0.684785	1.44594	0.49087	0.891294	0.710993	1.42967	0.652818	0.922331
hsa_circ_0005957	NM_019852	METTL3	581	0	0	0	0	0	0	0.616558	0.951974	0.499333	0.890738	0.564653	0.949116	0.547159	1.29413	0.498185	0.932603	0.575928	1.13916	0.607937	0.947596
hsa_circ_0059512	NM_152227	SNX5	462	0	0	0	0	1	2	0.492592	1.07711	0.455855	1.11885	0.527729	1.14866	0.768192	0.934033	0.496721	1.19707	0.819883	1.00099	0.824553	1.1186
hsa_circ_0057462	NM_032168	WDR75	157	2	1	0	0	0	1	0.70375	1.21176	0.845436	1.30122	0.669903	1.173	0.860855	1.25438	0.799588	1.22696	0.7765	1.23431	0.739882	1.20581
hsa_circ_0045890	NM_024419	PGS1	1408	0	0	0	0	0	0	1.58506	1.91561	1.76797	2.06968	1.63615	1.91936	1.44135	2.24056	1.61141	1.90586	1.50179	2.26462	1.47013	1.91009
hsa_circ_0008762	NM_015956	MRPL4	294	0	0	0	0	0	0	0.480361	0.902836	0.535316	0.912712	0.503435	0.921998	0.558713	1.24562	0.55572	1.03335	0.615732	1.17484	0.61933	0.898252
hsa_circ_0015232	NM_015172	PRRC2C	195	0	0	0	0	2	0	1.37338	1.7485	1.55514	1.89734	1.48345	1.72378	1.72062	2.43795	1.45975	1.72255	1.44923	2.48765	1.48693	1.73567
hsa_circ_0008415	NM_017749	AMBRA1	2371	0	0	1	3	0	1	0.258854	0.635416	0.412062	0.679729	0.300446	0.618298	0.254619	1.04273	0.249972	0.648629	0.248236	0.963847	0.286579	0.657403
hsa_circ_0044907	NM_003161	RPS6KB1	141	0	0	0	0	0	1	1.51586	2.16924	1.6603	2.2975	1.57323	2.13914	1.70294	1.80448	1.52762	2.19258	1.67033	1.81672	1.65619	2.13094
hsa_circ_0048009	NM_198531	ATP9B	1215	0	0	0	2	0	1	3.28899	4.13082	2.71524	3.54761	3.28737	4.12158	3.82899	3.85315	3.25328	4.14734	4.08716	3.83195	4.03656	4.132
hsa_circ_0025711	NM_016551	TM7SF3	178	0	0	0	0	0	0	2.64087	2.99594	2.84225	3.23526	2.74553	3.01024	3.39382	4.06822	2.70715	2.95394	2.90383	4.083	2.82576	2.98852
hsa_circ_0001498	NM_018268	WDR41	181	0	0	0	0	1	0	1.07513	1.83847	1.06604	1.84546	1.1274	1.88516	1.28109	1.20918	1.09754	1.9756	1.41591	1.22155	1.45707	1.82087
hsa_circ_0004073	NM_024757	EHMT1	735	0	0	0	0	0	0	0.425848	1.22906	0.381754	1.22435	0.488942	1.20755	0.62111	0.506827	0.469902	1.21682	0.773198	0.558774	0.680395	1.18063
hsa_circ_0006500	NM_005509	DMXL1	271	0	0	1	0	0	0	0.0805395	0.780585	0.174735	0.579099	0.150198	0.702441	0.275428	0.54278	0.166897	0.788087	0.204401	0.537063	0.292538	0.702441
hsa_circ_0090410	NM_003334	UBA1	900	0	0	0	0	0	0	0.753047	1.26609	0.833738	1.36571	0.626483	1.29911	0.602412	0.835472	0.68559	1.26138	0.727102	0.838933	0.644314	1.30083
hsa_circ_0004039	NM_000254	MTR	515	0	0	0	0	0	0	4.06273	4.85569	3.7838	4.78711	4.05572	4.84788	4.59053	4.70278	4.06739	4.83024	4.84457	4.68095	4.83222	4.82904
hsa_circ_0017446	NM_014023	WDR37	369	0	0	0	1	0	0	0.258794	0.650174	0.163285	0.562947	0.294917	0.640805	0.254998	0.883978	0.26269	0.609852	0.22606	0.974495	0.203936	0.644898
hsa_circ_0006640	NM_025090	USP36	266	0	0	0	0	0	0	0.936509	1.58321	0.791004	1.37305	0.94737	1.57852	1.27075	1.59887	0.992112	1.6057	1.29193	1.49473	1.27564	1.58433
hsa_circ_0073817	NM_133638	ADAMTS19	648	0	0	0	0	0	1	0.636488	1.14171	0.652485	1.1565	0.828272	1.16446	0.952277	1.46448	0.702388	1.21414	0.861878	1.44007	0.795958	1.16307
hsa_circ_0008932	NM_002336	LRP6	898	1	0	0	1	1	1	1.5673	1.91519	1.62896	2.08271	1.5235	1.96682	1.56181	2.21302	1.60381	2.03453	1.58055	2.15465	1.55629	1.9744
hsa_circ_0005231	NM_003756	EIF3H	418	0	0	0	0	0	0	0.623073	1.20043	0.680075	1.18858	0.626483	1.1412	0.712265	1.17601	0.717009	1.17664	0.783566	1.16458	0.775628	1.19094
hsa_circ_0067029	NM_006810	PDIA5	164	0	0	0	0	0	0	4.45955	5.28575	4.11285	5.14621	4.43678	5.24386	5.04473	5.08867	4.39301	5.18107	5.29482	5.04925	5.21877	5.29771
hsa_circ_0029961	NM_015032	PDS5B	613	0	1	0	1	1	0	1.62544	2.15182	1.71006	2.32275	1.65863	2.16428	2.02121	2.33306	1.6682	2.21408	1.84798	2.32519	1.8008	2.15366
hsa_circ_0014528	NM_003993	CLK2	262	0	0	0	0	0	0	1.78772	2.47032	1.67942	2.41064	1.79286	2.42205	2.31745	2.56132	1.84073	2.39868	2.22639	2.51159	2.17975	2.39151
hsa_circ_0020175	NM_006793	PRDX3	278	0	0	0	0	0	1	0.521296	0.899085	0.564379	1.01531	0.531558	0.897348	0.688593	1.28368	0.482389	0.869345	0.565523	1.32631	0.517552	0.930017
hsa_circ_0005889	NM_002605	PDE8A	549	0	0	1	1	0	0	1.20314	1.5667	1.56885	1.7357	1.36139	1.58539	1.21759	2.40347	1.37527	1.55004	1.36101	2.3517	1.32567	1.58653
hsa_circ_0056042	NM_001142807	ACOXL	168	0	0	0	0	0	0	0.237526	0.838167	0.263599	0.699731	0.261588	0.876839	0.383315	0.768095	0.281415	0.870057	0.458676	0.733036	0.41977	0.889756
hsa_circ_0003060	NM_003848	SUCLG2	305	0	0	0	0	0	0	0.888898	1.6088	0.723898	1.27841	0.887861	1.59519	1.52357	1.545	0.880265	1.54454	1.2035	1.48188	1.11071	1.55268
hsa_circ_0055095	NM_001153	ANXA4	342	0	0	0	0	0	0	0.59359	0.860441	0.499086	0.881914	0.52739	0.876585	0.494002	1.37734	0.665844	0.881395	0.469581	1.3685	0.488021	0.881034
hsa_circ_0012673	NM_014762	DHCR24	225	0	0	0	0	0	0	1.81197	2.41142	1.82014	1.98367	1.79039	2.41662	1.55964	2.01398	1.7706	2.48488	1.68819	1.9328	1.76628	2.37157
hsa_circ_0037511	NM_080594	RNPS1	793	0	0	0	0	0	0	2.57427	3.36376	2.43113	3.03104	2.58607	3.29161	2.77617	3.08534	2.55993	3.26475	3.0114	3.0017	2.96472	3.28123
hsa_circ_0028644	NM_019086	VSIG10	282	0	0	0	0	0	0	0.686459	1.41122	0.631044	1.23392	0.793924	1.41005	0.948782	1.18937	0.743513	1.4082	1.03833	1.18085	0.979597	1.4126
hsa_circ_0004660	NM_024874	KIAA0319L	247	0	0	0	0	0	0	1.07516	1.45959	1.02426	1.42276	1.1488	1.47409	1.19236	1.9458	1.20463	1.40105	1.09862	2.03345	1.05834	1.50235
hsa_circ_0076943	NM_001704	BAI3	746	0	1	0	1	0	2	0.184395	0.668703	0.362226	0.55691	0.203916	0.688655	0.245248	1.07465	0.301556	0.579099	0.255315	1.12186	0.301103	0.611598
hsa_circ_0037409	NM_000548	TSC2	376	0	0	0	0	0	0	1.50544	2.17334	1.42248	2.13823	1.49682	2.14454	1.80956	2.06105	1.51808	2.2531	1.90151	1.99416	1.87703	2.21873
hsa_circ_0007875	NM_000254	MTR	231	0	1	1	0	1	0	0.650083	1.2281	0.617206	1.25277	0.708566	1.26472	0.892093	1.31571	0.66188	1.28394	0.949723	1.33475	0.990518	1.24249
hsa_circ_0000987	NM_182551	LCLAT1	368	0	0	0	0	0	0	0.187817	0.980376	0.200749	0.63378	0.280257	0.938009	0.372917	0.466964	0.225583	0.900966	0.320844	0.561825	0.359797	0.923265
hsa_circ_0006877	NM_000527	LDLR	295	0	0	0	0	0	0	1.29265	1.75233	1.35607	1.67022	1.31501	1.65129	1.34946	2.26064	1.27159	1.60802	1.38816	2.24926	1.39662	1.63855
hsa_circ_0079617	NM_016447	MPP6	1617	1	2	0	2	4	3	0.36773	0.634283	0.231788	0.571611	0.488942	0.691422	0.230359	1.18237	0.385116	0.63483	0.287676	1.27652	0.201102	0.677495
hsa_circ_0025135	NM_001159576	SCNN1A	678	0	0	0	1	0	0	1.01394	1.31056	1.03501	1.39868	1.00506	1.3137	1.13054	2.14016	1.05709	1.29889	1.09192	2.16515	1.08947	1.28116
hsa_circ_0052793	NM_004939	DDX1	116	0	0	0	0	0	0	0.211895	0.813833	0.715308	0.692556	0.220017	0.7526	0.329556	1.10103	0.303738	0.771648	0.376063	1.07661	0.314389	0.749259
hsa_circ_0050386	NM_032139	ANKRD27	291	0	0	0	0	0	0	0.707118	1.36019	0.745008	1.41922	0.753655	1.38033	0.945354	1.12876	0.766083	1.41605	0.927386	1.12985	0.8803	1.37889
hsa_circ_0007027	NM_014972	TCF25	641	0	0	0	0	0	0	0.732688	1.10669	0.830161	1.2425	0.73579	1.12638	0.753456	1.5134	0.751664	1.13548	0.738078	1.56001	0.768393	1.12178
hsa_circ_0046702	NM_005433	YES1	279	0	0	0	0	0	0	0.32613	0.72014	0.306996	0.71462	0.396825	0.754714	0.414915	1.20907	0.328519	0.726968	0.434871	1.21792	0.370004	0.746865
hsa_circ_0060909	NM_020436	SALL4	2612	0	0	0	0	0	2	0.71234	1.11649	0.869141	1.21441	0.794188	1.11323	0.838333	1.78765	0.760859	1.13118	0.900637	1.77159	0.869954	1.12373
hsa_circ_0044695	NM_005486	TOM1L1	240	0	0	0	0	0	0	1.26969	1.50035	1.36565	1.44325	1.09532	1.4308	1.06568	2.40168	1.16014	1.31277	1.04779	2.18418	1.20156	1.45587
hsa_circ_0009590	NM_012102	RERE	329	0	0	0	1	0	0	1.88744	2.3153	1.9534	2.45601	1.87087	2.29996	1.82901	2.64681	1.9045	2.28367	1.93119	2.58604	1.97649	2.29113
hsa_circ_0008021	NM_003681	PDXK	133	0	0	0	0	0	1	1.14008	1.92757	0.843632	1.34454	1.19384	1.91459	1.41694	1.73741	1.20773	1.92576	1.46669	1.55786	1.4992	1.90151
hsa_circ_0072387	NM_001098272	HMGCS1	609	0	0	0	0	0	1	0.387152	0.620812	0.387996	0.660418	0.380512	0.649527	0.268272	1.30323	0.305923	0.628423	0.296671	1.37096	0.278751	0.614739
hsa_circ_0076410	NM_015349	KIAA0240	1798	2	1	1	0	0	1	0.77889	1.13967	0.761437	1.17413	0.757022	1.12044	0.86234	1.60826	0.727102	1.07009	0.757176	1.74461	0.759974	1.09343
hsa_circ_0001748	NM_017812	CHCHD3	1041	1	0	3	1	0	0	2.10926	2.59271	2.2654	2.90923	2.101	2.57435	2.0684	2.58967	2.05085	2.53066	2.12172	2.68912	2.09947	2.47781
hsa_circ_0008791	NM_138635	H2AFV	192	0	0	0	0	0	0	0.210112	0.588002	0.270049	0.586172	0.22003	0.538233	0.230359	1.18237	0.227115	0.553116	0.220989	1.09277	0.194482	0.581694
hsa_circ_0007707	NM_032440	LCOR	146	0	1	0	0	0	0	0.512532	0.766862	0.512606	0.849547	0.557512	0.771695	0.460013	1.59417	0.523336	0.774753	0.522106	1.59342	0.503826	0.795326
hsa_circ_0069524	NM_001100399	PDS5A	196	0	0	1	0	0	0	0.228178	0.883967	0.106367	0.653128	0.244926	0.937536	0.32233	0.566793	0.189701	1.00801	0.407598	0.499206	0.428415	0.938795
hsa_circ_0001248	NM_017931	TTC38	136	0	0	0	0	0	0	1.05172	1.39611	0.937045	1.31513	1.11057	1.3964	1.36281	2.26299	1.11854	1.41979	1.15702	2.19559	1.09917	1.41331
hsa_circ_0004924	NM_014808	FARP2	588	0	0	1	0	0	0	0.345388	0.822317	0.411062	0.836051	0.442601	0.77459	0.442344	1.21318	0.424235	0.793581	0.414196	1.18817	0.368134	0.787276
hsa_circ_0000950	NM_001098633	AKT1S1	136	0	0	0	0	0	0	0.465584	0.831174	0.382084	0.809747	0.459925	0.797833	0.404729	1.20366	0.379566	0.782606	0.391649	1.21363	0.397938	0.810097
hsa_circ_0016683	NM_014698	TMEM63A	143	0	0	0	0	0	0	0.50022	0.828713	0.345113	0.761283	0.453106	0.821033	0.536786	1.42045	0.461393	0.800111	0.502568	1.47174	0.559575	0.830411
hsa_circ_0007827	NM_002572	PAFAH1B2	418	0	0	0	0	0	0	0.59104	1.10493	0.374785	0.651293	0.673675	1.22889	0.781284	1.46571	0.54565	1.07543	0.751079	1.39181	0.71868	1.10057
hsa_circ_0034557	NM_001013703	EIF2AK4	597	2	0	0	0	0	2	0.63146	1.01784	0.626157	1.02793	0.651436	1.04372	0.892558	1.6448	0.565333	1.01276	0.745409	1.61563	0.702043	1.05026
hsa_circ_0005191	NM_007051	FAF1	253	0	1	0	0	0	0	0.251639	0.994342	0.167897	0.666703	0.27855	0.993037	0.32766	0.558608	0.304327	0.994963	0.409421	0.568456	0.437284	1.00003
hsa_circ_0052130	NM_031896	CACNG7	228	0	0	0	0	0	0	1.21488	1.97424	1.06653	1.72406	1.25204	2.00591	1.53703	1.78139	1.29031	2.11243	1.65685	1.7188	1.69264	2.00774
hsa_circ_0004494	NM_015032	PDS5B	283	0	0	0	0	0	0	1.29242	1.71818	1.26339	1.76571	1.32588	1.72485	1.53876	2.19366	1.35822	1.80586	1.43219	2.27482	1.40663	1.75625
hsa_circ_0014292	NM_023015	INTS3	565	0	0	0	1	0	0	0.808895	1.34034	0.925639	1.42778	0.868636	1.32968	0.935064	1.61988	0.858968	1.3048	0.994402	1.62801	0.973081	1.33662
hsa_circ_0000885	NM_001079817	INSR	552	0	0	0	0	0	0	1.30435	1.96797	1.05044	1.46214	1.32313	1.96161	1.60208	2.20524	1.29287	1.84902	1.60561	2.01792	1.61891	1.97121
hsa_circ_0087571	NM_032558	HIATL1	306	0	0	0	0	0	0	0.293451	0.634283	0.289507	0.629031	0.186257	0.622524	0.230359	1.25654	0.201102	0.592086	0.287676	1.15814	0.412652	0.680283
hsa_circ_0063822	NM_014246	CELSR1	205	0	0	0	0	0	0	0.381539	0.730252	0.506919	0.715618	0.485334	0.677318	0.276046	1.45784	0.382137	0.658115	0.303662	1.50107	0.369888	0.65314
hsa_circ_0050278	NM_003429	ZNF85	226	0	0	0	0	0	0	0.2608	0.636639	0.2573	0.680631	0.305075	0.631747	0.312329	1.23379	0.320257	0.645874	0.339721	1.28763	0.283883	0.654256
hsa_circ_0019880	NM_024928	OBFC1	162	0	0	0	0	0	0	0.459731	1.25275	0.263146	0.83581	0.436743	1.26639	0.723917	0.893509	0.495036	1.30797	0.799299	0.812072	0.763226	1.26666
hsa_circ_0008496	NM_002568	PABPC1	693	0	0	0	0	0	0	1.90614	2.48253	1.9254	2.63384	1.92841	2.52668	2.4936	2.62776	1.94201	2.4986	2.10779	2.71438	2.02127	2.54669
hsa_circ_0038090	NM_004996	ABCC1	188	0	0	0	0	0	0	0.221795	0.589029	0.285338	0.627567	0.243547	0.599702	0.314199	1.26997	0.244759	0.607078	0.263216	1.25212	0.257015	0.595203
hsa_circ_0039847	NM_006565	CTCF	134	0	0	0	0	0	0	0.719621	1.05623	0.803745	1.05936	0.738529	1.01013	0.8183	1.96892	0.76466	1.0609	0.806703	1.95916	0.797305	1.06475
hsa_circ_0068851	NM_006527	SLBP	520	0	0	1	0	0	0	2.99858	3.35717	3.21147	3.4683	3.02161	3.35036	3.47997	4.42282	2.98281	3.25536	3.15892	4.54117	3.15362	3.34528
hsa_circ_0000248	NM_006721	ADK	3840	5	1	3	0	3	1	3.56387	4.50971	2.95025	3.87077	3.54276	4.50587	4.02079	4.06772	3.48611	4.51973	4.36425	4.01402	4.30912	4.48647
hsa_circ_0012277	NM_015112	MAST2	291	0	0	0	0	0	0	5.24481	6.08039	5.26186	6.22889	5.26325	6.04914	5.858	6.08102	5.31235	6.13587	6.04981	6.11925	6.02081	6.06253
hsa_circ_0004630	NM_018706	DHTKD1	1204	0	0	0	0	0	0	1.31554	1.58144	1.25242	1.48609	1.24807	1.57123	1.19727	2.24876	1.31694	1.55006	1.10908	2.30931	1.13442	1.58426
hsa_circ_0005105	NM_021982	SEC24A	232	0	0	0	0	0	0	4.15039	4.52057	4.2358	4.81653	4.14949	4.48301	3.97664	4.89216	4.13527	4.48996	4.09389	4.96793	4.18061	4.5109
hsa_circ_0004968	NM_080927	DCBLD2	228	0	1	0	0	0	0	1.65658	2.53454	1.11675	1.94393	1.60968	2.53359	2.24103	2.29025	1.61114	2.59092	2.38771	2.35226	2.41867	2.56045
hsa_circ_0080822	NM_017439	PION	518	1	0	1	1	1	1	0.527081	0.900201	0.419652	1.01785	0.374145	0.82834	0.519394	1.43872	0.475891	0.836874	0.520174	1.28826	0.605905	0.927102
hsa_circ_0007367	NM_018449	UBAP2	472	0	0	0	0	0	0	4.12828	4.61205	4.37095	5.13656	4.10573	4.55697	5.21807	5.26655	4.12479	4.5923	4.37548	5.49335	4.19669	4.66177
hsa_circ_0001819	NM_015902	UBR5	324	0	0	0	0	0	1	0.104681	0.708614	0.115317	0.59026	0.0438476	0.780255	0.133426	0.418531	0.0529029	0.732106	0.113888	0.472717	0.103121	0.772082
hsa_circ_0022803	NM_002689	POLA2	275	0	0	0	0	0	0	0.439957	1.31201	0.353755	0.895663	0.49033	1.27157	0.621927	0.921633	0.43177	1.31179	0.698835	0.918819	1.11995	1.33441
hsa_circ_0070040	NM_017426	NUP54	228	0	1	0	0	0	0	0.574478	1.00232	0.677863	1.07961	0.587121	1.035	0.6685	1.50324	0.612197	1.04402	0.614055	1.46472	0.610879	1.02707
hsa_circ_0015359	NM_022457	RFWD2	452	0	1	0	1	0	0	2.00114	2.99343	1.50644	2.54199	2.00674	3.00194	2.43192	2.44737	1.97517	2.84875	2.78562	2.33496	2.65902	3.01671
hsa_circ_0000075	NM_018291	FGGY	479	0	0	0	0	0	1	0.902426	1.59666	0.761322	1.35371	0.899986	1.56919	1.20451	1.66803	0.873041	1.56841	1.15961	1.54717	1.19177	1.51132
hsa_circ_0008628	NM_019042	PUS7	324	0	0	1	0	2	0	1.58236	2.32189	1.75956	2.43296	1.64964	2.23885	2.56996	2.55779	1.63568	2.24394	1.76137	2.51028	1.76631	2.24197
hsa_circ_0070391	NM_020803	KLHL8	880	0	0	0	0	0	2	1.71602	2.41138	1.17114	1.68662	1.72085	2.41543	2.12832	2.78349	1.67919	2.33996	2.17434	2.59093	2.18711	2.37777
hsa_circ_0003421	NM_014972	TCF25	767	0	0	0	0	0	0	0.909799	1.43747	1.17316	1.5413	1.00439	1.40634	1.18135	1.9945	1.00563	1.47853	1.12144	2.04816	1.12736	1.45004
hsa_circ_0004218	NM_032883	TOX2	312	0	0	0	0	0	0	1.68972	2.51277	1.3552	1.97244	1.59076	2.49549	1.82081	2.05592	1.59512	2.48352	1.98068	1.95437	2.0091	2.41506
hsa_circ_0000209	NM_017782	FAM208B	14683	17	8	9	16	11	13	0.248321	0.642261	0.22482	0.645728	0.257768	0.640025	0.289546	1.29585	0.266405	0.605117	0.287813	1.32352	0.316749	0.608847
hsa_circ_0072672	NM_197941	ADAMTS6	339	0	0	1	0	0	0	0.2781	1.24573	0.256507	0.795098	0.360724	1.14826	0.388192	0.525493	0.302322	1.10958	0.499821	0.503713	0.569205	1.20349
hsa_circ_0032641	NM_001040108	MLH3	178	1	0	0	1	0	0	0.381604	1.11942	0.379996	1.10661	0.406591	1.15552	0.557516	0.772764	0.430378	1.128	0.571056	0.723774	0.550309	1.14862
hsa_circ_0005122	NM_016271	RNF138	559	0	1	1	0	0	0	1.01517	1.83462	0.667134	1.30592	0.954243	1.84952	1.39883	1.64895	1.04503	1.8142	1.44848	1.56959	1.42029	1.80812
hsa_circ_0004795	NM_007068	DMC1	454	0	0	0	0	1	0	1.49797	2.13859	1.65135	2.41798	1.57012	2.1174	2.84149	2.69944	1.5615	2.12603	1.75897	2.79083	1.62989	2.1089
hsa_circ_0092305	NM_016538	SIRT7	420	0	0	0	0	0	0	7.21942	7.67527	7.17461	8.01515	7.22484	7.66821	8.03585	9.0293	7.17037	7.65455	8.03585	9.05744	7.96698	7.62458
hsa_circ_0022812	NM_002689	POLA2	641	0	0	0	0	0	0	0.38854	0.909533	0.509125	1.05226	0.469338	0.940408	0.486787	1.16366	0.397469	0.958758	0.470565	1.19008	0.458986	0.902494
hsa_circ_0008659	NM_005401	PTPN14	318	0	0	1	0	0	1	4.17184	4.95941	4.61257	5.55257	4.17417	4.94181	4.92101	4.41521	4.1126	4.6632	4.14439	4.66461	4.07086	4.98529
hsa_circ_0046419	NM_001038618	NARF	493	0	0	0	0	0	2	2.6029	3.4859	2.61448	3.52761	2.70421	3.46354	4.216	3.58556	2.62155	3.38745	3.15881	3.83474	2.86875	3.47707
hsa_circ_0008555	NM_152415	VPS37A	994	0	0	0	1	0	1	0.552304	0.81898	0.453883	0.862784	0.503113	0.858285	0.534729	1.67858	0.517638	0.768129	0.497629	1.73749	0.494508	0.805545
hsa_circ_0082142	NM_014390	SND1	517	1	0	0	0	0	1	1.34908	2.14089	1.30431	2.06863	1.43654	2.2291	2.12596	1.96758	1.34194	2.11027	1.66876	2.17602	1.59961	2.11341
hsa_circ_0002300	NM_001746	CANX	307	0	0	0	0	0	1	0.527081	1.40567	0.739976	1.71887	0.656685	1.44039	1.08571	1.25654	0.615648	1.53494	1.09906	1.02147	1.07449	1.43003
hsa_circ_0000765	NM_021078	KAT2A	199	0	0	0	0	0	0	1.28982	2.22227	0.889848	1.67765	1.29233	2.26623	1.76411	1.8055	1.30491	2.37464	1.91628	1.79276	1.95596	2.28844
hsa_circ_0024162	NM_017515	SLC35F2	155	0	0	0	0	0	0	2.02671	2.4703	1.99142	2.71747	2.04376	2.50673	3.43209	3.94373	2.01585	2.45869	2.56793	4.01666	2.42288	2.41222
hsa_circ_0076179	NM_139012	MAPK14	189	0	0	0	0	0	0	0.527081	1.02147	0.534729	0.999065	0.613527	1.00132	0.745798	0.936269	0.539841	1.01088	0.679551	2.36534	0.711754	1.06011
hsa_circ_0007031	NM_006322	TUBGCP3	972	0	0	0	1	0	1	0.243956	0.6264	0.190429	0.628921	0.17922	0.666744	0.301855	1.25785	0.203153	0.636381	0.271819	1.21128	0.231902	0.640682
hsa_circ_0085458	NM_014109	ATAD2	427	0	0	0	0	0	0	2.44089	3.1641	2.71928	3.36808	2.49658	3.14614	3.66434	3.59472	2.51317	3.08383	2.72893	3.78478	2.62115	3.10495
hsa_circ_0077520	NM_020771	HACE1	313	0	0	0	1	1	0	0.768468	1.66953	0.534729	1.14491	0.818847	1.7174	1.05784	1.31318	0.876954	1.81373	1.16204	1.17363	1.19291	1.64999
hsa_circ_0001292	NM_012235	SCAP	350	0	0	0	0	0	0	0.718887	1.54033	0.847817	1.54284	0.759681	1.50903	1.13606	1.44149	0.771462	1.55568	1.08362	1.38577	1.04317	1.48899
hsa_circ_0070764	NM_019050	USP53	1235	1	3	1	2	0	0	0.152358	0.623479	0.237471	0.677764	0.242926	0.616393	0.297309	1.24815	0.20615	0.66312	0.259911	1.26753	0.211575	0.629329
hsa_circ_0008120	NM_004996	ABCC1	352	0	0	0	0	0	0	0.433922	0.704754	0.305149	0.643309	0.443308	0.706716	0.420807	1.68862	0.478332	0.661726	0.344961	1.72716	0.273195	0.701134
hsa_circ_0028097	NM_003362	UNG	366	0	0	0	0	0	0	0.137359	0.579014	0.205892	0.567856	0.0989128	0.591016	0.135913	1.18056	0.15186	0.579434	0.15106	1.12892	0.185463	0.582392
hsa_circ_0060927	NM_000782	CYP24A1	1106	0	0	0	0	0	0	0.319032	0.640768	0.275875	0.620076	0.29749	0.599234	0.262731	1.5745	0.250825	0.600192	0.311219	1.52584	0.298284	0.611453
hsa_circ_0092364	NM_001122823	GTF3C5	220	0	0	0	0	0	0	4.13946	4.73364	3.74681	4.57623	4.12001	4.80987	4.39496	5.13656	4.06536	4.7537	4.71764	5.1495	4.71764	4.89958
hsa_circ_0000249	NM_006721	ADK	71234	58	65	52	40	69	81	1.21213	2.13724	1.12324	1.92358	1.19995	2.10908	1.5168	1.71092	1.25641	2.23359	1.66432	1.55783	1.59017	2.0541
hsa_circ_0012350	NM_003684	MKNK1	105	0	0	0	0	0	0	0.764775	1.14462	0.726495	1.1647	0.735187	1.10232	0.664339	1.68039	0.749781	1.12672	0.674251	1.78047	0.66536	1.14483
hsa_circ_0000002	NM_016176	SDF4	251	0	0	0	0	0	0	0.943902	1.71049	0.640444	1.01568	0.961519	1.7384	1.22658	1.89551	0.946607	1.66299	1.318	1.80286	1.32409	1.71307
hsa_circ_0026978	NM_004077	CS	521	0	0	0	0	0	0	0.984174	1.23483	1.09597	1.22588	1.0175	1.25694	0.97915	2.40782	1.04035	1.2349	0.866434	2.4376	0.883101	1.24776
hsa_circ_0043244	NM_198839	ACACA	437	0	0	1	0	0	0	2.3874	3.44765	2.29342	2.58042	2.40419	3.44249	2.47718	2.68242	2.44814	3.43257	2.68247	2.49815	2.66745	3.45656
hsa_circ_0001213	NM_005160	ADRBK2	15097	14	8	9	4	8	9	0.610398	1.48981	0.442637	1.05765	0.622897	1.50623	0.94439	1.21527	0.660105	1.58167	1.01559	1.16579	1.01957	1.49023
hsa_circ_0032202	NM_005956	MTHFD1	573	0	0	0	0	0	1	1.01599	1.38793	1.06786	1.48858	0.938389	1.39038	0.96068	2.06615	0.969411	1.41795	0.963782	2.02078	1.03418	1.37916
hsa_circ_0038350	NM_020314	C16orf62	1623	0	2	0	1	1	4	0.222063	0.544315	0.272884	0.790273	0.22464	0.553801	0.252205	1.46262	0.233201	0.539875	0.243447	1.48361	0.269618	0.553324
hsa_circ_0010039	NM_001229	CASP9	286	0	0	0	0	0	0	1.5168	2.58483	1.2413	2.11185	1.60836	2.59507	2.28679	1.88382	1.55527	2.58628	1.86265	1.8317	1.86612	2.5537
hsa_circ_0063331	NM_001098504	DDX17	451	0	0	0	0	0	0	0.511106	0.874534	0.579665	0.982105	0.491756	0.851049	0.641882	1.9697	0.503645	0.867504	0.71012	1.95209	0.696657	0.883938
hsa_circ_0008612	NM_032982	CASP2	250	0	0	0	0	0	0	0.058149	0.767464	0.193016	0.927102	0.0785511	0.780255	0.133426	0.520113	0.227115	0.845493	0.0774919	0.537063	0.144759	0.788087
hsa_circ_0024737	NM_001130142	VWA5A	775	0	0	0	0	0	1	0.234678	0.579735	0.348757	0.630289	0.266506	0.555817	0.29435	1.69315	0.309754	0.575811	0.280468	1.66945	0.298194	0.591684
hsa_circ_0007180	NM_007195	POLI	291	0	0	0	0	0	2	0.256697	0.753899	0.399418	0.848953	0.295485	0.797495	0.371122	1.45074	0.342037	0.743056	0.402561	1.37881	0.36814	0.731831
hsa_circ_0046573	NM_005993	TBCD	308	0	0	0	0	0	0	0.411828	0.747544	0.498753	0.941552	0.421134	0.761658	0.37913	1.57601	0.433898	0.782542	0.354321	1.51765	0.340808	0.807558
hsa_circ_0007458	NM_020193	C11orf30	537	0	0	0	0	0	0	0.38323	1.31398	0.193312	0.754338	0.31555	1.29186	0.516159	0.621494	0.349709	1.28284	0.524562	0.605862	0.608485	1.33071
hsa_circ_0005079	NM_138799	MBOAT2	431	0	0	0	0	0	1	0.555123	1.26677	0.407299	1.04532	0.539329	1.30692	0.767815	1.23132	0.601204	1.37941	0.799864	1.1847	0.748048	1.3207
hsa_circ_0000273	NM_020896	OSBPL5	360	0	0	0	0	0	0	4.09688	4.9388	3.93497	5.03148	4.13432	4.95003	4.62081	5.05293	4.21077	5.07553	4.8746	5.0444	4.83391	4.9497
hsa_circ_0070039	NM_017426	NUP54	643	0	1	0	0	0	0	0.438163	1.45674	0.407299	1.21016	0.516303	1.42926	0.748592	0.830586	0.442868	1.50441	0.838671	0.787759	0.896158	1.40642
hsa_circ_0023770	NM_001007027	ALG8	171	1	0	0	0	1	0	0.84706	1.62301	0.523309	1.10977	0.857571	1.65327	1.11781	1.62388	0.877671	1.6647	1.16989	1.54412	1.15843	1.67468
hsa_circ_0006022	NM_002350	LYN	506	0	2	0	0	0	0	0.997797	1.7928	0.805227	1.57881	1.10569	1.92318	1.25682	1.72385	1.07754	1.89985	1.34469	1.56088	1.38697	1.84164
hsa_circ_0053936	NM_206943	LTBP1	126	0	0	0	1	0	0	0.803823	1.59004	0.571127	1.06983	0.746209	1.6171	0.975841	1.47694	0.743415	1.57058	1.05332	1.32239	1.0689	1.67163
hsa_circ_0066631	NM_080927	DCBLD2	366	0	1	0	0	0	0	1.7228	2.7739	1.27072	2.09507	1.71536	2.74721	2.31137	2.48241	1.68785	2.78697	2.48399	2.4424	2.51566	2.75767
hsa_circ_0054144	NM_138394	HNRPLL	357	0	0	0	0	0	0	0.557517	1.5129	0.3814	1.05401	0.654627	1.57353	0.75714	0.946194	0.649575	1.53234	0.799315	0.908785	0.870311	1.52218
hsa_circ_0007765	NM_002647	PIK3C3	779	0	0	0	2	1	2	0.480625	1.31549	0.467791	1.19931	0.501176	1.33713	0.833115	1.30099	0.57056	1.46125	0.908968	1.15209	0.918555	1.30049
hsa_circ_0001937	NM_001167970	TRMT2B	326	0	0	0	0	0	0	1.13	2.06186	0.850978	1.89133	1.04843	2.14307	1.72767	1.76516	1.09906	2.11766	1.8265	1.74461	1.79575	2.14288
hsa_circ_0038844	NM_001042432	CLN3	169	0	0	0	0	0	0	1.78084	2.66842	1.69847	2.56207	1.87631	2.64433	2.11094	2.51171	1.86909	2.6296	2.25346	2.51622	2.20372	2.66671
hsa_circ_0009343	NM_002074	GNB1	202	0	0	0	0	0	0	1.29014	1.75758	1.26979	1.80617	1.27935	1.71978	1.30254	2.39506	1.28276	1.73162	1.32772	2.39501	1.37828	1.75506
hsa_circ_0041821	NM_032442	NEURL4	146	0	0	0	0	0	0	4.8677	5.77205	4.86367	5.8483	4.88245	5.75481	5.2766	5.61899	4.88282	5.79256	5.4752	5.62361	5.49328	5.76422
hsa_circ_0006448	NM_015015	KDM4B	540	0	0	0	0	0	0	0.244043	0.650043	0.250082	0.692789	0.202618	0.663158	0.244981	1.37988	0.202564	0.652937	0.22385	1.31477	0.22129	0.676003
hsa_circ_0075487	NM_000904	NQO2	388	0	0	0	0	0	1	0.247983	0.595409	0.279263	0.633005	0.302382	0.566708	0.206341	1.4806	0.250805	0.61271	0.187239	1.65017	0.194482	0.579099
hsa_circ_0001417	NM_198889	ANKRD17	1832	0	0	0	0	0	1	0.118743	0.567056	0.154087	0.569261	0.223235	0.557137	0.278089	1.45278	0.198957	0.593417	0.210848	1.51555	0.201731	0.586598
hsa_circ_0014063	NM_001145415	SETDB1	313	0	0	0	0	0	0	1.16068	2.08028	0.748486	1.17025	1.16689	2.01599	1.30025	1.95761	1.17683	2.027	1.5066	1.81844	1.5649	2.0197
hsa_circ_0062397	NM_058004	PI4KA	300	0	0	0	0	0	0	0.509178	1.30138	0.659314	1.34027	0.585446	1.31336	0.640973	1.20889	0.553098	1.3021	0.740148	1.1718	0.719006	1.2544
hsa_circ_0001491	NM_001134779	IPO11	332	0	0	0	0	0	1	0.473517	1.33537	0.33445	0.850745	0.492027	1.34463	0.751611	1.10281	0.455273	1.32282	0.658771	1.08832	0.687274	1.2986
hsa_circ_0000018	NM_015291	DNAJC16	407	0	0	0	2	0	2	0.176314	0.567392	0.181788	0.631251	0.220334	0.591036	0.2083	1.46602	0.250034	0.58996	0.204748	1.46343	0.196794	0.635116
hsa_circ_0078486	NM_020823	TMEM181	565	0	0	0	1	1	1	1.69852	2.34319	1.73793	2.50405	1.65711	2.32149	2.30817	2.70443	1.63217	2.29445	1.82057	2.67281	1.80378	2.32833
hsa_circ_0025633	NM_006152	LRMP	291	0	1	0	0	0	1	0.977537	1.85024	1.00946	1.88476	0.971878	1.93006	1.3125	1.60028	1.13149	2.09199	1.43109	1.50874	1.40266	1.89965
hsa_circ_0000681	NM_002738	PRKCB	324	0	0	0	0	0	0	1.35608	1.98818	1.41569	2.11382	1.34221	1.99944	1.59372	2.35243	1.38997	2.06457	1.5911	2.39257	1.62123	1.95021
hsa_circ_0022989	NM_130443	DPP3	307	0	0	0	0	0	0	3.93882	4.9821	3.70576	4.88199	3.94797	4.97867	4.60813	4.87884	3.9516	4.91524	4.86271	4.81745	4.80223	4.94843
hsa_circ_0029405	NM_144669	GLT1D1	12222	7	10	8	10	19	10	0.589592	1.49068	0.507574	1.19418	0.630567	1.46041	0.7886	1.18562	0.686713	1.43511	0.79011	1.17657	0.769816	1.40981
hsa_circ_0057521	NM_014905	GLS	433	1	0	0	1	0	1	0.324476	0.698119	0.262825	0.714505	0.328918	0.655176	0.399233	1.85283	0.364388	0.696278	0.402561	1.79613	0.402508	0.666289
hsa_circ_0000092	NM_000969	RPL5	114	0	0	0	0	0	0	1.67052	2.51158	1.70714	2.53555	1.70024	2.43917	2.41361	2.76347	1.74738	2.42309	2.0284	2.69078	1.99144	2.4978
hsa_circ_0090160	NM_016937	POLA1	772	0	0	0	0	0	0	0.382826	1.44653	0.134839	0.659859	0.358378	1.43213	0.479854	0.584879	0.462725	1.37676	0.497629	0.472717	0.511864	1.4612
hsa_circ_0009434	NM_014704	CEP104	140	0	0	0	0	0	0	0.497737	1.25143	0.484083	1.17163	0.542299	1.23945	0.658299	1.21316	0.532773	1.26424	0.638413	1.19228	0.60966	1.23865
hsa_circ_0076041	NM_000841	GRM4	882	0	0	0	0	0	0	1.89228	2.90553	1.67332	2.53726	1.76285	2.97544	2.18247	2.07476	1.80138	2.9384	2.33035	2.10705	2.25857	2.97325
hsa_circ_0000250	NM_006721	ADK	331	0	0	0	0	0	2	0.957069	1.59633	0.875296	1.44249	1.0945	1.67005	1.21815	2.20956	1.02167	1.58046	1.27633	2.16291	1.19288	1.58461
hsa_circ_0051680	NM_014681	DHX34	218	0	0	0	0	0	0	0.974836	2.09156	0.803299	1.77139	1.0046	1.99042	1.29587	1.3807	0.970414	2.03852	1.44278	1.3321	1.47744	1.97567
hsa_circ_0008063	NM_194458	UBE2J2	242	0	0	0	0	0	0	0.590247	0.916016	0.602102	0.950118	0.637049	0.931181	0.562879	2.11272	0.63503	0.919701	0.606695	2.14579	0.633651	0.923566
hsa_circ_0000184	NM_016121	KCTD3	352	1	0	0	0	0	1	0.152993	1.13934	0.167129	0.800662	0.158087	1.16223	0.198452	0.295013	0.225969	1.0637	0.240325	0.312688	0.194696	1.19856
hsa_circ_0008916	NM_199040	NUDT4	156	0	0	0	0	0	0	1.05626	1.96573	0.824732	1.763	1.04851	1.97615	1.4047	1.68973	1.053	1.95186	1.45218	1.65293	1.46185	1.93785
hsa_circ_0080337	NM_001024943	ASL	344	0	0	0	0	0	1	0.834835	1.46489	0.960612	1.64557	0.916275	1.41514	0.988686	1.89529	0.876954	1.5214	1.08018	1.79639	0.959175	1.51725
hsa_circ_0004220	NM_004284	CHD1L	449	0	1	0	0	0	1	0.585035	0.83256	0.679685	0.921525	0.606658	0.835337	0.515534	2.17146	0.512706	0.829306	0.513138	2.25003	0.525042	0.807486
hsa_circ_0003273	NM_004238	TRIP12	950	0	0	0	0	0	0	0.430051	0.870831	0.476396	0.887211	0.397325	0.876645	0.491982	1.79727	0.459981	1.05115	0.463264	1.54144	0.516234	0.957172
hsa_circ_0000036	NM_001105556	C1orf38	220	0	0	0	0	0	0	0.952719	1.79824	1.04634	1.82579	1.13983	1.86532	1.53292	2.38583	1.13268	1.94665	1.67553	2.22869	1.64511	1.83924
hsa_circ_0079540	NM_002214	ITGB8	588	0	1	1	1	1	1	1.23242	2.22008	0.630789	1.18858	1.19266	1.98313	1.95821	2.46238	1.24709	1.83856	1.72919	2.60918	1.59073	2.04495
hsa_circ_0002343	NM_152490	B3GALNT2	539	0	0	0	1	0	0	0.635682	1.06203	0.826858	1.16493	0.699563	1.05422	0.556508	1.88562	0.69015	1.0838	0.522222	1.91551	0.536826	1.07869
hsa_circ_0058805	NM_001037131	AGAP1	284	0	0	0	0	0	0	1.92602	2.53043	1.98845	2.64196	1.96046	2.50738	2.42238	3.18797	1.93865	2.4354	1.99715	3.2827	2.03092	2.45639
hsa_circ_0003458	NM_001163790	PTBP3	853	0	0	1	0	2	2	1.77752	2.88268	1.67332	2.85903	1.8603	2.86304	2.22674	2.31752	1.79744	2.82415	2.42484	2.37944	2.37641	2.80346
hsa_circ_0067260	NM_016128	COPG	169	0	0	0	0	0	0	1.83584	2.21016	1.46985	1.94492	1.69897	2.26962	1.73237	2.85581	1.61481	2.19321	1.60134	2.65785	1.61552	2.25572
hsa_circ_0058050	NM_000465	BARD1	1353	0	1	0	1	1	0	0.287315	1.27943	0.173244	0.745352	0.321852	1.31042	0.311106	0.42403	0.268039	1.32917	0.335565	0.44816	0.334261	1.31451
hsa_circ_0009715	NM_015074	KIF1B	1353	0	0	0	0	0	3	1.87614	2.86554	1.89665	2.79889	1.94604	2.91641	2.15709	2.37095	1.95375	3.12066	2.27432	2.30413	2.29774	2.87239
hsa_circ_0045306	NM_138363	CEP95	436	0	0	0	1	0	0	0.78059	0.923876	0.608545	0.976519	0.599419	0.925549	0.569644	2.2812	0.588059	0.875911	0.576758	2.31428	0.570018	0.860936
hsa_circ_0020336	NM_017580	ZRANB1	1464	2	1	0	0	1	1	1.83057	2.67416	1.99755	2.89487	1.92528	2.68344	2.21982	2.71412	1.95862	2.70462	2.12977	2.69281	2.09487	2.67242
hsa_circ_0086645	NM_002504	NFX1	530	0	0	0	0	0	0	3.25059	4.37669	3.32734	4.4008	3.24559	4.29462	3.73762	3.82277	3.40481	4.3606	3.69686	3.66122	3.73174	4.37002
hsa_circ_0007066	NM_032442	NEURL4	278	0	0	0	0	0	0	1.04855	2.00021	0.892114	1.67999	1.08211	2.02563	1.36983	1.86781	1.12556	2.11535	1.5115	1.76844	1.5159	1.98535
hsa_circ_0008950	NM_002741	PKN1	254	0	0	0	0	0	0	1.36969	2.65761	0.916755	1.80159	1.41002	2.71428	1.79845	1.6588	1.34728	2.67504	1.97173	1.49804	1.96871	2.68924
hsa_circ_0067871	NM_014498	GOLIM4	656	0	1	0	0	0	1	0.843326	1.77703	0.556861	1.17966	0.902005	1.70072	1.00573	1.80335	0.858153	1.65074	1.10112	1.552	1.14014	1.66318
hsa_circ_0028173	NM_170665	ATP2A2	1774	1	2	0	0	0	3	5.68724	6.76287	5.59232	6.88075	5.69717	6.75272	6.57197	6.52129	5.64351	6.73315	6.50165	6.73372	6.46116	6.7042
hsa_circ_0072490	NM_003711	PPAP2A	491	1	0	0	0	1	0	0.753673	1.74239	0.569282	1.3832	0.769608	1.71521	1.14181	1.42682	0.776242	1.71346	1.0663	1.36394	1.01569	1.71467
hsa_circ_0041871	NM_000937	POLR2A	2130	0	0	0	0	0	0	1.2077	2.16333	0.936408	1.83144	1.22576	2.21278	1.68458	2.09521	1.27954	2.37558	1.79901	2.01084	1.75891	2.1747
hsa_circ_0002441	NM_021067	GINS1	255	0	0	0	1	0	1	0.651987	0.915389	0.719196	1.03628	0.632976	0.933669	0.63952	2.45722	0.65324	0.887185	0.694893	2.48524	0.624249	0.873217
hsa_circ_0008508	NM_017794	KIAA1797	692	0	0	0	1	0	0	0.717009	1.8342	0.602228	1.55579	0.837324	1.86008	1.18777	1.13658	0.797727	1.65306	0.988405	1.12186	0.963759	1.90877
hsa_circ_0052877	NM_021925	C2orf43	235	0	0	1	0	1	0	4.86387	5.99815	5.06073	6.48012	4.88191	5.99861	5.91932	5.40955	4.94191	6.13473	5.49621	5.50251	5.37655	6.00711
hsa_circ_0040414	NM_017853	TXNL4B	321	0	0	1	0	0	1	0.254149	0.937091	0.23351	0.712913	0.308443	0.904904	0.414033	1.54985	0.266405	0.906465	0.429221	1.41128	0.409443	0.89286
hsa_circ_0007457	NM_025137	SPG11	375	0	0	0	0	0	0	0.911753	1.25802	0.98872	1.37953	0.948975	1.23239	0.942627	2.73493	1.01589	1.26144	1.05584	2.7987	1.08151	1.30575
hsa_circ_0022033	NM_014342	MTCH2	112	0	0	0	1	0	0	0.160786	0.604096	0.145472	0.671568	0.159255	0.592997	0.140081	1.49422	0.131012	0.588645	0.116559	1.51198	0.20711	0.627938
hsa_circ_0008662	NM_001002762	DNAJB12	266	0	0	0	0	0	0	0.120361	0.548065	0.132822	0.598608	0.0717177	0.544648	0.151164	1.51468	0.112994	0.573444	0.179381	1.60877	0.122696	0.541088
hsa_circ_0006033	NM_003400	XPO1	357	0	0	1	2	0	1	1.9829	2.5938	2.10455	2.79382	1.87232	2.54068	1.9014	2.95672	1.85286	2.48181	1.9926	2.93607	2.04026	2.48686
hsa_circ_0070133	NM_025074	FRAS1	888	0	0	0	0	0	0	3.07575	3.9036	2.77515	3.47741	3.07012	3.87696	3.44835	4.26141	3.08132	3.98057	3.52578	4.14452	3.49717	3.87558
hsa_circ_0060158	NM_016436	PHF20	862	0	1	0	0	0	5	0.283176	1.2298	0.189614	0.871725	0.310026	1.23623	0.419175	0.817763	0.287673	1.25888	0.415774	0.746637	0.460354	1.25951
hsa_circ_0007591	NM_006310	NPEPPS	331	0	0	0	2	0	1	0.281661	0.686846	0.322925	0.699663	0.357379	0.685139	0.328197	1.96354	0.341139	0.707399	0.39528	1.94802	0.316452	0.719607
hsa_circ_0007761	NM_000333	ATXN7	405	0	0	0	0	0	0	0.967217	1.39562	0.889703	1.21936	1.01234	1.46147	1.11912	2.73202	0.991338	1.34013	1.05854	2.59878	1.05418	1.41473
hsa_circ_0005909	NM_004736	XPR1	371	0	0	0	0	0	0	1.24133	2.29411	1.21598	2.29007	1.30874	2.25885	1.57838	1.87692	1.34323	2.2414	1.65113	1.8077	1.63793	2.29658
hsa_circ_0029803	NM_001260	CDK8	328	0	0	0	0	0	0	0.595415	1.55011	0.320623	1.0885	0.576235	1.44909	0.856129	1.44622	0.727946	1.38649	0.81489	1.50242	0.842952	1.41001
hsa_circ_0029633	NM_003453	ZMYM2	1161	0	0	1	2	0	0	1.82327	2.74217	1.53761	2.38802	2.12406	2.76813	2.22728	3.0096	1.83294	2.79091	2.38922	2.93485	2.32678	2.74946
hsa_circ_0061035	NM_002792	PSMA7	558	0	0	0	0	0	0	1.01481	2.21341	0.695012	1.40018	1.09231	2.1288	1.36247	1.74741	1.03358	2.09523	1.52086	1.65427	1.50911	2.11566
hsa_circ_0069340	NM_016955	SEPSECS	587	0	0	1	2	0	2	0.155237	0.661083	0.231596	0.661757	0.112619	0.608933	0.218371	1.62097	0.175464	0.64396	0.208656	1.59885	0.192813	0.654304
hsa_circ_0007217	NM_005068	SIM1	823	0	0	0	0	0	0	0.566784	0.86294	0.39813	0.965254	0.342812	0.909819	0.440165	1.89529	0.399826	0.861382	0.434088	1.83515	0.488942	0.89929
hsa_circ_0000401	NM_001077401	ACVRL1	102	0	0	0	0	0	0	1.63963	2.49857	1.25607	2.13137	1.56825	2.45685	2.00096	2.71036	1.576	2.4884	2.15489	2.64176	2.07061	2.50913
hsa_circ_0004368	NM_031922	REPS1	352	1	0	0	0	0	0	1.9562	3.12884	2.01326	3.32245	1.96073	3.11524	3.70271	2.93954	2.01547	3.18371	2.70074	3.1084	2.33966	3.09835
hsa_circ_0005623	NM_001076785	SLC7A6	775	0	0	0	0	0	0	2.19172	3.33786	1.96665	3.17554	2.22274	3.30195	2.65581	2.93365	2.23776	3.26787	2.93957	2.87652	2.77436	3.32696
hsa_circ_0056754	NM_152522	ARL6IP6	133	0	0	0	0	0	0	0.518245	0.817611	0.555037	0.877442	0.458936	0.803462	0.504997	2.33621	0.488587	0.832424	0.54769	2.36567	0.504064	0.779493
hsa_circ_0072932	NM_002270	TNPO1	379	0	0	0	0	0	0	2.13407	2.87585	2.22186	3.15323	2.18221	2.88328	2.36484	3.14493	2.22524	2.98147	2.41207	3.1984	2.3797	2.92243
hsa_circ_0008351	NM_032773	LRCH3	4727	2	4	2	1	1	8	0.341005	0.996271	0.37307	1.01784	0.334924	0.956335	0.396312	1.60057	0.411623	0.962617	0.456483	1.5877	0.513453	0.970569
hsa_circ_0058698	NM_152383	DIS3L2	349	0	0	0	0	0	0	2.4674	3.65622	1.80326	2.94468	2.44391	3.65535	2.87387	3.07303	2.47173	3.6618	3.12904	2.96009	3.15684	3.66365
hsa_circ_0014923	NM_001098398	COPA	234	0	0	0	0	0	0	1.14647	2.12259	0.783028	1.56913	1.07101	2.09805	1.31265	1.85145	1.08844	2.10229	1.41246	1.69382	1.38239	2.08695
hsa_circ_0002820	NM_001031835	PHKB	1382	0	1	1	1	1	0	0.102055	0.642127	0.0935335	0.698879	0.113317	0.657416	0.156125	1.47571	0.121307	0.628665	0.131927	1.48622	0.171723	0.628842
hsa_circ_0000391	NM_052885	SLC2A13	57799	83	48	44	44	52	88	0.154776	1.40698	0.148054	0.832381	0.223886	1.38299	0.301679	0.354155	0.159209	1.37328	0.39005	0.296809	0.364503	1.45126
hsa_circ_0002488	NM_139078	MAPKAPK5	188	0	0	0	0	0	1	1.38921	2.30437	1.33449	2.1034	1.42733	2.39388	1.60549	2.33399	1.40932	2.45578	1.773	2.06817	1.73447	2.37847
hsa_circ_0007116	NM_014957	DENND3	435	0	0	0	0	0	0	1.66259	2.71507	1.46598	2.39185	1.65711	2.73162	1.75343	2.39034	1.65027	2.61436	2.01326	2.07892	2.08859	2.73588
hsa_circ_0088255	NM_002581	PAPPA	258	0	0	0	1	0	0	0.169277	1.40567	0.134839	0.862784	0.292082	1.38739	0.230359	0.302877	0.235022	1.29162	0.31486	0.377647	0.210595	1.33532
hsa_circ_0017069	NM_152490	B3GALNT2	650	0	0	0	1	0	0	0.519219	1.01245	0.728494	1.20325	0.612682	0.979906	0.530331	1.98081	0.595781	1.04564	0.503101	2.05265	0.443976	1.0506
hsa_circ_0001977	NM_152227	SNX5	1027	0	0	0	0	1	2	1.17051	2.13156	1.06306	2.00752	1.183	2.31658	1.5382	1.99704	1.17084	2.13975	1.63365	2.00842	1.58479	2.13923
hsa_circ_0000699	NM_001114	ADCY7	439	0	0	0	0	0	0	0.487844	1.54485	0.552967	1.58376	0.413839	1.52015	0.705407	0.89962	0.442476	1.54509	0.78479	0.904693	0.760945	1.54633
hsa_circ_0005029	NM_033505	EPT1	516	0	0	0	0	0	0	1.16554	2.26516	0.902287	2.02614	1.16354	2.30866	1.6439	1.98453	1.17906	2.32473	1.82344	1.93902	1.81857	2.24852
hsa_circ_0084666	NM_024790	CSPP1	170	1	0	0	1	0	0	0.410612	0.844547	0.413072	0.802654	0.436097	0.843309	0.434443	2.12631	0.340459	0.824693	0.385116	1.9367	0.412652	0.861382
hsa_circ_0008861	NM_018268	WDR41	530	0	0	0	0	1	0	2.04875	3.22751	1.702	3.02883	2.04529	3.23084	2.39723	2.52342	2.06172	3.28089	2.63933	2.45982	2.64523	3.21635
hsa_circ_0092302	NM_032737	LMNB2	200	0	0	0	0	0	0	1.0573	2.17044	1.05516	2.29375	1.0941	2.16002	1.60109	1.8232	1.23338	2.44273	1.65231	1.77735	1.73961	2.19482
hsa_circ_0061891	NM_003681	PDXK	244	1	0	0	0	0	0	1.05649	2.33317	0.831341	1.72938	1.0732	2.24216	1.39072	1.48686	1.05255	2.20648	1.45203	1.39877	1.36397	2.26808
hsa_circ_0005281	NM_005993	TBCD	403	0	0	0	0	0	0	1.13993	2.03121	1.06021	2.06911	1.17372	2.02592	1.87463	2.3119	1.17437	1.98436	1.53113	2.35345	1.41991	2.04368
hsa_circ_0047891	NM_194449	PHLPP1	490	0	0	0	1	0	0	0.270654	0.715157	0.296921	0.705193	0.347037	0.697055	0.234509	1.92574	0.254075	0.671208	0.220559	1.88593	0.241443	0.712246
hsa_circ_0089852	NM_005647	TBL1X	70	0	0	0	0	0	1	0.447449	1.35148	0.201588	1.08348	0.256953	1.33285	0.351017	0.741211	0.227115	1.33566	0.485654	0.674348	0.412652	1.31261
hsa_circ_0002747	NM_002803	PSMC2	220	0	1	0	0	0	1	0.895037	1.53132	0.876345	1.49151	0.967614	1.58146	1.05248	2.28059	0.964332	1.50553	0.997097	2.34403	1.03297	1.53826
hsa_circ_0078607	NM_021977	SLC22A3	546	0	0	0	0	0	1	1.26265	2.19482	1.36164	2.33519	1.30159	2.26388	1.6319	2.16255	1.34194	2.44002	1.75906	2.18651	1.70907	2.29422
hsa_circ_0041252	NM_006224	PITPNA	748	0	0	0	0	0	0	1.54814	2.46622	1.49307	2.6616	1.55719	2.4806	2.01107	2.69097	1.60729	2.63569	2.13967	2.58512	2.0595	2.43878
hsa_circ_0065217	NM_012235	SCAP	485	0	0	0	0	0	0	1.07545	1.30958	0.759673	1.2838	0.724175	1.219	0.704081	2.37051	0.757074	1.22506	0.671003	2.35412	0.730159	1.21005
hsa_circ_0078605	NM_021977	SLC22A3	259	0	0	0	0	0	0	0.958456	2.02017	1.09867	2.24961	0.986439	2.0507	1.18777	1.3915	0.92759	2.09491	1.27897	1.42771	1.24568	2.00727
hsa_circ_0006988	NM_174902	LDLRAD3	346	0	0	0	0	1	0	0.528673	1.57341	0.467301	1.44147	0.569566	1.6296	0.943481	1.38044	0.57616	1.71721	1.06372	1.29857	0.93897	1.61585
hsa_circ_0026285	NM_005171	ATF1	343	0	0	0	1	0	0	1.00377	1.51151	1.10748	1.55269	1.00324	1.53197	0.978922	2.55797	0.992468	1.48422	1.00449	2.54625	1.00429	1.48787
hsa_circ_0005456	NM_002581	PAPPA	1063	0	0	0	0	0	0	0.308634	0.708614	0.289507	0.668347	0.342812	0.742869	0.214455	1.79042	0.250805	0.741719	0.151709	1.88904	0.163017	0.767464
hsa_circ_0092365	NM_022720	DGCR8	200	0	0	0	0	0	0	3.38054	4.2809	3.08721	4.0671	3.22092	4.29248	3.57461	4.12017	3.26973	4.28434	3.63979	4.11364	3.73279	4.33493
hsa_circ_0001953	NM_003411	ZFY	662	0	1	0	0	0	0	0.757331	1.96497	0.481056	1.32531	0.761272	1.84448	0.882106	1.14133	0.708704	1.83943	0.933289	1.08348	0.912591	1.84164
hsa_circ_0003670	NM_033116	NEK9	427	0	0	0	0	1	0	2.41714	3.66003	1.60054	2.52894	2.29381	3.6305	2.52795	2.70589	2.25118	3.62948	2.76144	2.60339	2.9141	3.63243
hsa_circ_0000540	NM_017943	FBXO34	22406	18	11	9	11	12	16	0.991127	1.75112	1.02603	1.89651	1.02467	1.77911	1.22791	2.27028	1.01905	1.82208	1.2677	2.26396	1.3597	1.76207
hsa_circ_0057553	NM_001127257	SLC39A10	2348	1	1	2	7	2	4	0.292067	1.48505	0.19668	0.837647	0.41177	1.50477	0.604363	1.06372	0.342532	1.46584	0.713815	1.10221	0.703305	1.4767
hsa_circ_0054263	NM_020744	MTA3	385	0	0	0	0	0	0	0.929008	1.65776	0.963046	1.66237	0.971655	1.61284	1.1752	2.43066	0.978785	1.66394	1.22685	2.48262	1.21767	1.62693
hsa_circ_0007933	NM_000381	MID1	716	0	0	0	0	0	0	0	0.592837	0.115317	0.788087	0.0438476	0.649203	0.133426	1.36801	0.095939	0.677141	0.151709	1.61049	0.0732473	0.618153
hsa_circ_0040786	NM_017566	KLHDC4	660	0	1	0	0	0	0	0.315421	0.631532	0.255793	0.630069	0.286259	0.61717	0.244981	2.24867	0.290719	0.62508	0.229738	2.18252	0.260002	0.642027
hsa_circ_0008027	NM_016828	OGG1	428	0	0	0	0	0	0	4.57055	5.60454	4.3594	5.62307	4.55394	5.59033	5.21583	5.8055	4.56686	5.63792	5.38369	5.79083	5.32541	5.63604
hsa_circ_0000105	NM_001040033	CD53	269	0	0	0	0	0	0	1.34099	2.35596	0.870403	1.62723	1.31225	2.27603	1.6883	2.47706	1.33482	2.28648	1.71033	2.32957	1.68079	2.3265
hsa_circ_0038646	NM_002738	PRKCB	1034	0	0	0	1	0	1	0.897876	1.70411	0.800054	1.47988	0.97078	1.8191	1.22723	2.32684	0.911836	1.75289	1.28903	2.30361	1.27256	1.72626
hsa_circ_0054254	NM_019063	EML4	187	0	0	1	1	0	1	0.945795	1.78248	0.705041	1.48542	0.99353	1.85979	1.25575	2.2583	0.898734	1.94888	1.3377	2.11862	1.33319	1.77377
hsa_circ_0046572	NM_005993	TBCD	276	0	0	0	0	0	0	0.307408	0.871645	0.373375	0.932408	0.294593	0.825834	0.420003	1.94795	0.309023	0.871572	0.32032	1.89006	0.357228	0.832188
hsa_circ_0001120	NM_001080437	SNED1	208	0	0	0	0	0	0	0.504254	1.69645	0.489499	1.81956	0.494098	1.66246	0.866863	0.725807	0.511153	1.80229	0.766026	0.756799	0.70437	1.66511
hsa_circ_0006352	NM_001145415	SETDB1	1078	0	0	0	1	0	1	2.8555	3.7374	2.90797	3.8164	2.86371	3.70341	3.29602	4.30888	2.90181	3.69895	3.32267	4.25941	3.33208	3.75685
hsa_circ_0087429	NM_006717	SPIN1	210	0	0	0	1	0	0	1.21941	2.29791	0.82512	1.7414	1.2254	2.22323	1.75824	2.55374	1.30848	2.25014	1.80634	2.42407	1.78484	2.25999
hsa_circ_0000266	NM_014661	FAM53B	396	0	0	0	0	0	0	0.944361	2.19505	0.927276	2.37926	0.974642	2.27426	1.37554	1.39465	0.970066	2.39314	1.57587	1.35767	1.63886	2.24958
hsa_circ_0022383	NM_004265	FADS2	537	0	0	0	0	0	0	1.5949	2.89106	1.35775	2.11	1.58403	2.81035	2.6116	2.74693	1.6139	2.75292	2.28094	2.61708	1.88996	2.84593
hsa_circ_0057319	NM_002210	ITGAV	574	0	0	0	0	0	0	1.18111	2.18375	1.1331	2.08622	1.19241	2.1851	1.38427	2.04553	1.17838	2.23973	1.53763	2.02961	1.52307	2.2057
hsa_circ_0002877	NM_020831	MKL1	324	0	0	0	0	0	0	1.3701	2.47269	1.15762	2.07897	1.40246	2.47334	1.78356	2.4007	1.42987	2.58903	1.93269	2.37723	1.94812	2.49485
hsa_circ_0001293	NM_003074	SMARCC1	3485	10	2	3	1	1	8	0.64651	1.2022	0.782517	1.36615	0.688976	1.16908	0.790308	2.45646	0.657097	1.1937	0.786083	2.44286	0.788295	1.17556
hsa_circ_0000630	NM_033028	BBS4	214	0	0	0	1	0	0	0.819531	2.0544	0.570436	1.26287	0.872489	1.90778	1.10902	1.87977	0.821638	1.86904	1.21273	1.63719	1.286	1.95078
hsa_circ_0070649	NM_006323	SEC24B	263	0	0	0	0	0	0	0.133901	0.689751	0.149891	0.818222	0.152089	0.688734	0.210632	1.73032	0.156178	0.727682	0.196455	1.66773	0.164044	0.715217
hsa_circ_0044603	NM_003786	ABCC3	1116	0	0	0	0	0	0	2.55642	3.51899	2.59806	3.64084	2.60461	3.53527	3.20263	3.84401	2.56688	3.56821	3.03259	3.81814	2.99099	3.50533
hsa_circ_0050531	NM_005499	UBA2	190	0	0	0	0	0	0	2.00045	2.96676	1.74139	2.73306	1.93444	2.96053	2.33319	2.99625	1.92408	2.95137	2.37921	2.98367	2.36926	2.97654
hsa_circ_0042196	NM_016113	TRPV2	2221	0	0	0	0	0	0	0.772383	1.58185	0.764894	1.66581	0.741075	1.56927	0.792009	1.67881	0.680833	1.52185	0.815078	1.67324	0.787436	1.56761
hsa_circ_0004271	NM_016128	COPG	320	0	0	0	1	0	0	1.61241	2.75292	1.41151	2.4492	1.62608	2.73692	2.05336	2.59828	1.66231	2.77974	2.16733	2.52874	2.17189	2.77617
hsa_circ_0078383	NM_012454	TIAM2	202	0	0	0	1	0	0	1.19144	1.92303	0.739976	1.37228	1.15604	2.01044	1.53713	2.96569	1.18359	1.92318	1.63424	2.77064	1.56025	1.95916
hsa_circ_0002151	NM_005313	PDIA3	197	1	1	0	0	0	0	1.5375	2.78535	1.00078	1.92083	1.49621	2.75825	1.85291	2.286	1.49489	2.74312	2.03884	2.20537	2.1202	2.79941
hsa_circ_0047378	NM_016271	RNF138	451	0	1	1	0	0	0	1.86676	3.04149	1.71399	2.83526	1.86374	2.97393	2.86856	3.19031	1.87778	2.95481	2.51097	3.04855	2.35188	2.97152
hsa_circ_0092370	NM_018198	DNAJC11	200	0	0	0	0	0	0	0.217726	1.26609	0.242036	1.088	0.302382	1.27979	0.46834	1.13658	0.333674	1.35712	0.491529	1.0876	0.488942	1.30622
hsa_circ_0035277	NM_001174116	DMXL2	223	1	0	0	0	0	0	1.27699	2.52928	1.38307	2.64504	1.28744	2.52482	1.51566	1.68739	1.38583	2.6723	1.66754	1.64346	1.73676	2.54124
hsa_circ_0058792	NM_001037131	AGAP1	510	0	0	0	0	0	1	2.14008	2.61677	2.43278	2.81235	2.08107	2.53341	1.79485	3.7424	2.0613	2.52603	1.93787	3.53394	1.90914	2.61886
hsa_circ_0004840	NM_181501	ITGA1	442	0	0	0	0	0	0	1.87846	2.36042	2.28365	2.65395	1.54851	2.31648	1.7682	3.57815	1.94742	2.38462	1.8757	3.47676	1.82509	2.387
hsa_circ_0072627	NM_001134779	IPO11	1139	0	0	2	0	0	1	1.0532	1.96775	0.941168	2.17126	0.859968	1.9488	1.23244	1.83313	0.830401	1.96412	1.35113	1.84093	1.34846	1.949
hsa_circ_0065299	NM_003074	SMARCC1	233	0	0	0	0	0	0	0.496834	1.14028	0.663646	1.27971	0.52332	1.15635	0.536003	2.0929	0.571005	1.11068	0.517733	1.99226	0.563319	1.18698
hsa_circ_0063604	NM_024821	CCDC134	241	0	0	0	0	0	0	0.335103	0.801873	0.382084	0.88387	0.324778	0.813031	0.305791	2.16543	0.322853	0.776264	0.315123	2.10965	0.306023	0.834206
hsa_circ_0008664	NM_018638	ETNK1	789	2	0	1	1	1	0	0.474251	1.07848	0.552168	1.19478	0.552286	1.01508	0.60632	2.10188	0.505897	1.06744	0.472472	2.15973	0.443372	1.08331
hsa_circ_0086419	NM_017637	BNC2	126	0	0	0	0	0	0	0.944765	2.61376	0.56191	1.65576	0.951699	2.33216	1.12847	1.33924	0.933142	2.06295	1.42264	1.12627	1.46577	2.37944
hsa_circ_0092354	NM_003086	SNAPC4	240	0	0	0	0	0	0	5.15899	6.46271	5.12943	6.62819	5.18406	6.37866	6.36915	6.49424	5.19258	6.427	6.19229	6.53412	6.06832	6.48229
hsa_circ_0071869	NM_005885	6-Mar	223	0	0	0	0	0	0	1.88023	3.04802	1.86457	3.04728	1.97006	3.03636	3.12008	3.28625	1.94595	2.98767	2.44639	3.21825	2.26547	3.0146
hsa_circ_0000370	NM_002017	FLI1	637	0	0	0	1	0	0	1.29288	2.02488	1.2634	2.05781	1.41839	2.16225	1.66523	3.0836	1.24843	2.10159	1.85625	3.19111	1.72279	2.00646
hsa_circ_0056472	NM_032995	ARHGEF4	900	0	0	0	0	0	0	1.46101	2.73407	1.43465	2.79066	1.44472	2.75255	2.07356	2.3265	1.46195	2.8354	2.27721	2.42809	2.29973	2.75442
hsa_circ_0009344	NM_002074	GNB1	269	0	0	0	0	0	0	2.26822	3.10846	2.31763	3.32155	2.24782	3.12262	2.71166	3.65234	2.29003	3.16161	2.53294	3.57298	2.52272	3.13021
hsa_circ_0031851	NM_198794	MAP4K5	127	0	0	0	0	0	0	1.2823	2.56258	1.15945	2.48695	1.20201	2.49358	2.05015	2.09493	1.20455	2.55326	2.14455	2.50835	1.97964	2.5041
hsa_circ_0035559	NM_001136015	ANXA2	209	0	0	0	0	0	0	1.59933	2.90361	1.25439	2.37826	1.60602	2.93455	2.03393	2.35811	1.49963	2.94016	2.24592	2.30066	2.26797	2.89187
hsa_circ_0063756	NM_006486	FBLN1	246	0	0	0	0	0	0	0.81815	2.11467	0.672326	1.58273	0.864756	2.00667	1.01271	1.63098	0.811043	1.97808	1.17762	1.52969	1.29696	2.02555
hsa_circ_0007112	NM_003922	HERC1	956	1	0	0	0	1	1	0.549755	0.985111	0.48469	0.936346	0.510061	0.944402	0.353612	2.21917	0.482752	0.948955	0.37732	2.21847	0.254362	0.981194
hsa_circ_0002637	NM_001080779	MYO1C	279	0	0	0	0	0	0	0.788317	1.36594	0.903379	1.42	0.790317	1.30817	0.718701	2.64848	0.831635	1.24672	0.780682	2.5639	0.768371	1.25463
hsa_circ_0001946	NM_004065	CDR1	1485	0	0	2	0	2	2	2.74524	3.54676	2.66946	3.45114	2.61445	3.4961	3.96585	4.50432	2.55015	3.4461	2.85272	4.45438	2.70385	3.43099
hsa_circ_0062317	NM_003426	ZNF74	223	0	0	0	0	0	0	2.05925	3.13746	1.92957	3.24036	1.91196	3.14373	2.41766	2.88779	1.92303	3.23105	2.5429	2.85294	2.59984	3.12056
hsa_circ_0013587	NM_014813	LRIG2	291	0	0	0	0	0	1	4.28398	5.63168	4.09337	5.05321	4.33015	5.52111	4.34602	4.88379	4.22757	5.50845	4.64001	4.73684	4.72365	5.54243
hsa_circ_0067434	NM_001005861	RYK	473	0	0	0	0	0	0	0.801456	1.97129	0.437403	1.19604	0.871267	1.99284	1.41037	2.0362	0.927368	1.99664	1.15271	1.82641	1.19444	2.01739
hsa_circ_0061179	NM_025224	ZBTB46	970	0	0	0	0	0	1	0.677868	1.1317	0.923899	1.23719	0.704901	1.03954	0.516034	2.74687	0.744755	1.10572	0.5313	2.51812	0.547417	1.11247
hsa_circ_0077179	NM_015525	IBTK	218	0	0	1	1	0	0	1.41826	2.4287	0.815374	1.72487	1.34359	2.53462	1.61648	2.26565	1.38376	2.54858	1.72919	2.2594	1.65658	2.467
hsa_circ_0007961	NM_181784	SPRED2	412	0	0	1	0	0	0	0.620633	1.84186	0.428801	1.55673	0.585858	1.85637	0.832487	1.10969	0.595283	1.92445	0.922928	1.04195	0.926022	1.86379
hsa_circ_0000333	NM_001164162	PPP6R3	80	0	0	0	0	0	0	1.78777	2.86266	1.83677	2.90534	1.78385	2.83335	1.97857	2.68581	1.85205	2.91355	2.12374	2.68002	2.11775	2.88777
hsa_circ_0045932	NM_025090	USP36	214	0	0	0	0	0	0	1.83883	2.76404	1.79595	2.85881	1.80901	2.82122	2.16881	3.19422	1.83465	2.93026	2.32107	3.09155	2.404	2.81868
hsa_circ_0038929	NM_007317	KIF22	290	0	0	0	0	0	0	0.918476	1.47485	0.974722	1.43624	0.958685	1.41822	1.025	3.00657	0.993614	1.39613	0.934917	2.95091	0.976889	1.41999
hsa_circ_0011159	NM_001135218	TAF12	534	0	0	0	0	0	0	1.50519	2.12118	1.69182	2.2416	1.55133	2.09358	1.44528	3.18442	1.52275	2.09669	1.49346	3.27212	1.52726	2.06195
hsa_circ_0063329	NM_001098504	DDX17	200	0	0	0	0	0	0	0.97996	2.16251	0.733084	1.71554	0.955273	2.16239	1.50612	2.14538	0.969514	2.24344	1.61314	2.13222	1.61877	2.16126
hsa_circ_0004816	NM_152227	SNX5	216	0	0	0	0	0	0	2.069	3.26609	1.82661	3.10262	2.07316	3.26719	2.56706	3.09722	2.13978	3.31157	2.80424	3.08729	2.58692	3.29854
hsa_circ_0044468	NM_002204	ITGA3	828	0	0	0	0	0	0	1.09893	2.54828	0.902946	2.0796	1.10068	2.55934	1.47703	1.50274	1.1286	2.57846	1.61865	1.49778	1.62262	2.56405
hsa_circ_0003952	NM_025150	TARS2	325	0	0	0	0	0	0	1.08262	2.27793	0.708359	1.7587	1.0583	2.29575	1.4161	1.9917	0.996942	2.26893	1.56468	1.85759	1.56626	2.32361
hsa_circ_0062426	NM_014337	PPIL2	263	0	0	0	0	0	0	0.576601	1.06649	0.591141	1.11932	0.622155	1.07916	0.719139	2.69952	0.601369	1.16014	0.676417	2.68483	0.721349	1.09643
hsa_circ_0065220	NM_012235	SCAP	379	0	0	0	0	0	0	0.471116	1.09017	0.462993	1.10379	0.442156	1.03478	0.547908	2.33923	0.429009	1.02959	0.560187	2.32267	0.586714	0.987738
hsa_circ_0059545	NM_032985	SEC23B	481	0	0	0	0	0	0	0.768634	2.00201	0.459529	1.44196	0.788652	1.98273	1.1453	1.79442	0.82575	2.04635	1.28407	1.70834	1.23757	1.96359
hsa_circ_0060937	NM_000782	CYP24A1	350	0	0	0	0	0	0	1.81478	3.01471	1.63257	2.54584	1.86234	2.93164	2.15591	2.91611	1.84212	2.91534	2.19961	2.83156	2.2018	2.98479
hsa_circ_0001861	NM_012203	GRHPR	321	0	0	0	0	0	0	1.72987	2.86195	1.41826	2.35735	1.73894	2.91193	2.00548	2.73919	1.71768	2.88229	2.1673	2.72594	2.15217	2.88229
hsa_circ_0005630	NM_001002814	RAB11FIP1	3262	1	0	0	0	0	1	1.2553	2.77019	0.750435	2.09033	1.16852	2.76823	1.4455	1.19477	1.19754	2.70216	1.58757	1.17826	1.67236	2.81557
hsa_circ_0005428	NM_001048166	STIL	741	1	0	0	0	1	0	1.56764	3.06904	1.37285	2.28933	1.50017	2.99726	1.37752	1.4661	1.46573	2.95641	1.647	1.37005	1.80547	3.03971
hsa_circ_0008153	NM_006537	USP3	477	0	1	0	0	0	1	0.583505	1.74419	0.503172	1.63939	0.656099	1.74793	0.821493	1.38149	0.675755	1.81647	0.86377	1.35515	0.844223	1.73693
hsa_circ_0043785	NM_012448	STAT5B	560	0	0	1	0	1	0	1.55095	2.97646	1.03106	2.23971	1.51406	3.02287	2.10709	2.3526	1.57229	3.07537	2.31401	2.2593	2.30213	2.95835
hsa_circ_0004808	NM_032236	USP48	246	0	0	0	0	0	0	1.26214	2.31311	1.09231	2.17356	1.22877	2.24232	1.63505	2.51139	1.27046	2.29743	1.72369	2.5233	1.63237	2.27922
hsa_circ_0005348	NM_033390	ZC3H12C	752	1	0	0	1	0	2	0.243348	0.827685	0.225625	0.798996	0.270354	0.828557	0.235762	2.07775	0.301663	0.823815	0.215795	2.07474	0.286448	0.846758
hsa_circ_0008309	NM_003590	CUL3	312	0	0	0	1	0	1	2.56232	3.95315	1.53403	2.81978	2.51186	3.80613	2.77473	3.46288	2.40877	3.76492	3.04747	2.9283	3.1841	3.83587
hsa_circ_0001836	NM_002919	RFX3	111	0	0	0	0	0	0	0.369816	1.98587	0.469588	1.59513	0.499378	1.81977	0.429978	0.470492	0.448373	1.80915	0.588745	0.462495	0.718458	1.97707
hsa_circ_0042986	NM_015355	SUZ12	302	0	0	0	0	0	0	2.4978	3.73203	2.28788	3.42391	2.44021	3.66616	2.9969	3.47892	2.49758	3.60962	2.89268	3.38784	2.73796	3.6484
hsa_circ_0010433	NM_020816	KIF17	249	0	0	0	0	0	0	0.377276	0.900593	0.326899	0.903855	0.286763	0.866663	0.212678	2.09939	0.314833	0.87383	0.231589	2.09592	0.255765	0.874975
hsa_circ_0034972	NM_014444	TUBGCP4	313	0	0	0	0	0	1	4.83994	6.36212	4.78354	6.2332	4.82066	6.25189	6.1643	6.11187	4.82808	6.24193	6.06068	6.3629	5.74691	6.30549
hsa_circ_0001301	NM_003363	USP4	577	0	0	0	0	0	0	0.610893	1.8166	0.314416	0.984132	0.59722	1.82835	0.853995	1.66183	0.622884	1.81618	0.936084	1.56822	0.939968	1.84398
hsa_circ_0000034	NM_205861	DHDDS	219	0	0	0	0	0	0	2.10992	3.42492	2.09625	3.71535	2.06741	3.4483	2.7084	3.17994	2.12494	3.53089	3.02543	3.09694	3.07578	3.46654
hsa_circ_0000715	NM_015020	PHLPP2	533	0	0	1	0	0	0	1.98377	3.16239	1.96469	3.03386	1.97109	3.16822	2.33227	3.14558	2.04768	3.27347	2.51005	3.06203	2.51149	3.17221
hsa_circ_0011929	NM_001905	CTPS	222	0	0	0	0	0	0	1.20729	1.77153	1.17061	1.66347	1.53026	2.17947	1.62395	3.92513	1.22132	1.78107	1.68871	3.76344	1.64556	1.74275
hsa_circ_0007387	NM_015910	WDPCP	1051	1	0	0	1	1	1	1.70818	2.95818	1.58214	2.66845	1.70315	2.98883	2.13045	2.84997	1.75427	3.04635	2.23744	2.65727	2.22611	2.97501
hsa_circ_0000422	NM_139207	NAP1L1	103	0	0	0	0	0	0	1.39674	2.54776	0.709862	1.46141	1.41801	2.54838	1.92885	3.02805	1.40799	2.42745	1.94708	2.89583	1.84857	2.56221
hsa_circ_0000714	NM_001605	AARS	823	1	0	0	0	0	0	5.61003	6.93405	5.50546	7.29291	5.60679	6.9194	6.79348	7.24366	5.61815	6.85106	6.76501	7.24587	6.70879	6.9387
hsa_circ_0078610	NM_021977	SLC22A3	1181	0	0	1	0	0	1	1.52699	2.66193	1.50352	2.67436	1.51843	2.73451	1.98268	2.85371	1.65445	2.82926	2.08432	2.66408	2.02978	2.72101
hsa_circ_0048129	NM_001033026	C19orf6	101	0	0	0	0	0	0	1.89117	3.20032	1.63212	2.89183	1.82498	3.18685	2.38552	2.90657	1.81965	3.22583	2.52676	2.95141	2.53217	3.14741
hsa_circ_0008533	NM_007098	CLTCL1	558	0	0	0	0	0	1	1.48566	2.67055	1.35374	2.52492	1.52074	2.68885	2.14972	2.83758	1.53618	2.67111	1.94873	2.75114	1.89393	2.64506
hsa_circ_0000613	NM_006537	USP3	363	0	1	0	0	0	1	0.680565	1.85087	0.508444	1.63334	0.710088	1.86992	0.815611	1.46078	0.653578	1.92575	0.856659	1.47767	0.900706	1.83484
hsa_circ_0089466	NM_014279	OLFM1	633	0	0	0	1	0	1	1.39411	1.47531	1.43241	2.03683	1.41658	1.94364	1.18777	3.38531	1.44108	1.91149	1.23338	3.49549	1.16852	1.98999
hsa_circ_0001282	NM_001172713	GOLGA4	1853	1	3	2	1	3	0	1.96431	3.25043	1.79978	2.54712	1.94399	3.21166	2.11709	2.88109	1.93612	3.23953	2.30692	2.91198	2.24071	3.23523
hsa_circ_0029634	NM_003453	ZMYM2	246	0	0	0	0	0	0	3.19595	3.7418	3.2773	4.03768	3.22623	3.74288	4.14497	5.9815	3.21478	3.74439	3.59182	6.14558	3.55483	3.78237
hsa_circ_0089823	NM_000047	ARSE	245	0	0	0	0	0	0	0.425848	0.932731	0.668939	1.10463	0.534729	0.934789	0.372851	2.85371	0.630608	0.99397	0.502718	2.73783	0.432846	0.988028
[truncated: 1,087 more rows]
