# Supplementary material for: CPSF3 Promotes Pre-mRNA Splicing and Prevents CircRNA Cyclization in Hepatocellular Carcinoma
Source: Cancers (Basel). 2023 Aug 11;15(16):4057. doi: 10.3390/cancers15164057 (PMC10452738; doi:10.3390/cancers15164057)
Supplement: Supplementary file 1 [file cancers-15-04057-s001.zip › supplementary file S7.xlsx]

## Sheet: circRNA_expression
#ID	CircRNA	KO-Con	KO	OE-Con	OE
1:103565435|103575540	#N/A	0	0	30.138	0
1:10526468|10526952	#N/A	1375.47	0	0	0
1:108331171|108338690	#N/A	0	0	87.3961	92.7644
1:108730674|108733532	#N/A	0	0	566.08	0
1:108931063|108932922	#N/A	95.416	85.4611	109.67	64.1421
1:112576986|112591603	hsa_circ_0110464	0	0	468.856	0
1:113906996|113908191	hsa_circ_0110532	0	0	1255.43	0
1:114463104|114464388	hsa_circ_0004127	0	0	2759.1	6777.58
1:114739339|114747588	#N/A	188.675	0	0	24.1589
1:115659641|115664268	hsa_circ_0002623	0	0	0	0
1:117402186|117420649	hsa_circ_0000118	0	3841.68	13865.4	11353.2
1:117402186|117442325	hsa_circ_0110599	0	2458.85	9916.88	5536.42
1:117402186|117466427	hsa_circ_0000120	0	0	590.266	0
1:13773078|13782831	#N/A	182.38	81.676	0	0
1:151237066|151237402	#N/A	0	0	0	887.141
1:151638888|151668635	hsa_circ_0014186	0	0	2178.53	0
1:15478845|15479317	#N/A	0	0	617.542	0
1:155438327|155459898	hsa_circ_0003247	0	0	2243.43	605.652
1:155853276|155853806	hsa_circ_0000139	3350.16	0	3025.49	0
1:15918926|15936266	hsa_circ_0010114	0	0	313.046	288.656
1:162605061|162606298	#N/A	0	429.008	0	0
1:167765583|167776166	hsa_circ_0000153	0	0	0	807.581
1:167966629|167975015	#N/A	0	0	0	83.175
1:168369023|168379782	#N/A	0	61.6998	0	0
1:169978085|170031975	hsa_circ_0111121	0	0	254.884	0
1:172551512|172557794	#N/A	5569.12	0	783.803	0
1:172551512|172570730	#N/A	0	3334.61	0	0
1:172551512|172591071	hsa_circ_0111168	899.609	0	0	0
1:173755923|173766289	#N/A	0	0	822.346	0
1:173992755|173993135	hsa_circ_0004927	0	0	574.994	0
1:176074216|176095434	#N/A	0	25.03	0	0
1:179063927|179064496	hsa_circ_0008653	0	0	0	4106.68
1:180984677|180993425	hsa_circ_0007905	0	0	3735.26	0
1:186893011|186911389	#N/A	0	0	824.202	0
1:197138610|197139336	#N/A	2141.08	0	0	0
1:197642711|197658369	hsa_circ_0006324	0	0	776.854	0
1:200043774|200120955	hsa_circ_0015814	0	564.532	0	0
1:204112915|204114605	hsa_circ_0004777	0	1901.36	1394.26	0
1:204112915|204117707	hsa_circ_0003600	0	0	0	0
1:204261306|204274809	#N/A	0	3222.77	0	0
1:205616478|205623891	#N/A	3563.05	2514.37	1701.95	1524.23
1:205616478|205627874	#N/A	0	0	140.961	87.4401
1:212086682|212087256	#N/A	0	2078.26	0	0
1:212863725|212885396	hsa_circ_0000182	0	0	1753.86	0
1:213117317|213129889	hsa_circ_0005522	0	0	1438.12	0
1:213960110|213966258	#N/A	0	172.747	0	0
1:213996469|214011715	hsa_circ_0111952	0	2471.76	0	0
1:214543923|214544489	#N/A	0	1405.06	0	0
1:219193082|219218712	hsa_circ_0006963	0	56.984	0	0
1:219193082|219241308	#N/A	69.1626	19.2723	0	0
1:219294061|219295151	hsa_circ_0111998	1019.1	0	0	0
1:22060450|22060631	#N/A	0	0	0	1095.12
1:224952670|224968874	#N/A	0	1381.59	879.811	0
1:224952670|224974153	#N/A	281.675	0	380.281	196.366
1:224952670|225007544	#N/A	6343.8	0	8662.04	0
1:224952670|225023865	#N/A	0	0	1035.24	0
1:225002783|225097239	#N/A	0	0	0	0
1:225023615|225051795	#N/A	0	0	186.604	0
1:231795242|231818517	hsa_circ_0007848	0	5739.68	0	0
1:233198939|233252788	hsa_circ_0006881	0	0	237.092	0
1:233346442|233362293	hsa_circ_0112428	0	0	195.513	0
1:235465636|235494828	hsa_circ_0017065	1220.12	0	0	0
1:235470850|235494828	hsa_circ_0017069	0	0	449.38	0
1:236850344|236853088	hsa_circ_0017160	0	0	2667.55	0
1:245002121|245017326	hsa_circ_0008294	2257.53	0	0	0
1:246186743|246193963	hsa_circ_0008650	215.561	0	0	0
1:246621429|246634587	hsa_circ_0017311	0	0	0	1589.04
1:247155566|247159813	#N/A	0	0	0	1008.75
1:247156406|247159813	#N/A	0	5191.11	1152.46	0
1:247157000|247159813	#N/A	0	0	465.971	0
1:26257597|26259802	hsa_circ_0000033	0	0	3501.16	0
1:26272907|26273610	#N/A	2526.9	0	0	0
1:26729651|26732792	hsa_circ_0008494	0	5256.86	5218.23	3917.01
1:28459085|28466535	hsa_circ_0005406	0	2775.85	0	0
1:30992390|30995220	hsa_circ_0000043	0	0	6835.61	0
1:31915895|31919658	hsa_circ_0007364	0	2886.48	0	2038.99
1:32602829|32604856	#N/A	0	392.834	0	0
1:32631827|32634792	#N/A	0	0	0	201.596
1:32814621|32815155	#N/A	0	0	682.47	0
1:35093914|35110447	hsa_circ_0113137	0	0	352.774	0
1:35358925|35361789	hsa_circ_0113152	0	3869.03	0	0
1:35816882|35826835	hsa_circ_0003986	0	0	0	0
1:36042355|36069780	#N/A	0	0	13.313	0
1:37866459|37874088	hsa_circ_0005807	0	3250.69	0	0
1:40514515|40515918	hsa_circ_0113347	0	283.714	0	0
1:41575544|41585318	hsa_circ_0011950	0	0	0	52.1939
1:42773563|42775479	hsa_circ_0113401	0	0	0	0
1:42773563|42775522	#N/A	0	0	272.479	0
1:44308310|44339322	hsa_circ_0007693	0	3398.34	0	0
1:44411981|44412722	hsa_circ_0012152	0	0	3346.13	3357.67
1:46055795|46080750	hsa_circ_0012300	0	0	0	0
1:47280241|47282459	hsa_circ_0000069	0	3552.18	1414.68	0
1:51405905|51408332	hsa_circ_0004877	0	0	1089.91	0
1:52493611|52509712	hsa_circ_0003632	0	0	3517.22	0
1:52515891|52526373	hsa_circ_0012553	0	0	1123.45	0
1:58506060|58536741	hsa_circ_0000072	0	1074.5	759.79	576.043
1:58714832|58718748	#N/A	0	0	316.93	279.86
1:59321536|59346398	#N/A	0	0	0	21.3327
1:59321536|59378837	#N/A	0	0	38.8944	26.5394
1:59339958|59378837	hsa_circ_0006633	0	4137.56	0	0
1:5947104|5961949	hsa_circ_0009461	0	882.246	0	0
1:5961794|5986327	hsa_circ_0005719	0	0	924.358	1121.3
1:61359880|61366662	#N/A	65.5659	0	0	0
1:62577262|62663130	#N/A	0	0	44.9012	0
1:64629355|64641969	hsa_circ_0113889	0	0	0	623.822
1:65364635|65366196	hsa_circ_0002454	2541.34	0	4172.82	3701.49
1:66891154|66905375	hsa_circ_0006677	0	0	1698.24	632.065
1:70292388|70315566	hsa_circ_0000085	0	0	1945.79	0
1:77801331|77815231	hsa_circ_0002570	0	0	0	1993.11
1:77801331|77875111	hsa_circ_0114206	0	0	333.064	0
1:84179177|84214317	hsa_circ_0114303	0	0	413.033	0
1:90935408|90941309	#N/A	0	112.486	0	0
1:90937485|90941309	hsa_circ_0114428	1159.43	0	0	0
1:90937485|90982370	hsa_circ_0114428	0	394.213	177.387	0
1:91504387|91506673	#N/A	0	2148.14	0	174.299
1:91883312|91884061	#N/A	0	0	0	265.748
1:92088698|92129776	hsa_circ_0114463	0	880.783	0	0
1:92177811|92182595	hsa_circ_0114470	0	0	0	0
1:94201720|94231643	hsa_circ_0013225	0	0	278.082	0
1:94220258|94231643	hsa_circ_0003310	0	0	0	0
10:101667886|101676436	hsa_circ_0008362	1744.05	5467.33	1861.4	2149.43
10:101672915|101676436	hsa_circ_0000255	0	0	1231.73	1440.8
10:101804745|101811589	#N/A	0	77.5912	0	0
10:102348235|102349230	#N/A	0	799.867	0	0
10:103622470|103661114	#N/A	0	6840.08	0	0
10:104358341|104406793	#N/A	0	0	0	88.7009
10:1072116|1096246	hsa_circ_0000205	0	0	0	1431.08
10:1084403|1096246	hsa_circ_0000206	5390.71	4828.29	0	1509.93
10:1084403|1105267	hsa_circ_0017453	3459.74	0	0	0
10:110075618|110079297	hsa_circ_0092623	0	108.243	0	0
10:110964125|110965061	hsa_circ_0000261	0	0	0	0
10:110964125|110985765	hsa_circ_0020028	0	2099.75	0	0
10:112134122|112134895	#N/A	2298.37	0	0	0
10:11747349|11755608	hsa_circ_0017695	0	0	0	2603.83
10:11936545|11948508	#N/A	0	0	855.753	0
10:11997672|12014184	hsa_circ_0000213	0	0	1253.64	0
10:12400016|12403369	hsa_circ_0093015	0	0	174.178	89.1373
10:124038515|124046724	hsa_circ_0093028	0	0	128.715	761.176
10:124484139|124498128	hsa_circ_0020311	0	0	439.024	0
10:124681607|124682379	hsa_circ_0003570	0	2920.09	902.443	377.875
10:124942457|124943307	hsa_circ_0000268	9929.43	8893.47	4204.69	0
10:126970702|127000307	hsa_circ_0004102	6630.75	5373.34	1322.06	1167.42
10:13280657|13284051	#N/A	0	0	0	0
10:179994|221356	#N/A	0	0	0	0
10:27022558|27033377	#N/A	0	1183.4	520.672	0
10:27067157|27086609	#N/A	0	0	203.978	0
10:27169944|27171083	hsa_circ_0018037	0	1747.08	0	0
10:28572719|28574242	#N/A	0	0	0	130.782
10:29459224|29459837	#N/A	0	1730.01	0	0
10:31373018|31387266	hsa_circ_0003793	0	0	10.2497	0
10:31373018|31387798	hsa_circ_0003793	105.309	0	0	40.4528
10:31908172|31910563	hsa_circ_0000231	25205.3	28763	4690.48	6024.51
10:32451592|32474023	hsa_circ_0093546	0	0	948.367	588.285
10:32451592|32481782	#N/A	0	0	0	26.4067
10:327006|349454	hsa_circ_0093631	0	0	0	636.776
10:34269657|34284245	hsa_circ_0018168	0	0	825.133	1126.05
10:35060874|35071339	#N/A	0	0	3465.56	0
10:35317285|35318034	#N/A	0	0	389.463	0
10:35354474|35355393	#N/A	725.109	0	0	0
10:43154897|43176032	hsa_circ_0093655	0	0	367.649	0
10:440871|486530	#N/A	0	0	0	1935.06
10:48401612|48410168	hsa_circ_0002968	0	6386.12	3219.51	0
10:5699525|5714207	hsa_circ_0000209	0	0	44.7575	0
10:5773842|5800705	#N/A	0	0	0	0
10:5801260|5801458	#N/A	0	0	0	0
10:5814948|5815356	#N/A	0	0	0	974.626
10:58711097|58727319	#N/A	27.4138	0	0	0
10:63380318|63455089	hsa_circ_0093865	0	0	0	0
10:63448451|63448857	hsa_circ_0093870	5463.56	1631.18	1076.53	0
10:68025546|68044563	hsa_circ_0007113	0	0	6745.65	0
10:68174134|68223850	#N/A	0	0	0	0
10:68422225|68422890	hsa_circ_0018513	0	2443.77	0	0
10:68459104|68470163	hsa_circ_0009172	0	0	2830.4	0
10:68468123|68470163	hsa_circ_0006151	0	9044.82	9152.91	0
10:68644698|68647005	hsa_circ_0093998	385.385	517.765	0	0
10:68884260|68886618	hsa_circ_0094034	0	168.857	0	0
10:68905147|68905587	#N/A	0	602.168	0	0
10:69224568|69226375	#N/A	983.924	514.074	0	0
10:7243558|7285954	hsa_circ_0017636	0	0	6619.16	7576.15
10:7276892|7285954	hsa_circ_0000211	0	0	5889.06	10103.3
10:72768995|72788484	#N/A	22.8186	0	0	0
10:73217890|73219111	#N/A	0	0	0	0
10:74000691|74002592	#N/A	0	209.429	0	0
10:74412419|74414442	#N/A	0	0	0	393.895
10:75542504|75547662	#N/A	948.26	128.686	0	0
10:75742599|75814212	#N/A	0	9.27039	0	0
10:76036008|76058783	hsa_circ_0094209	0	5173.17	0	0
10:77814840|77815432	#N/A	0	0	0	1008.32
10:84371014|84373815	hsa_circ_0018992	1883.33	1445.86	265.061	542.589
10:84417771|84425893	hsa_circ_0006956	0	0	0	4708.13
10:84417771|84438707	hsa_circ_0003018	0	0	811.381	0
10:84438512|84477664	hsa_circ_0018998	0	3195.97	0	0
10:86904149|86909332	#N/A	214.474	0	0	0
10:89751346|89762835	hsa_circ_0019079	0	0	4006.93	3571.08
10:91425281|91462184	hsa_circ_0007168	0	0	2370.92	0
10:92531748|92537550	hsa_circ_0000251	0	0	1426.76	0
10:928863|929327	#N/A	0	571.088	0	0
10:92893349|92899644	hsa_circ_0019170	0	0	1636.4	0
10:94441896|94474783	hsa_circ_0008874	0	3872.69	0	0
10:98156093|98163397	hsa_circ_0004419	0	54.529	0	0
10:98166078|98166760	#N/A	2930.16	0	0	0
10:98208101|98209899	hsa_circ_0019390	0	369.033	0	0
11:10152531|10172433	#N/A	33.5176	0	0	0
11:110136663|110137414	hsa_circ_0024258	0	0	776.854	0
11:114517556|114540760	hsa_circ_0095054	0	0	0	8.58914
11:117776791|117780810	hsa_circ_0095105	0	0	0	0
11:118468775|118484975	#N/A	0	0	1371.65	2763.26
11:121035733|121060085	hsa_circ_0095200	0	0	0	27.3929
11:121045674|121060085	hsa_circ_0003302	914.15	1501.09	600.405	1741.15
11:129093621|129164427	hsa_circ_0024843	0	0	1761.98	0
11:129123446|129124894	hsa_circ_0000371	0	0	0	5630.25
11:129123446|129164427	hsa_circ_0007843	0	0	0	0
11:130260856|130261929	hsa_circ_0002484	11180.5	3832.51	5031.47	6216.87
11:13413530|13421838	hsa_circ_0008967	2830.7	1878.05	1239.45	0
11:13413530|13445181	hsa_circ_0003234	1542.43	0	0	0
11:14771937|14789242	hsa_circ_0000277	0	0	1002.62	0
11:17959470|18010139	hsa_circ_0095511	0	572.509	0	0
11:17988597|18008076	hsa_circ_0021412	3403.57	0	372.573	889.781
11:18291442|18292976	hsa_circ_0000280	0	1821.65	2894.26	2734.45
11:18336377|18337175	#N/A	0	0	0	374.176
11:31452718|31463305	#N/A	0	0	0	0
11:32927157|32935435	hsa_circ_0021571	1793.28	2108.12	478.486	0
11:33286413|33287511	hsa_circ_0000284	28529.3	18968.3	21727.9	25934
11:33286413|33328633	hsa_circ_0021594	0	0	477.673	0
11:36227085|36227430	hsa_circ_0006988	0	0	1477.37	0
11:43439707|43441038	#N/A	0	0	328.938	0
11:46474667|46476881	#N/A	0	359.67	0	0
11:62735130|62735961	#N/A	0	0	175.539	0
11:64116219|64202912	#N/A	0	0	0	6.89705
11:70354301|70356254	hsa_circ_0096348	0	0	0	1664.89
11:73707420|73718718	#N/A	0	0	284.917	0
11:74285809|74289130	#N/A	0	0	513.352	0
11:76451858|76472840	hsa_circ_0008467	0	0	422.106	0
11:76463821|76472840	hsa_circ_0007458	0	0	2412.52	0
11:76800286|76802117	#N/A	0	652.294	0	0
11:77683710|77693611	hsa_circ_0000344	0	2276.19	0	0
11:8413495|8464822	hsa_circ_0096614	1327.56	0	0	0
11:8435494|8464822	hsa_circ_0021089	2479.93	0	0	0
11:86556553|86559823	hsa_circ_0023966	0	0	0	3158.1
11:96091892|96093517	hsa_circ_0024085	0	0	449.104	0
12:100033848|100035534	#N/A	0	0	0	0
12:100282943|100298175	hsa_circ_0006258	0	1829.62	2299.98	3531.1
12:101819317|101820797	#N/A	300.293	0	0	0
12:102257215|102282298	#N/A	35.4596	0	0	0
12:1027748|1028572	hsa_circ_0000373	0	1448.49	885.143	0
12:104324628|104325597	#N/A	0	821.307	0	0
12:104861291|104928694	hsa_circ_0027969	0	0	102.634	0
12:104909655|104928694	hsa_circ_0097105	0	0	263.626	0
12:104909655|104931791	hsa_circ_0097107	0	0	55.7721	0
12:104927973|104928694	hsa_circ_0006260	1537.81	0	909.016	0
12:106304093|106340998	#N/A	0	0	0	0
12:106842589|106843947	hsa_circ_0002154	0	0	2022.21	0
12:107556345|107556757	#N/A	3768.93	0	0	0
12:108759938|108761063	#N/A	0	235.84	0	0
12:111552280|111555919	hsa_circ_0002457	0	0	0	8097.01
12:111554158|111555919	hsa_circ_0000439	41264	30114.6	8281.1	0
12:111933886|111943369	hsa_circ_0004206	0	0	558.503	0
12:116230433|116237705	hsa_circ_0000442	0	0	80.3237	68.5106
12:116230533|116237705	hsa_circ_0000443	124.002	0	0	152.825
12:116236821|116237705	hsa_circ_0008151	0	900.19	0	0
12:116928023|116964854	hsa_circ_0003677	0	0	0	2313.09
12:116964697|116988869	hsa_circ_0005916	0	0	0	1773.23
12:116985206|116988869	hsa_circ_0006150	0	0	0	3700.08
12:120154970|120155719	hsa_circ_0000448	0	0	8635.26	18445.2
12:122377389|122380558	hsa_circ_0005465	0	1566.19	0	0
12:12244262|12244655	hsa_circ_0000378	0	0	3706.82	0
12:122777491|122781330	hsa_circ_0007708	0	0	0	0
12:12384693|12385469	#N/A	0	0	187.965	0
12:128808788|128815070	hsa_circ_0006689	0	932.43	0	0
12:132507252|132508350	hsa_circ_0002826	0	483.268	0	0
12:132747832|132755133	hsa_circ_0008567	0	379.727	0	0
12:14423909|14425473	hsa_circ_0097977	0	0	0	0
12:14423909|14438267	hsa_circ_0097979	918.871	0	0	0
12:1706941|1707519	#N/A	0	1605.26	504.486	0
12:20705949|20723254	#N/A	0	0	159.616	0
12:20875235|20901467	#N/A	0	0	128.338	0
12:22484697|22506819	hsa_circ_0025612	0	0	713.128	0
12:22659014|22673660	hsa_circ_0025619	0	0	1380.42	0
12:23845983|23896024	hsa_circ_0098181	0	3596.7	0	0
12:26376017|26376838	#N/A	811.558	0	0	0
12:28305649|28307749	hsa_circ_0007723	5237.76	2274.57	3283.75	1707.16
12:29659880|29660885	hsa_circ_0025765	0	0	0	594.367
12:29751666|29758777	hsa_circ_0025767	0	0	1913.3	0
12:31278182|31279153	#N/A	1143.86	1229.43	0	0
12:31495810|31499671	hsa_circ_0007680	0	137.487	94.5176	0
12:32598497|32611283	hsa_circ_0025843	2410.48	899.58	494.744	0
12:40028301|40048210	hsa_circ_0007918	0	0	791.591	0
12:40028301|40092933	#N/A	0	0	0	6.16747
12:42210355|42210680	hsa_circ_0098553	1360.04	0	0	0
12:45836589|45839496	hsa_circ_0025951	0	0	552.517	0
12:46261296|46261851	#N/A	0	0	919.371	0
12:48083591|48098124	hsa_circ_0098657	0	1759.94	0	0
12:50427762|50430570	hsa_circ_0003664	0	0	0	0
12:56298342|56298763	#N/A	0	3775.68	692.173	2361.5
12:65308529|65369026	#N/A	0	0	15.7779	0
12:66529831|66541950	#N/A	0	0	18.0753	0
12:69244455|69245849	#N/A	0	856.632	0	0
12:69251129|69262562	hsa_circ_0000417	9595.57	2408.11	0	0
12:69755384|69756663	hsa_circ_0099132	0	0	0	0
12:69800209|69801721	hsa_circ_0000419	20215.2	12070.7	0	0
12:71626260|71629037	hsa_circ_0008912	0	0	743.628	0
12:787402|788617	#N/A	0	0	0	163.907
12:82857010|82857580	hsa_circ_0002886	0	1627.75	0	698.112
12:8713811|8754093	hsa_circ_0025373	0	0	0	6352.54
12:88111202|88131218	hsa_circ_0099414	692.732	0	0	0
12:88148288|88176319	hsa_circ_0027689	0	0	450.15	0
12:89466770|89472275	hsa_circ_0027702	0	0	1007.23	0
12:89655679|89656107	hsa_circ_0007621	0	0	0	0
12:95208843|95211267	hsa_circ_0099549	825.279	383.277	993.733	1356.14
13:100257595|100273346	hsa_circ_0000500	0	0	0	1164.2
13:100301460|100309908	hsa_circ_0002664	0	0	0	1642.67
13:102807146|102822159	hsa_circ_0099800	0	0	927.972	0
13:109278873|109280025	#N/A	0	0	0	172.863
13:112516440|112527484	#N/A	0	1811.24	0	1045.7
13:113520616|113539507	hsa_circ_0004361	0	0	1570.41	2571.76
13:114052052|114057474	hsa_circ_0031067	451.048	0	0	0
13:21157922|21172681	hsa_circ_0007547	0	0	431.246	0
13:21381434|21391854	hsa_circ_0029703	0	0	0	0
13:23805950|23886506	#N/A	0	0	0	240.278
13:24892643|24913091	hsa_circ_0100098	0	242.739	0	0
13:24903926|24913091	hsa_circ_0100099	0	0	0	0
13:26337567|26353880	hsa_circ_0029803	0	0	667.905	1822.97
13:32517857|32527532	hsa_circ_0029935	8596.66	11293	0	0
13:40559509|40560860	hsa_circ_0030042	2960.51	0	0	0
13:41252645|41260915	hsa_circ_0030062	4415.8	0	517.903	0
13:41316846|41336756	hsa_circ_0030067	0	0	152.134	0
13:41811225|41819386	hsa_circ_0004711	0	0	1810.52	2196.26
13:41865736|41868477	hsa_circ_0000478	0	0	1058.32	3466.28
13:45355251|45357661	#N/A	0	330.431	0	0
13:45985297|46020557	hsa_circ_0100600	0	0	158.634	0
13:49451553|49451909	hsa_circ_0030253	0	2603.49	0	0
13:49451553|49467960	hsa_circ_0030254	0	0	1284.88	0
13:60439688|60467379	hsa_circ_0003441	0	0	2920.97	2657.48
13:75560753|75569507	hsa_circ_0000494	0	0	2260.28	0
13:75604769|75636726	#N/A	201.785	70.631	0	0
13:75621763|75636726	#N/A	0	0	0	0
13:90528103|90538457	#N/A	107.372	0	0	0
13:93353537|93357037	#N/A	190.546	0	0	0
13:95161189|95170628	#N/A	0	0	482.965	0
13:95161189|95188542	#N/A	0	0	0	1061.9
13:95970112|95996135	hsa_circ_0101079	0	0	1263.4	0
13:95970112|95999307	hsa_circ_0101080	0	0	2163.68	0
13:95985239|95996135	hsa_circ_0003836	0	0	373.662	0
13:97228808|97229990	#N/A	0	897.907	0	0
13:98236035|98236762	#N/A	916.347	0	0	0
13:98270851|98271346	hsa_circ_0101106	0	1338.49	0	0
14:102194938|102209862	hsa_circ_0002553	0	1564.26	506.059	0
14:103778745|103797518	hsa_circ_0005791	0	1154.59	0	0
14:105252507|105272894	hsa_circ_0005309	0	0	1785.94	0
14:21503173|21503881	hsa_circ_0000523	0	0	1054.93	0
14:32090502|32094386	hsa_circ_0101642	5952.68	1674.68	0	307.816
14:32090502|32117287	#N/A	356.969	89.2259	0	40.9248
14:34783762|34792921	#N/A	0	0	678.664	0
14:37285318|37308519	hsa_circ_0004455	0	0	1525.88	0
14:37285318|37369624	hsa_circ_0004204	0	0	494.521	0
14:39276934|39348977	hsa_circ_0031742	2849.55	1215.36	0	0
14:45008913|45032376	hsa_circ_0031757	1714.28	0	0	0
14:45148837|45159280	hsa_circ_0101878	0	0	0	0
14:45175071|45176976	hsa_circ_0101884	350	0	0	0
14:50150008|50153173	hsa_circ_0101992	0	0	0	1219.03
14:50640750|50645014	hsa_circ_0007101	0	0	0	0
14:54702062|54702580	hsa_circ_0004846	0	0	0	2304.17
14:54981540|55000992	hsa_circ_0032008	0	0	0	0
14:56585001|56625530	#N/A	0	0	0	0
14:60115719|60125823	hsa_circ_0102282	0	0	0	365.23
14:63626146|63626857	#N/A	936.939	0	0	0
14:63998914|64022863	hsa_circ_0102377	0	406.938	0	0
14:64450035|64452035	#N/A	0	0	145.976	99.6057
14:65561337|65561766	hsa_circ_0003028	0	4631.79	0	0
14:65561337|65629606	hsa_circ_0102434	0	0	0	0
14:70988570|70995925	hsa_circ_0032406	0	0	695.469	0
14:71045133|71057724	hsa_circ_0001997	0	0	370.682	0
14:72993143|72998315	hsa_circ_0032492	0	0	608.536	0
14:75046376|75049718	hsa_circ_0032649	2793.72	1429.86	0	566.394
14:80497469|80530886	hsa_circ_0007332	0	2239.63	0	0
14:80698208|80698462	#N/A	0	0	859.109	0
14:80743075|80778046	hsa_circ_0032822	0	0	2209.14	3517.25
14:80895718|80906081	hsa_circ_0102727	0	0	0	1212.35
14:81276901|81278739	hsa_circ_0032830	0	0	0	0
14:90032063|90033214	#N/A	0	0	0	0
14:91481576|91485730	hsa_circ_0102892	0	0	0	0
14:91988284|92000108	#N/A	0	0	0	0
14:95140659|95141748	hsa_circ_0000564	0	3975.39	0	0
14:96341522|96347341	hsa_circ_0002223	0	0	670.827	1569.38
14:96833467|96860735	hsa_circ_0103036	7875.06	3959.83	2654.19	3807.9
14:96943517|96945382	hsa_circ_0103042	0	0	117.402	0
14:99257471|99257839	hsa_circ_0033144	1807.86	1079.5	0	0
14:99458279|99465813	hsa_circ_0000567	41022.3	18662.8	17213.6	15612.2
15:101701086|101714963	hsa_circ_0037108	0	0	290.548	0
15:101703859|101714963	hsa_circ_0103107	0	0	431.246	0
15:25393746|25411971	hsa_circ_0103215	0	33.3585	0	0
15:25405461|25415842	hsa_circ_0103216	0	0	0	316.135
15:32643586|32644359	hsa_circ_0007659	0	0	943.466	0
15:40744047|40745259	hsa_circ_0004942	0	2751.88	0	0
15:41668828|41669958	hsa_circ_0034730	13762.8	10683.3	2130.68	2467.16
15:41668828|41699159	hsa_circ_0103486	0	412.171	0	0
15:41668828|41713496	hsa_circ_0103487	317.939	0	0	0
15:41696075|41699159	hsa_circ_0000592	5737.22	3071.38	2468.79	1241.26
15:42794644|42840433	hsa_circ_0034867	0	0	382.827	0
15:42810614|42840433	hsa_circ_0002466	0	1097.34	0	0
15:42950262|42966286	hsa_circ_0008546	0	0	224.345	0
15:43398038|43401850	hsa_circ_0034970	0	0	0	0
15:49027365|49037769	hsa_circ_0035185	0	0	288.919	0
15:49225205|49308777	#N/A	0	6.35507	0	2.38487
15:51507134|51547408	hsa_circ_0103829	0	0	99.7145	0
15:52031083|52031523	#N/A	0	0	0	0
15:56388472|56394834	#N/A	0	0	0	0
15:57437985|57442478	hsa_circ_0035431	0	365.176	0	0
15:59030804|59031702	hsa_circ_0001982	0	0	0	0
15:62007308|62013992	hsa_circ_0104087	0	4601.22	0	0
15:64300319|64300723	hsa_circ_0007949	0	0	0	0
15:64499293|64500166	hsa_circ_0000615	4325.21	2430.72	0	0
15:65625817|65652808	#N/A	0	0	0	0
15:66463773|66466394	#N/A	0	0	167.104	0
15:67231814|67236820	hsa_circ_0000620	0	3161.38	5690.2	8628.18
15:69210316|69261329	hsa_circ_0104368	0	0	469.61	0
15:72007826|72027793	hsa_circ_0007266	0	0	984.597	0
15:72045724|72046634	hsa_circ_0006509	0	874.498	0	0
15:74671455|74675142	hsa_circ_0000633	0	0	0	0
15:76841734|76862533	hsa_circ_0104604	0	0	754.773	0
15:79456098|79469145	hsa_circ_0104657	0	0	0	167.864
15:80098416|80122800	hsa_circ_0000642	0	0	0	0
15:80120328|80122800	hsa_circ_0000643	0	6621.48	2874.97	0
15:82813103|82819488	#N/A	0	0	0	452.294
15:89780641|89781440	#N/A	0	0	0	0
15:90217439|90221765	#N/A	0	0	70.1482	0
15:94278154|94315637	#N/A	0	0	7.79258	0
15:94298201|94298730	hsa_circ_0000657	0	0	4546.8	0
15:94356137|94402019	hsa_circ_0000660	0	0	1419.92	2122.29
15:98765613|98768332	#N/A	0	195.262	0	0
16:10487701|10488766	#N/A	0	0	0	280.456
16:1353208|1354339	#N/A	0	0	129.018	176.07
16:18841565|18845651	hsa_circ_0006434	0	0	1356.17	0
16:20683801|20692903	#N/A	0	0	0	0
16:21315311|21317126	#N/A	244.897	0	0	0
16:23102319|23108183	hsa_circ_0008498	0	0	1336.55	0
16:23530596|23532682	#N/A	532.743	0	0	0
16:27213585|27215008	hsa_circ_0038704	0	0	0	0
16:28146094|28156527	hsa_circ_0038816	0	0	951.112	0
16:29905788|29906127	#N/A	0	0	0	2705.58
16:30362279|30362777	#N/A	0	0	0	998.552
16:30728966|30729572	hsa_circ_0006127	0	4246.63	0	0
16:346148|347106	hsa_circ_0005838	0	969.183	0	0
16:3850297|3851009	hsa_circ_0007637	4054.38	2793.37	1433.86	0
16:4332215|4333519	hsa_circ_0005692	0	0	0	2182.24
16:47109483|47132025	hsa_circ_0003520	0	0	1760.7	0
16:47497399|47515601	hsa_circ_0000698	0	11278.4	0	0
16:47497399|47547548	hsa_circ_0105445	0	8167.73	1036.62	0
16:50287912|50288350	hsa_circ_0000699	0	0	665.369	0
16:53155926|53157541	hsa_circ_0039353	0	0	0	0
16:533946|536142	hsa_circ_0008883	0	0	0	2386.96
16:53931602|53941560	#N/A	0	26.6649	0	0
16:57164001|57173869	hsa_circ_0006886	0	0	1429.3	0
16:68121987|68123121	hsa_circ_0005615	9991.82	9826.74	2637.88	0
16:68121987|68126610	hsa_circ_0000711	21928.3	10331.7	4613.24	4145.91
16:68266593|68275249	#N/A	5494.53	0	1698.24	0
16:68280982|68288680	#N/A	0	51.7384	37.9396	0
16:70463169|70463774	hsa_circ_0002599	0	1555.99	0	0
16:71792067|71792592	#N/A	0	0	0	1705.13
16:71898607|71902325	#N/A	119.584	0	0	0
16:72950469|72960194	hsa_circ_0040432	0	0	402.584	0
16:72957427|72960194	hsa_circ_0007963	0	575.627	0	0
16:74562760|74563497	#N/A	1205.24	1079.5	0	0
16:75391380|75414695	#N/A	0	0	84.991	0
16:81351583|81377702	hsa_circ_0003857	0	0	168.55	172.514
16:83906987|83912367	hsa_circ_0106062	0	0	1217.07	2372.75
16:85264478|85265058	#N/A	0	457.067	0	0
16:85633914|85634132	hsa_circ_0000722	0	0	0	5460.58
16:8628730|8635312	#N/A	0	0	643.953	0
16:8632484|8652532	#N/A	0	0	0	0
16:87302653|87315823	hsa_circ_0106090	0	0	22.1773	0
16:87441302|87443475	#N/A	0	0	134.359	0
16:87748673|87762040	hsa_circ_0000724	0	0	2203.68	0
16:87975048|87984259	hsa_circ_0040809	0	0	1079.18	0
16:87975048|88018667	hsa_circ_0000725	0	0	0	0
16:88027483|88038011	hsa_circ_0040823	0	0	1614.79	0
16:89098591|89102759	#N/A	992.369	774.88	551.505	376.317
16:954357|954666	hsa_circ_0007701	0	1284.95	706.687	0
17:1050050|1100735	hsa_circ_0007919	0	515.643	0	0
17:12081356|12113360	hsa_circ_0007456	1494.9	1115.78	0	0
17:14313246|14315546	#N/A	0	0	0	0
17:17075710|17078076	hsa_circ_0006600	0	0	2535.57	0
17:18286513|18291743	#N/A	0	0	0	57.1528
17:20204333|20205912	hsa_circ_0000745	16325.7	8655.78	0	7001.11
17:20887592|20931771	#N/A	0	0	0	0
17:2394043|2395454	hsa_circ_0106416	0	0	0	0
17:2727019|2727894	#N/A	0	0	0	227.524
17:28163543|28172618	hsa_circ_0003638	0	2001.68	0	0
17:29648144|29672129	hsa_circ_0106502	0	1306.55	0	0
17:29684563|29703062	hsa_circ_0000754	0	1368.85	0	0
17:31155983|31169997	hsa_circ_0007542	0	0	555.318	0
17:319420|327579	hsa_circ_0041153	0	0	0	515.016
17:36520270|36522249	#N/A	224.613	0	0	0
17:38361711|38368050	hsa_circ_0043329	0	0	0	0
17:38361711|38377842	hsa_circ_0005693	0	0	0	1563.78
17:39708321|39710481	hsa_circ_0007766	0	0	2484.55	0
17:42259710|42261026	#N/A	0	0	0	529.68
17:42706007|42709937	hsa_circ_0106885	0	0	0	910.096
17:43133872|43137649	#N/A	235.433	0	0	0
17:43150378|43151302	#N/A	1923.17	0	236.836	0
17:46170855|46172232	hsa_circ_0005455	5002.45	2505.25	0	1591.02
17:46963697|46965039	hsa_circ_0006682	0	692.067	0	0
17:49311312|49312042	hsa_circ_0003258	0	0	1119.15	0
17:49311312|49312845	hsa_circ_0000782	0	0	1071.26	1461.94
17:49321574|49356167	#N/A	0	0	0	5.76143
17:51217334|51225209	hsa_circ_0003871	0	0	0	0
17:56848696|56856625	#N/A	0	0	0	0
17:59731421|59738947	hsa_circ_0006508	0	0	5144.89	0
17:60633853|60648082	hsa_circ_0004958	0	0	3466.34	0
17:61744432|61780401	hsa_circ_0000794	0	0	0	0
17:61776401|61780401	hsa_circ_0006968	0	0	1205.02	2960.06
17:61776401|61808757	hsa_circ_0107329	0	0	447.087	0
17:64212574|64214242	hsa_circ_0006479	0	1272.89	700.053	0
17:64486663|64487353	#N/A	0	960.767	0	0
17:66175044|66183307	#N/A	0	0	1069.39	0
17:67363394|67363831	#N/A	0	5153.48	0	2047.72
17:67882066|67884177	#N/A	0	0	103.728	0
17:67945409|67948306	hsa_circ_0000798	0	0	0	0
17:67945409|67975958	hsa_circ_0000799	0	0	252.305	0
17:68306943|68307711	hsa_circ_0004560	2891.64	0	0	0
17:68306943|68401450	hsa_circ_0107571	0	0	0	161.255
17:69273943|69284072	hsa_circ_0107593	0	1568.24	1293.74	2550.24
17:69273959|69284072	hsa_circ_0107595	4519.65	0	2226.35	0
17:73005283|73005688	#N/A	0	0	0	490.914
17:75937566|75938232	hsa_circ_0107660	0	0	0	3496.68
17:76287192|76304941	hsa_circ_0045787	0	0	63.0063	0
17:76902555|76906187	#N/A	0	0	734.44	0
17:77332068|77333441	#N/A	1456.55	579.817	159.442	0
17:78392476|78404089	hsa_circ_0008886	0	0	0	554.081
17:80048583|80050283	hsa_circ_0008677	2762.32	2199.22	0	0
17:81857443|81858023	#N/A	0	0	0	0
17:8238031|8238629	hsa_circ_0008041	0	0	0	0
17:82723027|82735777	#N/A	0	0	0	0
17:82763965|82781721	hsa_circ_0046463	0	4211.24	1907.35	2602.94
18:12366965|12371691	hsa_circ_0006400	0	0	0	2275.24
18:12814203|12859254	#N/A	55.4393	0	0	0
18:12999421|13019206	hsa_circ_0000831	9493.84	3023.41	0	1512.8
18:12999421|13030608	hsa_circ_0107923	2313.31	0	427.32	0
18:12999421|13040956	hsa_circ_0107923	0	0	337.685	0
18:12999421|13042334	#N/A	4062.59	1926.39	1961.96	1660.03
18:13048859|13073185	hsa_circ_0047022	0	0	205.76	0
18:13666479|13682105	hsa_circ_0107965	0	0	0	0
18:13681605|13682105	hsa_circ_0003979	5326.15	0	0	0
18:21003018|21005645	#N/A	169.229	404.195	0	0
18:21017498|21019533	#N/A	0	0	0	195.787
18:21366027|21403994	hsa_circ_0003653	0	0	537.508	0
18:21765772|21779685	hsa_circ_0000835	0	8995.27	3226.4	6751.33
18:24064140|24069271	hsa_circ_0000839	0	0	1495.38	0
18:24064140|24083081	hsa_circ_0047270	0	0	804.429	0
18:2951055|2960849	hsa_circ_0007238	0	0	0	831.849
18:32111754|32113860	hsa_circ_0005729	6308.28	5179.28	2589.51	0
18:32111754|32124845	hsa_circ_0047378	0	883.224	1457.25	662.897
18:32111754|32126800	hsa_circ_0005122	0	0	0	534.824
18:36195257|36203189	hsa_circ_0003552	0	0	0	568.81
18:44701175|44701832	hsa_circ_0007095	0	0	221.958	302.904
18:44701175|44712794	hsa_circ_0000845	0	0	0	51.4572
18:44949881|44953340	hsa_circ_0108457	0	0	63.3159	0
18:46219747|46221269	#N/A	0	261.546	191.791	0
18:46890580|46891054	hsa_circ_0047596	0	0	0	0
18:46890580|46903635	hsa_circ_0108510	0	71.1892	0	0
18:46946057|46946923	hsa_circ_0108513	0	0	3284.83	3448.29
18:47040703|47049958	#N/A	0	0	0	43.0663
18:47865059|47896809	hsa_circ_0047609	0	0	5036.16	6745.52
18:47889021|47896809	hsa_circ_0007523	0	0	0	0
18:50924098|50932360	hsa_circ_0047702	0	0	0	3312.65
18:54271360|54274090	#N/A	0	0	0	0
18:54271360|54277855	#N/A	0	102.2	0	0
18:54271360|54284013	#N/A	0	0	0	0
18:54909004|54914357	#N/A	0	99.1991	0	0
18:56756583|56758953	hsa_circ_0000852	1812.07	0	0	0
18:62072673|62095950	hsa_circ_0007528	0	0	736.379	0
18:62221037|62232427	hsa_circ_0047870	0	0	436.4	0
18:62539681|62550460	hsa_circ_0000854	5945.64	3550.21	1952.52	4529.8
18:62539681|62576652	hsa_circ_0047885	0	248.555	0	0
18:62556203|62565096	hsa_circ_0108764	0	0	548.025	0
18:6263947|6312056	hsa_circ_0000824	0	2148.51	0	0
18:6301903|6312056	hsa_circ_0108802	6148.39	0	0	0
18:69873144|69896045	hsa_circ_0047920	0	0	0	667.336
18:74630967|74641122	hsa_circ_0047959	0	0	0	0
18:76441245|76443211	hsa_circ_0008699	0	0	0	0
18:76849526|76851939	hsa_circ_0004979	4331.82	0	1422.55	0
18:76849526|76871825	hsa_circ_0001993	0	1518.7	0	0
18:76849526|76875664	hsa_circ_0047972	0	0	744.197	0
18:76849526|76881512	hsa_circ_0000857	0	292.463	0	365.843
18:76849526|76908573	hsa_circ_0047976	0	0	0	0
18:76849526|76947652	hsa_circ_0047981	183.056	54.6524	0	0
18:79096476|79126375	hsa_circ_0002485	0	0	1199.3	727.412
18:79410403|79411501	hsa_circ_0048023	0	0	598.015	362.713
18:79410403|79433738	#N/A	0	0	174.005	0
18:8244058|8253414	#N/A	0	0	0	0
18:8714139|8720496	#N/A	0	0	0	0
18:8718424|8720496	hsa_circ_0000825	0	0	0	7007.03
18:9182382|9221999	hsa_circ_0000826	2460.8	2404.43	0	902.313
18:9583117|9595102	hsa_circ_0009022	3546.96	1792.1	896.004	1956.43
18:9583117|9595153	hsa_circ_0007509	0	0	0	1264.37
19:1147309|1154402	hsa_circ_0009130	0	0	1442.46	0
19:1241661|1242686	hsa_circ_0109063	0	0	569.39	0
19:1321456|1323678	#N/A	0	0	0	179.317
19:17058549|17060092	hsa_circ_0049910	0	1595.89	0	0
19:17061441|17065555	#N/A	108.076	0	0	0
19:17259289|17260022	#N/A	0	0	0	0
19:19640085|19640571	hsa_circ_0000918	0	0	3332.96	0
19:23358430|23362725	hsa_circ_0109318	0	649.054	0	231.973
19:34431861|34467014	hsa_circ_0050512	0	262.234	0	0
19:3623688|3624162	hsa_circ_0002661	0	1118.13	1076.15	2098.01
19:3660966|3662001	hsa_circ_0000871	0	5332.45	0	0
19:37089039|37091121	#N/A	0	0	0	143.527
19:44542761|44549176	#N/A	0	62.0845	0	0
19:46918488|46937408	#N/A	0	0	0	0
19:47677604|47678210	#N/A	0	0	0	1149.24
19:49128848|49142115	#N/A	504.92	602.988	0	0
19:50795737|50797407	#N/A	0	556.221	0	0
19:50795741|50797396	#N/A	0	1363.06	220.484	601.784
19:52036949|52037565	#N/A	0	1506.4	0	0
19:52076044|52089002	#N/A	0	0	16.4081	0
19:53380722|53384056	hsa_circ_0109899	400.06	0	0	0
19:55040479|55040855	#N/A	5308.49	0	0	0
19:57619412|57621493	hsa_circ_0109974	0	742.295	0	0
19:57863365|57863759	#N/A	0	0	0	3027.51
19:58260851|58263676	hsa_circ_0110008	393.43	0	0	0
19:58294098|58295581	hsa_circ_0005959	899.057	0	0	0
19:6230570|6270759	hsa_circ_0004594	0	0	0	8793.13
2:100901199|100901730	#N/A	0	0	960.846	374.645
2:108771701|108773046	hsa_circ_0006965	0	0	824.202	0
2:108788032|108856970	hsa_circ_0116985	0	0	0	0
2:108846738|108856970	hsa_circ_0116998	0	0	2368.36	0
2:109567815|109585838	hsa_circ_0009008	0	0	330.427	0
2:112059977|112116203	hsa_circ_0117017	0	1104.36	0	0
2:112299849|112318068	#N/A	0	0	12.0238	0
2:119920069|119934958	hsa_circ_0056245	4219.49	2267.56	0	0
2:119932424|119945240	hsa_circ_0117176	0	0	492.299	0
2:120108207|120175004	#N/A	0	0	4.37284	0
2:120127688|120146289	hsa_circ_0056280	0	0	1281.13	1311.26
2:120127688|120175000	hsa_circ_0008278	2553.27	0	2820.35	1872.44
2:120127688|120175004	hsa_circ_0008278	4854.16	7177.19	2277.26	2382.62
2:120840580|120841536	hsa_circ_0007849	0	0	152.611	0
2:121605701|121606180	hsa_circ_0007052	0	8298.63	4868.29	6643.7
2:134253095|134254644	hsa_circ_0002480	0	1113.62	0	0
2:135602500|135605016	hsa_circ_0056558	0	0	1390.94	0
2:135709433|135710231	hsa_circ_0056586	0	0	1318.13	0
2:144208603|144211579	hsa_circ_0001072	0	2983.78	0	0
2:147896301|147899898	hsa_circ_0001073	7992.04	8140.72	2315.78	0
2:147972739|147982081	#N/A	0	209.132	57.5085	0
2:161212306|161213293	#N/A	1800.54	0	0	0
2:168012634|168075231	hsa_circ_0005280	0	0	892.717	0
2:168161787|168182090	hsa_circ_0001079	0	0	1217.07	1186.38
2:169603642|169614724	hsa_circ_0004888	0	0	0	808.892
2:169762940|169763378	#N/A	2026.12	0	0	0
2:169872236|169878574	hsa_circ_0002603	0	0	592.489	0
2:171046174|171050174	hsa_circ_0004813	0	2430.72	0	0
2:173954873|173956232	hsa_circ_0002642	0	3221.82	1127.58	0
2:174875788|174878128	hsa_circ_0004062	0	283.592	0	0
2:178535732|178542361	#N/A	0	114.169	104.649	142.814
2:183128287|183130545	hsa_circ_0004820	0	0	976.914	0
2:183316755|183334209	hsa_circ_0118305	0	0	0	39.965
2:189791790|189805754	#N/A	0	0	64.8208	39.3157
2:189791790|189818180	#N/A	0	0	1902.44	3794.5
2:190655977|190673152	hsa_circ_0008961	0	0	0	414.886
2:190659158|190673152	hsa_circ_0002024	0	1426.33	1711.51	2238.36
2:195680032|195681050	hsa_circ_0057550	0	0	572.74	0
2:195680032|195683906	#N/A	0	0	56.5203	0
2:196271193|196308085	hsa_circ_0057582	0	0	486.288	0
2:196656633|196701180	#N/A	0	0	72.2774	0
2:196912882|196923125	#N/A	0	0	0	0
2:199368605|199433514	hsa_circ_0003915	0	0	1787.79	1126.05
2:202464809|202467689	hsa_circ_0003218	0	0	854.085	0
2:20267297|20268380	#N/A	0	0	0	827.398
2:202755538|202759353	hsa_circ_0118701	0	0	892.354	0
2:204558024|204559867	hsa_circ_0118865	0	432.033	0	0
2:205172211|205193320	hsa_circ_0008505	0	0	561.725	0
2:206279540|206297373	hsa_circ_0002141	0	0	2769.89	0
2:207976651|207977586	hsa_circ_0001095	6652	3404.56	0	638.817
2:210041687|210043132	#N/A	307.561	0	0	0
2:210104104|210154611	hsa_circ_0058010	0	0	0	273.591
2:210153495|210154611	hsa_circ_0008459	0	0	0	0
2:213310059|213350645	hsa_circ_0058039	0	1924.32	0	0
2:213310059|213364145	hsa_circ_0004664	3618.99	0	0	0
2:213310059|213375119	hsa_circ_0058040	0	0	0	0
2:214767482|214781509	#N/A	0	0	145.757	255.746
2:214767482|214797117	#N/A	67.5294	49.2832	0	0
2:216046589|216047040	#N/A	0	1762.54	0	0
2:224535528|224557856	#N/A	0	0	26.1619	0
2:226864604|226914351	hsa_circ_0058495	0	701.786	0	0
2:227332257|227334881	#N/A	169.422	0	0	0
2:230442937|230450255	hsa_circ_0003922	0	0	0	0
2:232014835|232030080	hsa_circ_0007321	0	0	1590.94	0
2:233388257|233390483	hsa_circ_0001112	0	4840.86	0	0
2:23792350|23792716	#N/A	1817.71	0	0	0
2:238182065|238185287	hsa_circ_0001116	0	3230.61	0	4122
2:238182065|238194870	hsa_circ_0058876	0	0	0	0
2:238444342|238446655	hsa_circ_0004461	0	0	0	0
2:239156652|239163923	hsa_circ_0058905	0	0	0	0
2:24135119|24147086	#N/A	0	0	3142.82	0
2:241403828|241413421	hsa_circ_0059071	0	0	995.786	0
2:241403828|241418109	hsa_circ_0004924	0	5419.51	1987.06	0
2:27590764|27593283	#N/A	0	105.379	0	0
2:32414769|32416163	hsa_circ_0053535	0	0	314.083	0
2:36396614|36442735	hsa_circ_0002346	0	0	3936.25	0
2:37316237|37317179	hsa_circ_0000992	8724.89	5350.55	0	3593.09
2:38339198|38339772	#N/A	1160.18	0	0	0
2:39477200|39480273	#N/A	0	0	0	162.094
2:42302812|42303608	#N/A	1116.02	0	0	0
2:42640173|42659862	hsa_circ_0054263	0	0	0	3364.99
2:43498833|43527988	hsa_circ_0002392	0	0	1217.07	0
2:43498833|43541316	#N/A	0	0	0	0
2:43986435|43987234	hsa_circ_0120125	1389.79	0	0	0
2:45546732|45553730	hsa_circ_0005542	0	2855.44	1727.46	3857.63
2:45546732|45562756	hsa_circ_0000997	0	3033.59	1668.39	0
2:45546732|45585774	hsa_circ_0120146	0	0	297.815	0
2:45573207|45585774	hsa_circ_0120147	0	0	333.444	0
2:46001404|46010517	hsa_circ_0004447	0	0	237.864	0
2:47343094|47343835	#N/A	0	1252.62	0	0
2:48328561|48346751	hsa_circ_0007641	0	0	421.497	0
2:48346201|48346751	hsa_circ_0001002	0	0	795.183	0
2:48346201|48362707	hsa_circ_0008506	0	0	509.235	0
2:53401660|53415606	hsa_circ_0120299	0	0	26.1792	50.0171
2:54640830|54643696	#N/A	0	370.5	0	139.038
2:54813232|54829477	hsa_circ_0120365	0	612.822	0	0
2:58221942|58232112	hsa_circ_0001009	8798.69	0	0	0
2:61479375|61479675	hsa_circ_0120646	2216.28	0	0	0
2:61522611|61533903	hsa_circ_0001017	0	27680.1	9276.7	0
2:62222212|62225414	hsa_circ_0120703	347.123	0	136.792	0
2:63313248|63382094	hsa_circ_0054923	0	0	0	1057.35
2:63404048|63439871	hsa_circ_0007387	0	0	0	379.279
2:63433745|63439871	hsa_circ_0003497	0	0	0	1355.86
2:63962058|63984019	#N/A	0	0	293.86	0
2:64551443|64553409	hsa_circ_0001021	0	0	222.748	0
2:65091827|65111090	#N/A	23.0863	0	0	0
2:68131277|68137433	hsa_circ_0120791	0	0	363.305	0
2:68490190|68545312	hsa_circ_0055021	0	0	368.19	251.232
2:69996686|70085624	#N/A	0	0	0	0
2:70160625|70181997	hsa_circ_0004975	0	260.69	0	0
2:70179532|70181997	hsa_circ_0055113	0	982.501	463.156	316.032
2:71121032|71123220	#N/A	0	0	133.439	0
2:72718103|72733118	hsa_circ_0009043	0	2723.65	6366.22	4343.96
2:73088050|73089315	hsa_circ_0007273	977.867	0	0	0
2:77695757|77706833	#N/A	0	47.9473	0	0
2:77939831|77951533	#N/A	0	79.4195	0	0
2:84959295|84966540	#N/A	0	0	20.1558	0
2:8576911|8580047	#N/A	0	338.611	0	0
2:88530591|88540179	#N/A	0	0	0	0
2:88566416|88566851	#N/A	0	913.61	0	0
2:94196055|94203287	#N/A	491.894	0	0	0
2:98821857|98838287	#N/A	0	0	0	0
2:99186177|99195756	#N/A	0	0	0	0
2:99449336|99464985	hsa_circ_0007092	0	0	0	1107.28
20:10556231|10560820	hsa_circ_0005704	0	4404.96	0	1889.2
20:18297985|18306393	#N/A	0	0	0	0
20:25359841|25365817	#N/A	0	66.6445	0	0
20:25632158|25634827	hsa_circ_0059685	0	0	0	0
20:2964272|2965202	hsa_circ_0059244	0	0	3122.18	0
20:31677455|31688212	#N/A	0	37.0268	0	0
20:32366384|32369123	hsa_circ_0114903	17105.1	0	5991.74	0
20:32366384|32371874	hsa_circ_0006922	0	0	0	0
20:32422874|32424249	#N/A	323.208	385.983	0	0
20:33619517|33629914	hsa_circ_0059863	0	0	451.883	0
20:33661960|33665836	#N/A	0	0	0	205.634
20:35656806|35657800	#N/A	0	400.336	440.347	701.094
20:35713019|35725155	hsa_circ_0060136	0	0	0	1972.07
20:35714185|35725155	hsa_circ_0004870	0	0	1396.05	5422.43
20:35716740|35725155	hsa_circ_0001147	0	2515.79	0	0
20:36781459|36781947	#N/A	0	0	0	2649.33
20:38057532|38066256	#N/A	0	0	251.086	0
20:41092472|41101353	hsa_circ_0115215	0	0	2735.78	0
20:41610106|41610566	#N/A	964.715	0	0	0
20:49053083|49053453	#N/A	0	0	0	805.84
20:53253499|53256444	hsa_circ_0115476	0	0	148.726	0
20:53253499|53256571	hsa_circ_0115476	0	0	237.632	0
20:54157169|54171670	hsa_circ_0060927	53279.6	0	264.102	0
20:56381433|56386533	hsa_circ_0060949	0	0	4185.4	0
20:56381433|56393031	#N/A	498.451	0	0	0
20:58999343|58999809	#N/A	0	0	0	2987.53
20:63775678|63790790	hsa_circ_0002805	1240.29	0	3142.08	5082.03
20:63789821|63790790	hsa_circ_0061179	0	0	376.414	1027.38
21:14853274|14857708	#N/A	150.417	119.755	0	0
21:15014344|15043574	#N/A	0	54.5066	0	0
21:15762891|15766141	hsa_circ_0001178	0	5954.17	0	0
21:29305204|29329693	#N/A	0	0	0	0
21:29321221|29329693	#N/A	2892.86	0	835.544	968.439
21:29326059|29329693	hsa_circ_0061395	0	0	1657.49	0
21:36338779|36344707	hsa_circ_0061620	0	0	1217.07	0
21:36417608|36418572	#N/A	0	0	227.019	0
21:37420299|37430400	hsa_circ_0006062	0	0	0	236.758
21:39293811|39298582	hsa_circ_0061757	0	0	692.173	0
21:41217207|41220918	#N/A	0	0	0	161.081
21:43004326|43028874	#N/A	0	270.149	0	0
21:43630322|43644392	hsa_circ_0116117	0	0	754.773	0
21:45118564|45134832	#N/A	0	0	0	61.2548
21:45128402|45134832	#N/A	0	61.93	0	557.773
21:45525817|45538008	hsa_circ_0062022	0	0	489.731	0
22:17655662|17702386	#N/A	214.188	99.4734	0	0
22:17655662|17704228	#N/A	32.0499	0	0	0
22:23095247|23096418	hsa_circ_0062515	0	566.459	0	0
22:24302195|24369320	hsa_circ_0116276	0	0	0	0
22:25375813|25381578	#N/A	0	437.527	189.97	207.4
22:27928958|27929544	#N/A	0	1583.38	0	0
22:28296198|28297852	hsa_circ_0003618	0	0	0	3946.75
22:31483508|31485559	#N/A	0	0	142.348	145.695
22:31725538|31738911	hsa_circ_0116463	0	0	610.571	0
22:33006352|33006824	hsa_circ_0116493	0	0	0	0
22:35262323|35293743	hsa_circ_0116508	0	0	280.728	0
22:38291029|38291423	hsa_circ_0116546	0	2689.17	0	3279.8
22:40954242|40954812	#N/A	0	0	511.554	0
22:41808875|41810291	hsa_circ_0001238	0	0	2445.53	1120
22:41808875|41813822	hsa_circ_0008806	0	0	0	687.279
22:42209651|42215341	hsa_circ_0008561	0	0	0	105.066
22:42569505|42570203	#N/A	1272.49	0	0	0
22:46176753|46198591	#N/A	0	0	0	0
22:46433393|46439411	hsa_circ_0116805	0	0	1706.17	3725.44
22:47686200|47687206	hsa_circ_0063865	0	0	290.067	0
22:50372020|50394135	hsa_circ_0001258	0	0	2538.28	0
3:101398861|101417790	hsa_circ_0121354	0	0	371.625	0
3:10267199|10269432	#N/A	0	178.305	0	0
3:108605335|108616657	hsa_circ_0066761	0	0	0	0
3:111112030|111126335	hsa_circ_0066776	0	0	401.674	0
3:111112030|111147484	hsa_circ_0121449	0	0	258.493	0
3:111913319|111920419	hsa_circ_0001326	0	0	2741.15	0
3:113341744|113416627	#N/A	0	0	0	0
3:11358418|11364734	hsa_circ_0007975	0	0	0	0
3:120750523|120751000	hsa_circ_0006498	0	1666.67	1222.16	0
3:121449315|121487509	hsa_circ_0121606	0	576.356	316.98	757.014
3:121487302|121498670	hsa_circ_0066949	0	0	0	0
3:123223559|123259589	#N/A	0	0	0	19.3608
3:125313308|125331238	hsa_circ_0001333	0	1876.72	0	2817.12
3:126621742|126647296	hsa_circ_0008181	347.177	0	627.063	0
3:127006079|127032836	hsa_circ_0067146	0	179.527	0	0
3:128262128|128264781	hsa_circ_0008759	0	0	0	4944.74
3:12935448|12941865	hsa_circ_0064388	0	0	378.119	0
3:129827803|129832826	#N/A	0	0	0	3645.93
3:129880309|129880559	hsa_circ_0121864	0	0	0	2779.24
3:131152388|131170887	hsa_circ_0121899	0	0	582.641	0
3:131152388|131243496	hsa_circ_0067346	0	0	0	409.263
3:131162408|131170887	hsa_circ_0067347	0	0	501.311	0
3:132681914|132692818	hsa_circ_0121952	0	0	173.971	0
3:132686260|132716909	hsa_circ_0121954	0	0	0	0
3:134158121|134195182	#N/A	0	0	50.9929	0
3:134175609|134195182	#N/A	0	0	98.6423	277.151
3:136832292|136832773	#N/A	0	0	909.016	0
3:138525490|138572984	hsa_circ_0122122	0	0	437.271	0
3:138570318|138572932	hsa_circ_0004524	0	3390.08	0	0
3:138621407|138629156	hsa_circ_0122131	0	0	1063.46	0
3:141553857|141559995	hsa_circ_0005372	0	0	652.003	0
3:142736379|142748460	#N/A	8074.78	0	2855.7	7794.29
3:143985543|143989837	hsa_circ_0006731	0	0	808.813	0
3:149846011|149872154	hsa_circ_0067716	0	0	3250.34	0
3:149846011|149912083	hsa_circ_0003502	0	0	0	4005.45
3:149846011|149921227	hsa_circ_0001346	0	6861.43	15502.4	19624.9
3:149852516|149921227	hsa_circ_0067721	0	0	0	510.182
3:149895473|149921227	hsa_circ_0006801	0	0	1541.41	0
3:156920575|156942714	hsa_circ_0122515	0	0	0	413.508
3:158122103|158123991	hsa_circ_0001355	6905.8	4948.25	6123.15	7737.23
3:160356013|160381718	hsa_circ_0067835	0	0	0	0
3:16286342|16303592	hsa_circ_0122598	0	0	0	0
3:17009674|17014911	hsa_circ_0122696	0	0	1601.05	1592.41
3:170136419|170149244	hsa_circ_0001359	0	2366.34	0	2762.73
3:170171373|170178938	hsa_circ_0005362	0	0	0	2242.25
3:171684881|171685858	#N/A	0	543.059	0	0
3:190604128|190609181	hsa_circ_0003347	0	0	926.312	0
3:195156449|195226856	hsa_circ_0008219	0	0	0	0
3:195697475|195701019	#N/A	0	112.365	0	0
3:196391813|196403019	hsa_circ_0001380	0	0	6051.95	0
3:196885151|196886694	hsa_circ_0068669	0	0	236.478	0
3:197104903|197119530	hsa_circ_0008500	0	0	3258.3	0
3:27411642|27424152	hsa_circ_0002901	0	0	829.821	0
3:27449178|27453383	#N/A	0	0	0	71.081
3:28304379|28308141	#N/A	0	0	0	79.449
3:30608186|30624357	#N/A	0	49.2622	0	0
3:30621559|30623860	#N/A	965.973	0	0	0
3:31576396|31580096	hsa_circ_0001278	0	0	6253.97	0
3:31876433|31879830	hsa_circ_0008549	0	0	4849.27	0
3:42633320|42641603	#N/A	0	0	0	0
3:43299754|43303792	#N/A	0	328.74	0	0
3:43299754|43332310	#N/A	0	0	0	0
3:43598532|43605863	hsa_circ_0003533	0	0	604.756	0
3:4410865|4420146	hsa_circ_0001260	0	4578.55	1007.23	0
3:45598232|45600787	#N/A	260.994	0	0	0
3:47037666|47067118	hsa_circ_0004692	1896.15	0	339.648	0
3:47097955|47106120	hsa_circ_0001290	0	0	1197.12	0
3:47169169|47175828	#N/A	0	0	0	0
3:4757185|4758673	#N/A	0	0	147.128	0
3:49967470|49975392	#N/A	0	363.469	0	0
3:51440970|51443903	hsa_circ_0007485	0	1057.99	0	0
3:51541498|51573326	#N/A	0	0	0	21.9168
3:52930329|52932308	hsa_circ_0005469	0	1495.25	0	0
3:56592970|56594028	hsa_circ_0001313	4751.43	1418.57	7489.67	1277.63
3:56660731|56673725	hsa_circ_0124312	0	0	1478.79	0
3:56730666|56731299	#N/A	1052.21	0	0	0
3:61615276|61623555	hsa_circ_0124389	187.991	0	0	0
3:61617660|61623555	hsa_circ_0007599	264.004	135.12	0	0
3:61622463|61623555	hsa_circ_0002134	4475.82	0	0	0
3:61622463|61631994	hsa_circ_0002848	0	111.438	0	0
3:61636611|61643492	#N/A	64.6227	0	0	0
3:71015549|71053773	hsa_circ_0001320	0	0	1160.79	0
3:71041328|71053773	hsa_circ_0008234	0	0	0	0
3:93995874|94003908	hsa_circ_0124786	0	49.5749	0	0
3:98768430|98773983	#N/A	0	1276.71	0	0
3:98849461|98881767	hsa_circ_0066631	0	0	0	1089.13
4:102689574|102730736	#N/A	0	0	0	12.105
4:102714438|102726683	hsa_circ_0001432	0	0	736.132	0
4:102714438|102736435	#N/A	30.3255	0	0	0
4:105233897|105237351	hsa_circ_0070562	0	576.46	0	144.219
4:112562371|112585725	hsa_circ_0070680	1423.6	0	374.004	1020.8
4:118701435|118718588	#N/A	0	0	0	0
4:120811370|120821345	hsa_circ_0002314	0	0	339.648	0
4:1225360|1241519	#N/A	1566.81	0	0	0
4:122935714|122979386	hsa_circ_0006362	0	0	0	0
4:122967752|122971146	#N/A	261.993	0	0	0
4:127921524|127939997	hsa_circ_0009133	2232.04	1832.57	0	500.153
4:128114570|128178642	hsa_circ_0125306	0	0	0	0
4:128936655|129003876	hsa_circ_0125323	1300.39	0	0	0
4:128992167|129003876	hsa_circ_0001439	7299.92	3017.68	0	4026.49
4:139116649|139139497	hsa_circ_0007710	0	0	24.3306	44.2717
4:139125164|139139497	hsa_circ_0001441	0	1629.18	0	0
4:139889357|139890967	hsa_circ_0125392	0	0	0	309.297
4:145870245|145903215	hsa_circ_0071089	573.702	0	0	0
4:145902166|145903215	hsa_circ_0006204	847.112	505.821	0	0
4:147854676|147881932	#N/A	0	0	34.8283	36.5614
4:147857553|147881932	hsa_circ_0071106	0	0	3145.66	2299.74
4:150798081|150817257	hsa_circ_0008618	0	0	1249.8	0
4:152411303|152412529	hsa_circ_0001451	0	1730.01	832.524	1217.29
4:15625252|15644708	hsa_circ_0125593	0	0	0	0
4:165263197|165297725	#N/A	0	0	0	0
4:1654978|1668905	hsa_circ_0008150	0	0	907.568	381.092
4:169002071|169007756	#N/A	0	0	449.183	0
4:177353308|177360677	hsa_circ_0001460	0	2673.38	735.144	0
4:183828178|183829990	#N/A	0	0	120.834	0
4:185247294|185267155	hsa_circ_0004874	0	1404	2095.86	3010.74
4:186706563|186709845	hsa_circ_0071617	21810	10919.9	1334.59	0
4:1900626|1935262	hsa_circ_0125969	0	0	0	0
4:1900626|1939778	hsa_circ_0068889	0	0	0	1617.45
4:1900626|1951203	hsa_circ_0001388	0	0	0	732.043
4:25127264|25159107	hsa_circ_0069335	2873.53	0	0	0
4:25151960|25159107	hsa_circ_0069338	1933.63	0	634.994	0
4:25333183|25333988	hsa_circ_0001398	0	1859.64	0	0
4:3086939|3107423	hsa_circ_0001392	0	3566.35	0	1853.1
4:36228582|36229645	hsa_circ_0069399	0	0	0	749.29
4:37631385|37638504	hsa_circ_0001400	0	0	0	0
4:39913611|39925933	hsa_circ_0007308	0	0	1556.47	0
4:4648977|4649542	#N/A	0	703.77	0	528.209
4:4760546|4764453	#N/A	0	0	0	0
4:47744402|47807047	#N/A	0	0	0	0
4:48369849|48383784	hsa_circ_0126525	0	0	676.847	0
4:48684673|48687160	hsa_circ_0004669	625.63	0	117.402	0
4:51848205|51877854	#N/A	0	0	0	44.861
4:51848205|51914078	#N/A	0	0	44.0436	0
4:51860543|51899378	hsa_circ_0126575	0	0	104.799	0
4:51863437|51877854	hsa_circ_0001410	9789.74	5010.49	0	0
4:51863437|51899378	hsa_circ_0069718	0	0	618.85	0
4:6923373|6924111	hsa_circ_0069100	0	4671.49	790.52	1753.07
4:6923373|6967424	hsa_circ_0069101	0	0	0	463.514
4:73085249|73092300	hsa_circ_0001417	5583.45	0	438.465	0
4:73090667|73092300	hsa_circ_0007883	6668.28	2762.82	402.215	0
4:74174506|74225394	hsa_circ_0126935	0	0	551.543	0
4:76134175|76144473	hsa_circ_0070039	6224.89	0	0	2789.73
4:76767585|76768605	#N/A	0	0	214.567	0
4:775791|776432	#N/A	0	1034.1	0	0
4:7868622|7872080	hsa_circ_0069152	0	2924.63	0	0
4:81456651|81459514	hsa_circ_0127052	0	0	1480.22	3142.29
4:82227622|82234234	#N/A	168.129	0	0	0
4:82356537|82359639	#N/A	0	0	0	0
4:824492|846722	#N/A	0	0	0	0
4:86764593|86767976	hsa_circ_0007948	0	0	449.842	0
4:87046166|87047594	hsa_circ_0070373	5009.24	0	1859.58	0
4:87159458|87195690	#N/A	0	0	8.06163	0
4:87195324|87195690	hsa_circ_0002538	4847.23	0	795.905	6788.52
4:90308244|90313047	hsa_circ_0127311	0	0	1319.15	1414.47
5:10213491|10224061	hsa_circ_0002753	0	0	34.5399	0
5:10213491|10227647	hsa_circ_0127422	125.658	0	0	0
5:103096541|103097781	hsa_circ_0006499	0	0	0	608.583
5:105243293|105246366	#N/A	0	820.684	0	0
5:109713520|109716264	hsa_circ_0127509	0	0	2738.41	0
5:109713520|109729513	hsa_circ_0127510	0	0	1787.31	0
5:109767535|109823837	hsa_circ_0127523	0	0	464.048	0
5:114404438|114404856	hsa_circ_0127664	0	1584.46	0	0
5:115130592|115137616	hsa_circ_0127669	0	0	0	619.62
5:115540885|115542901	hsa_circ_0005381	330.739	0	0	0
5:123545417|123557564	hsa_circ_0001522	13690.5	5449.84	7901.88	6879.2
5:123545417|123575963	hsa_circ_0073706	0	721.62	0	0
5:1278641|1282624	hsa_circ_0071705	0	1303.57	0	0
5:129104956|129107062	hsa_circ_0007067	0	0	1821.47	0
5:131395563|131423631	#N/A	0	0	0	0
5:131415071|131417615	hsa_circ_0127873	349.496	0	0	0
5:131620863|131625584	#N/A	0	56.238	0	0
5:137985257|137988315	hsa_circ_0001535	0	9226.27	13016.4	11741.9
5:138006990|138021197	hsa_circ_0007235	3176.67	0	0	0
5:138767325|138770668	#N/A	0	0	0	149.006
5:142463970|142467831	hsa_circ_0007558	0	68.7613	0	0
5:142885298|142932125	hsa_circ_0128191	0	0	707.012	0
5:143399656|143400852	hsa_circ_0001543	0	0	0	0
5:145796442|145826200	#N/A	380.983	0	0	0
5:145817894|145826200	#N/A	654.791	860.164	0	0
5:151458788|151479489	hsa_circ_0074623	0	0	0	513.688
5:153997803|154034967	hsa_circ_0074678	0	0	217.496	0
5:154950821|154967237	hsa_circ_0128404	0	0	0	0
5:168488602|168494650	hsa_circ_0001550	0	0	7110.98	0
5:170892387|170924550	hsa_circ_0128576	0	0	542.26	0
5:170909661|170924550	hsa_circ_0128579	0	0	671.316	0
5:171398708|171401492	#N/A	0	0	78.6617	0
5:173732243|173732621	#N/A	0	3853.72	0	0
5:176943335|176958154	hsa_circ_0001558	0	0	3494.87	7279.62
5:177536358|177539147	hsa_circ_0002972	0	1226.59	252.971	0
5:178139836|178141227	#N/A	0	0	0	143.183
5:179812089|179814784	#N/A	0	0	0	110.893
5:180248973|180280608	hsa_circ_0075346	0	0	991.28	0
5:180261684|180280608	hsa_circ_0001566	0	7213.29	11607.5	13835.5
5:24077696|24078982	#N/A	0	0	170.22	0
5:34048650|34049185	#N/A	0	495.44	0	743.698
5:34051882|34064715	hsa_circ_0128874	0	41.3832	0	0
5:36953618|36976402	hsa_circ_0001472	1836.58	0	417.547	0
5:36982165|36986301	hsa_circ_0128921	483.757	0	0	0
5:37238857|37247745	hsa_circ_0129008	0	0	0	0
5:38510464|38530666	hsa_circ_0129046	0	657.317	0	0
5:38523419|38530666	hsa_circ_0072309	0	1831.42	7931.95	12542.8
5:38990949|39003622	hsa_circ_0006157	0	0	2258.48	0
5:38990949|39021136	hsa_circ_0006308	0	0	2704.6	0
5:40728345|40747019	#N/A	0	0	27.3719	0
5:43122039|43161931	#N/A	28.993	0	0	0
5:43292474|43297166	hsa_circ_0008621	0	0	1462.11	0
5:59180595|59215968	hsa_circ_0072568	0	0	0	0
5:59586329|59587024	hsa_circ_0129242	0	0	839.36	0
5:61339372|61345976	#N/A	0	0	0	120.703
5:618990|620261	hsa_circ_0071653	0	6204.58	0	0
5:618990|655584	#N/A	0	29.0265	0	38.1248
5:65451475|65473952	hsa_circ_0072688	2631.56	3240.88	1080.24	737.097
5:65452133|65473952	hsa_circ_0072689	0	0	0	165.266
5:66202825|66208992	hsa_circ_0006920	0	0	0	113.098
5:6737510|6746427	hsa_circ_0008903	0	0	3046.77	4157.9
5:6826643|6839631	#N/A	0	0	22.488	0
5:6826643|6923928	#N/A	0	0	2.25184	4.09742
5:6832222|6834562	#N/A	0	0	0	297.987
5:6923739|6927694	#N/A	0	0	110.755	0
5:73058433|73077493	hsa_circ_0072968	3743.55	0	983.492	1845.47
5:73074742|73077493	hsa_circ_0002490	0	0	0	3346.64
5:74780363|74841679	hsa_circ_0129606	0	0	0	0
5:74813840|74841679	hsa_circ_0007158	30397.9	21110.3	542.528	740.383
5:74834426|74841679	hsa_circ_0004405	0	16967.6	808.564	0
5:78415520|78421960	hsa_circ_0002186	0	0	0	2205.66
5:78509784|78510398	hsa_circ_0129701	0	0	237.477	0
5:78955295|78985558	hsa_circ_0129712	3865.65	1318.99	0	0
5:79439010|79457018	hsa_circ_0006916	0	0	559.573	0
5:80994570|81004231	#N/A	92.0583	0	0	0
5:94255850|94261070	#N/A	0	0	0	57.2623
5:94628811|94630743	hsa_circ_0073371	0	0	1524.87	0
5:94643273|94654752	hsa_circ_0130042	1535.68	1833.95	6051.74	3441.14
5:95755396|95763620	hsa_circ_0007444	0	11087.9	9756.9	7073.67
5:98868495|98872555	hsa_circ_0073486	0	0	1186.51	0
6:100766565|100848707	hsa_circ_0077493	0	0	0	0
6:11194134|11204490	#N/A	0	38.4604	0	0
6:121170405|121242339	#N/A	0	0	391.761	0
6:121223236|121242339	#N/A	0	0	0	541.606
6:125045211|125058106	hsa_circ_0008536	0	0	1281.13	0
6:127280231|127287007	#N/A	0	0	0	0
6:130955105|130956499	hsa_circ_0001640	0	4986.1	0	0
6:131145285|131169273	hsa_circ_0130687	0	1397.66	640.564	0
6:133461114|133525115	#N/A	0	0	264.981	0
6:13579451|13584225	hsa_circ_0007218	0	2578.21	945.298	0
6:13632370|13644729	hsa_circ_0130774	0	0	3364.84	0
6:136669283|136698682	hsa_circ_0009034	0	0	677.944	0
6:136694140|136698682	hsa_circ_0077983	0	0	683.535	0
6:136694140|136720589	hsa_circ_0007798	0	0	907.134	990.365
6:137216883|137217935	#N/A	0	1008.76	0	0
6:143444928|143446898	#N/A	564.097	0	0	0
6:145804372|145806421	hsa_circ_0130931	0	647.698	0	0
6:145888020|145894977	hsa_circ_0001649	3537.65	0	829.821	0
6:149533458|149541586	hsa_circ_0131012	0	0	720.634	0
6:152308489|152321886	hsa_circ_0131083	0	0	255.508	0
6:156829227|156829421	hsa_circ_0078389	0	0	748.967	0
6:156829227|156835950	hsa_circ_0131162	0	98.7344	0	0
6:157036835|157084905	hsa_circ_0078407	0	13.8106	0	0
6:158282263|158314268	#N/A	201.482	91.2678	13.6895	46.7048
6:158312051|158314268	hsa_circ_0131202	0	0	559.699	1752.28
6:158429736|158452268	hsa_circ_0002987	0	0	458.311	0
6:158573420|158589782	hsa_circ_0004587	11026.5	8230.04	0	0
6:158573420|158625754	hsa_circ_0131215	0	2411.95	0	0
6:158580940|158589782	hsa_circ_0001661	0	8735.4	0	2884.76
6:158583954|158589782	hsa_circ_0001663	0	0	0	3998.52
6:160397979|160410846	hsa_circ_0078607	0	972.733	1825.19	802.465
6:161034259|161049979	hsa_circ_0078617	0	939.266	0	0
6:161048616|161049979	hsa_circ_0078619	0	0	214.147	0
6:16326394|16328470	hsa_circ_0007132	2676.54	2237.47	0	0
6:165448928|165543568	#N/A	0	0	2.31478	0
6:167022409|167033971	hsa_circ_0004558	0	0	936.209	0
6:169632947|169652008	hsa_circ_0078738	2708.49	0	0	0
6:169632947|169658358	hsa_circ_0078738	0	0	0	0
6:170317370|170323259	hsa_circ_0078768	0	0	226.315	669.174
6:170317370|170330550	hsa_circ_0078769	0	0	107.494	488.987
6:17671057|17671794	#N/A	0	899.58	0	0
6:2263601|2273417	#N/A	294.466	202.88	0	0
6:2397221|2399037	#N/A	0	292.302	0	0
6:24416397|24418578	hsa_circ_0075835	0	0	1129.24	0
6:35619096|35642843	hsa_circ_0001599	0	0	0	1512.8
6:42592151|42594304	hsa_circ_0001603	0	0	2648.55	0
6:43080872|43081382	#N/A	2175.8	0	0	0
6:43589116|43590646	#N/A	0	346.905	0	0
6:47283938|47286595	hsa_circ_0001610	15315.6	9608.17	891.317	1303.25
6:47503280|47504758	hsa_circ_0007936	0	0	0	336.902
6:47931079|47937892	#N/A	65.2676	0	0	0
6:4891713|4892379	hsa_circ_0008285	7001.06	5175.75	2080.15	0
6:52416515|52469473	#N/A	0	0	0	0
6:57050774|57055797	#N/A	0	0	0	79.3436
6:57193842|57210445	hsa_circ_0004119	0	831.161	0	0
6:629835|637861	hsa_circ_0075445	0	0	1570.41	4286.26
6:70475410|70502791	hsa_circ_0132170	0	0	502.461	0
6:7176655|7189322	hsa_circ_0001573	0	6367.35	2574.9	2248.93
6:75702645|75703072	hsa_circ_0132320	0	4653.43	0	0
6:79042843|79060818	hsa_circ_0001615	0	0	2487.45	0
6:82957312|83044659	hsa_circ_0008236	0	0	372.573	0
6:84185187|84204096	hsa_circ_0132476	0	486.366	0	0
6:87210451|87218731	#N/A	0	112.238	44.0915	48.1369
6:87215903|87218731	hsa_circ_0004058	0	0	2960.44	3232.07
6:89751431|89762530	hsa_circ_0003814	0	0	809.133	0
6:89862126|89871388	hsa_circ_0132667	0	484.945	0	0
6:99464604|99468618	hsa_circ_0004999	0	1770.37	584.194	0
6:99464604|99510230	hsa_circ_0077426	0	0	110.811	0
6:99503765|99510230	hsa_circ_0077430	0	0	0	0
7:100023419|100024307	#N/A	17008.9	9708.18	4024.96	6501.71
7:102184187|102187926	#N/A	0	0	0	53.2917
7:103103051|103128792	#N/A	0	0	0	234.484
7:105005318|105009209	#N/A	1199.82	1023.47	318.965	332.868
7:105073619|105078963	hsa_circ_0081819	0	0	0	0
7:105366671|105378493	#N/A	75.232	0	0	0
7:105888493|105893927	#N/A	204.569	0	0	0
7:111984306|112004131	hsa_circ_0133069	0	0	0	0
7:122113118|122133741	hsa_circ_0082076	0	718.829	0	0
7:123689042|123769932	#N/A	0	0	1.8055	8.62381
7:127373342|127377329	#N/A	0	0	128.177	0
7:129014979|129018157	hsa_circ_0001741	0	0	9297.07	18916.1
7:129205203|129206587	hsa_circ_0001742	0	1643.74	0	0
7:129657343|129727365	hsa_circ_0082307	0	0	0	0
7:129948315|129948553	#N/A	0	0	1527.7	1667.87
7:131375424|131399433	hsa_circ_0001746	13231.7	5706.16	4948.75	4282.72
7:135577796|135593192	hsa_circ_0001750	0	0	0	0
7:139237005|139284574	hsa_circ_0133519	0	290.361	0	217.928
7:139237005|139297964	hsa_circ_0133520	240.137	0	0	0
7:139237008|139284574	hsa_circ_0133519	0	0	0	0
7:139715932|139717015	hsa_circ_0001756	0	0	269.462	827.398
7:149153945|149154340	hsa_circ_0004351	0	0	1659.64	0
7:152309966|152315338	hsa_circ_0001769	0	0	2381.23	3466.28
7:152864885|152866317	hsa_circ_0133720	0	0	0	417.26
7:155665175|155680908	hsa_circ_0133749	0	0	1951.03	2852.73
7:155672867|155680908	hsa_circ_0001772	24485.3	0	15261.3	23514.2
7:155737530|155745602	hsa_circ_0083107	1293.58	0	0	0
7:156826605|156836885	hsa_circ_0005939	0	0	3174.97	0
7:17868407|17875790	hsa_circ_0005519	0	0	1655.46	0
7:17890363|17897446	hsa_circ_0079524	0	0	1706.17	0
7:2213212|2219456	hsa_circ_0079149	0	0	992.563	0
7:2229984|2230727	hsa_circ_0133956	0	0	2147.77	0
7:22308339|22318037	hsa_circ_0133954	8419.24	18926	0	0
7:22960256|22991139	hsa_circ_0008951	0	0	859.952	1662.56
7:23415248|23418824	#N/A	0	0	81.6598	0
7:23611171|23611553	hsa_circ_0001684	0	0	3050.62	1561.18
7:24620052|24650712	#N/A	0	0	0	467.099
7:24620052|24668660	#N/A	235.06	0	1080.7	632.065
7:24623663|24650712	hsa_circ_0133993	0	0	0	0
7:24623663|24668660	hsa_circ_0133996	2185.91	830.604	1370.43	1959.27
7:24623666|24650712	hsa_circ_0133993	0	2236.69	3019.38	6104.47
7:24623666|24668660	hsa_circ_0133996	2191.79	0	0	4286.26
7:24623666|24680520	hsa_circ_0133997	0	641.883	0	0
7:27629371|27649633	hsa_circ_0006773	0	0	5202.75	0
7:30355728|30366295	hsa_circ_0134083	0	0	2940.58	0
7:30550636|30574881	#N/A	0	0	18.0708	0
7:32632543|32639365	#N/A	0	0	0	29.2116
7:33146242|33177591	hsa_circ_0003162	0	1172.43	1612.02	1759.92
7:33349068|33388144	hsa_circ_0134174	0	0	0	0
7:34562171|34573082	#N/A	0	0	0	0
7:3619080|3642105	hsa_circ_0134225	0	0	2111.55	0
7:39987599|40002031	hsa_circ_0001699	0	0	1151	0
7:47462651|47462953	#N/A	0	0	0	657.792
7:48502126|48502552	hsa_circ_0001707	0	0	2394.24	933.541
7:51225450|51227538	#N/A	0	0	0	143.115
7:6432837|6436533	hsa_circ_0134505	0	1677.7	0	0
7:64543707|64544432	hsa_circ_0002566	0	4167.92	982.39	0
7:66797374|66805396	hsa_circ_0007992	0	2203.78	0	0
7:677229|711527	hsa_circ_0008039	0	3161.38	6255.43	5216.02
7:70762870|70771644	hsa_circ_0080420	0	0	269.214	0
7:722754|724864	#N/A	0	0	0	141.623
7:73459536|73470483	hsa_circ_0004670	0	0	0	0
7:77749424|77778814	hsa_circ_0134705	0	0	0	0
7:8003908|8060248	hsa_circ_0001678	0	0	573.865	0
7:80789306|80810701	hsa_circ_0080895	0	0	1046.65	1428.36
7:86925528|86945046	hsa_circ_0080949	0	0	654.193	0
7:91992885|92070206	#N/A	0	0	0	0
7:92213195|92226682	hsa_circ_0081006	0	0	493.407	0
7:92294889|92307656	hsa_circ_0135061	3088.43	4379.83	1014.23	1384.1
7:92294889|92319512	hsa_circ_0001723	0	0	865.901	787.791
7:92294889|92327900	hsa_circ_0135062	0	1968.2	1748.59	1249.96
7:92294889|92333720	#N/A	22.9055	0	0	0
7:92294889|92352642	hsa_circ_0081011	0	0	343.759	0
7:93291703|93297243	hsa_circ_0002620	0	0	0	0
7:97136388|97142818	#N/A	0	41.2931	0	0
7:98190728|98194572	hsa_circ_0001725	0	854.152	0	0
7:99493040|99494631	hsa_circ_0001726	2793.55	583.823	183.478	250.391
7:99597936|99610601	#N/A	0	0	0	31.4718
8:10826152|10834775	hsa_circ_0083327	0	0	1363.12	0
8:108449823|108450492	hsa_circ_0135458	0	0	0	0
8:117953907|117955583	#N/A	0	158.352	0	0
8:123077111|123084340	hsa_circ_0085438	0	0	1156.49	0
8:123077111|123097441	hsa_circ_0135634	0	0	581.095	0
8:123077111|123105464	hsa_circ_0085439	2553.68	1055.66	0	0
8:123077111|123109620	hsa_circ_0085441	1309	0	0	513.31
8:123077111|123120188	hsa_circ_0085441	0	0	244.556	0
8:123077111|123144855	hsa_circ_0135643	0	0	0	0
8:123109317|123120188	hsa_circ_0001820	0	0	809.133	0
8:127140744|127149672	#N/A	0	0	147.21	0
8:127140744|127174364	#N/A	0	0	115.115	0
8:127158016|127158451	#N/A	3060.09	0	0	0
8:127890589|127890998	hsa_circ_0001821	0	0	16385.9	18958.9
8:129957133|129959543	#N/A	0	0	0	165.335
8:130358017|130361771	hsa_circ_0085616	0	0	4464.37	0
8:134600436|134610655	hsa_circ_0007209	0	0	0	196.656
8:140818277|140890769	hsa_circ_0085766	0	0	3574.05	2771.29
8:140846260|140890769	hsa_circ_0007786	0	0	2687.29	2710.63
8:140864312|140890769	hsa_circ_0002483	0	0	4242.07	4548.59
8:140879471|140890769	hsa_circ_0006646	0	0	0	10370.2
8:141253989|141254629	hsa_circ_0001829	0	0	5923.97	12748.4
8:142343966|142345892	hsa_circ_0006060	0	0	0	303.365
8:144190784|144200541	hsa_circ_0001833	0	0	1135.09	0
8:17673749|17674177	#N/A	0	1547.53	0	0
8:17723672|17755961	#N/A	0	0	0	8.90855
8:17743604|17755961	hsa_circ_0083444	2641.8	1196.69	89.7472	0
8:17753717|17755961	hsa_circ_0083445	1981	0	0	266.34
8:18765449|18804898	hsa_circ_0002111	0	0	1085.86	0
8:1876571|1909470	hsa_circ_0083265	0	0	648.44	0
8:19391582|19403137	hsa_circ_0136102	0	0	12.6383	0
8:19467410|19478147	#N/A	0	0	0	18.5613
8:22474954|22475624	hsa_circ_0083619	0	0	1582.57	0
8:23225805|23226123	#N/A	0	0	0	2499.2
8:23534202|23536950	#N/A	0	0	106.256	0
8:27294080|27294310	hsa_circ_0083756	0	0	0	4314.09
8:28713457|28718207	#N/A	0	886.876	0	0
8:28963811|28970519	hsa_circ_0083822	0	0	0	1252.4
8:29009072|29018913	hsa_circ_0083826	0	0	0	4888.76
8:33372644|33389798	hsa_circ_0136407	0	0	219.732	0
8:33388963|33389798	hsa_circ_0083902	0	952.952	0	0
8:37846854|37848655	hsa_circ_0136461	0	0	0	1304.39
8:38923485|38939804	#N/A	0	0	0	0
8:39088535|39088963	#N/A	0	1238.02	0	0
8:42048378|42049707	#N/A	0	997.581	0	1197.96
8:47279862|47294030	hsa_circ_0084188	0	2428.87	0	4658.69
8:47396376|47407961	hsa_circ_0001798	0	0	3526.74	0
8:47595811|47599196	hsa_circ_0004511	0	0	0	2452.37
8:51831444|51861246	#N/A	0	0	15.7301	0
8:51845661|51861246	#N/A	114.137	68.1524	0	57.5452
8:51860845|51861246	hsa_circ_0001801	2765.76	3302.94	9082.62	6445.38
8:54091175|54092721	#N/A	0	0	0	193.256
8:55782748|55796152	hsa_circ_0136784	0	0	0	0
8:55941855|55947723	#N/A	0	0	0	0
8:60741259|60743097	hsa_circ_0084582	2055.59	0	0	0
8:60794986|60801593	hsa_circ_0136828	0	0	1055.26	0
8:66471430|66473938	#N/A	0	0	0	874.171
8:668598|674047	hsa_circ_0136839	0	0	535.818	1357.99
8:67093543|67095732	hsa_circ_0084663	0	0	1761.25	0
8:67103037|67137603	hsa_circ_0084670	0	0	433.808	0
8:67118248|67137603	hsa_circ_0084678	0	1385.99	1676.97	0
8:690898|692612	hsa_circ_0008736	518.64	0	0	0
8:73673107|73688813	hsa_circ_0001811	0	0	1726.93	0
8:86349295|86383456	#N/A	39.0551	0	0	0
8:86368939|86381629	hsa_circ_0137216	0	0	815.003	0
8:89722015|89725641	hsa_circ_0008587	0	0	221.469	0
8:98663930|98707311	#N/A	0	12.2427	0	0
8:98706467|98707311	hsa_circ_0004592	0	5980.99	7675.23	8977.97
9:100320265|100349372	hsa_circ_0137559	704.011	0	0	0
9:100335331|100335954	#N/A	712.714	0	0	0
9:104908655|104922793	#N/A	31.4544	0	0	0
9:111527268|111534353	hsa_circ_0137709	1571.5	0	0	0
9:112574057|112575251	hsa_circ_0002925	4093.78	2333.34	0	917.331
9:113514458|113536918	#N/A	0	0	1956.01	0
9:121974009|121989770	hsa_circ_0088353	0	0	0	505.866
9:122280443|122291840	hsa_circ_0003250	0	0	1790.79	0
9:125337018|125337591	hsa_circ_0003270	5942.99	0	2602.2	0
9:128308834|128309271	#N/A	0	0	0	0
9:131643239|131650949	hsa_circ_0089254	0	0	0	0
9:131864471|131868312	#N/A	0	0	38.0137	0
9:134139820|134148343	hsa_circ_0138221	0	0	454.98	0
9:135850137|135883078	hsa_circ_0004338	0	0	1320.21	0
9:135881633|135883078	hsa_circ_0001900	20405.4	0	34708	63076.1
9:137811461|137818138	hsa_circ_0001906	0	0	2293.03	4693.92
9:14639896|14680162	hsa_circ_0138313	0	834.033	0	0
9:16727797|16738485	hsa_circ_0008732	0	0	0	609.514
9:17309058|17342444	hsa_circ_0138343	0	538.289	0	0
9:19423862|19424841	hsa_circ_0086482	0	3616.52	0	0
9:20715322|20789608	hsa_circ_0138460	897.244	0	0	0
9:22046317|22097364	#N/A	0	0	5.72201	0
9:22046751|22064018	#N/A	0	0	25.3733	0
9:33060465|33068934	hsa_circ_0086631	0	0	0	1384.1
9:33953285|33963791	hsa_circ_0001847	0	5282.94	3172.06	2130.68
9:33971651|33973237	hsa_circ_0001851	0	0	0	5014.11
9:33996223|34017189	hsa_circ_0086737	0	0	1331.75	0
9:35295696|35313989	hsa_circ_0138700	0	0	569.612	0
9:35546430|35548535	hsa_circ_0086822	1478.22	0	0	0
9:3647338|3651867	hsa_circ_0138738	0	87.9325	0	0
9:4117768|4118881	hsa_circ_0006370	0	0	917.72	984.031
9:4286038|4286523	hsa_circ_0002874	0	0	4357.42	4101.05
9:4860125|4860901	hsa_circ_0007592	1717.12	0	0	0
9:5695856|5701339	#N/A	162.193	0	0	0
9:5944871|5988545	hsa_circ_0138868	0	0	0	0
9:5968019|5988545	hsa_circ_0138872	0	0	586.359	0
9:6420912|6434173	hsa_circ_0002359	5434.63	2704.24	1784.71	4262.25
9:6849507|6893232	hsa_circ_0003124	0	0	1051.79	0
9:6880012|6893232	hsa_circ_0001839	0	0	0	0
9:71862551|71875083	hsa_circ_0006383	0	0	319.232	0
9:71870083|71875083	hsa_circ_0001862	0	0	0	2453.06
9:71918425|71947112	hsa_circ_0138957	0	0	0	0
9:74996447|75017448	hsa_circ_0087220	0	0	0	1255.11
9:75016268|75017448	hsa_circ_0004189	0	0	0	2491.39
9:83659780|83686155	#N/A	0	0	35.9916	0
9:85575315|85633374	hsa_circ_0139173	0	0	398.133	0
9:85596362|85633374	hsa_circ_0139188	0	0	1042.27	0
9:85618983|85633374	hsa_circ_0007162	0	0	7210.53	0
9:88394127|88395772	hsa_circ_0139282	405.286	0	0	0
9:91694320|91722580	#N/A	0	0	1848.72	0
9:91883258|91887113	#N/A	0	0	0	155.066
9:92516341|92518602	#N/A	0	0	0	0
9:93471141|93498886	hsa_circ_0001875	0	4537.38	3808.82	0
9:94495905|94497036	#N/A	0	0	0	0
9:94513340|94521032	#N/A	0	0	0	0
9:94773002|94801002	hsa_circ_0002191	0	0	386.372	0
9:95978061|96004701	hsa_circ_0008720	0	14.9519	0	0
9:96509673|96565483	#N/A	174.517	104.206	0	0
9:96522506|96565483	hsa_circ_0087641	0	0	0	0
X:10063445|10098579	hsa_circ_0001910	0	965.658	0	0
X:102839801|102905737	hsa_circ_0139490	0	0	0	13.6024
X:107088436|107088839	hsa_circ_0002995	0	0	1265.27	0
X:107840670|107854704	hsa_circ_0002153	0	0	1708.7	2086.38
X:118387340|118398470	#N/A	0	0	91.5665	0
X:129553236|129554446	#N/A	0	0	0	493.751
X:131695844|131794466	#N/A	0	0	5.18307	0
X:131743096|131794466	#N/A	21.6432	0	0	0
X:131749306|131794464	#N/A	0	20.5816	0	0
X:131749306|131794466	#N/A	231.422	0	142.294	145.64
X:133632399|133636406	#N/A	277.404	0	0	0
X:13666317|13668383	#N/A	0	0	769.577	0
X:13744415|13762444	#N/A	0	0	140.702	0
X:140783175|140784659	hsa_circ_0001946	0	0	147.524	0
X:14843660|14859334	hsa_circ_0001911	0	0	475.419	0
X:14843660|14869043	#N/A	0	288.648	0	0
X:14850505|14859334	hsa_circ_0006971	0	1218.15	669.948	0
X:150592605|150619139	hsa_circ_0139897	1959.18	0	0	0
X:155506898|155537118	#N/A	0	21.9678	0	0
X:19456913|19464406	hsa_circ_0090031	0	0	0	0
X:19965044|19970298	hsa_circ_0140068	0	0	0	457.135
X:22090429|22099151	hsa_circ_0090069	0	0	0	718.67
X:24172715|24179770	#N/A	0	56.4532	0	254.223
X:37386599|37426000	#N/A	0	0	47.892	0
X:43451402|43452193	#N/A	0	502.947	0	0
X:44524002|44527365	hsa_circ_0007290	0	1317.9	2355.62	0
X:47846105|47895940	hsa_circ_0006364	5053.79	3017.68	0	6115.22
X:48939910|48940907	#N/A	0	0	658.536	0
X:68046994|68053810	hsa_circ_0007445	0	0	1021.32	0
X:72488933|72495268	hsa_circ_0008930	0	0	973.657	0
X:73577407|73584572	hsa_circ_0091072	0	0	0	2833.81
X:77652114|77656653	hsa_circ_0001932	0	1519.2	0	0
X:78009102|78020398	#N/A	0	0	260.801	0
X:85978767|86027557	hsa_circ_0091203	0	0	1102.25	0
X:9484296|9484773	#N/A	0	0	0	416.969
Y:2953909|2961646	hsa_circ_0001953	0	1805.14	0	0
