# Supplementary material for: CPSF3 Promotes Pre-mRNA Splicing and Prevents CircRNA Cyclization in Hepatocellular Carcinoma
Source: Cancers (Basel). 2023 Aug 11;15(16):4057. doi: 10.3390/cancers15164057 (PMC10452738; doi:10.3390/cancers15164057)
Supplement: Supplementary file 1 [file cancers-15-04057-s001.zip › supplementary file S8.xlsx]

## Sheet: mRNA
#ID	KO-Con	KO	OE-Con	OE
ENSG00000000003	15.269	11.2868	0	0
ENSG00000000005	0	0.131858	0	0
ENSG00000000419	37.9427	40.1176	49.209	58.7969
ENSG00000000457	3.26436	2.05012	1.81322	1.54969
ENSG00000000460	11.2529	6.85431	13.4214	10.0294
ENSG00000000938	0.025483	0	0.008053	0
ENSG00000000971	0	0	0.025078	0
ENSG00000001036	78.1827	50.071	42.739	45.5907
ENSG00000001084	81.9691	132.662	9.83467	8.32825
ENSG00000001167	8.77878	10.1348	13.4615	10.7131
ENSG00000001460	4.04413	3.66509	2.51253	5.14728
ENSG00000001461	5.56128	10.1608	8.18385	11.0841
ENSG00000001497	13.8051	13.2974	30.3266	33.9043
ENSG00000001561	0	0.246234	0	0
ENSG00000001617	20.0317	12.5401	4.29415	3.03263
ENSG00000001626	0	0	0.647457	0.643189
ENSG00000001629	12.7686	13.4604	16.7581	10.615
ENSG00000001630	14.5914	12.801	41.0064	41.6142
ENSG00000001631	10.2461	9.7174	13.8544	8.91781
ENSG00000002016	7.78955	6.26237	7.58225	5.65926
ENSG00000002330	5.3099	4.29813	15.2397	16.7937
ENSG00000002549	31.2358	37.887	13.3746	12.0139
ENSG00000002586	81.4807	105.397	44.3717	50.9292
ENSG00000002587	0.006483	0	0	0
ENSG00000002745	0	0.066051	0.06233	0.030978
ENSG00000002746	0.008404	0	3.66662	2.64141
ENSG00000002822	9.9301	9.51288	21.1648	16.4057
ENSG00000002834	85.825	66.6911	85.8016	85.6806
ENSG00000002919	7.23411	6.91836	5.57864	8.4152
ENSG00000003056	34.0524	33.8331	45.272	54.9878
ENSG00000003096	0.024254	0.015902	44.5293	19.4699
ENSG00000003137	0.298409	0.808074	12.7738	18.3648
ENSG00000003147	0	0.042483	0.019329	0
ENSG00000003249	13.2461	9.48182	3.06906	4.75814
ENSG00000003393	11.1935	10.5317	3.67039	3.56925
ENSG00000003400	13.051	12.2706	0.003392	0.020587
ENSG00000003402	24.5848	15.9105	7.51343	11.6077
ENSG00000003436	134.676	134.058	0.036713	0.008162
ENSG00000003509	8.5376	10.4455	12.1262	10.2024
ENSG00000003756	24.5475	19.6066	30.8857	35.6248
ENSG00000003987	3.68433	2.79244	2.2983	1.49476
ENSG00000003989	21.9199	23.004	49.0047	79.4586
ENSG00000004059	25.4215	27.1186	49.7282	45.3857
ENSG00000004139	1.28094	2.57384	3.03485	3.64988
ENSG00000004142	35.5033	28.4433	67.5879	80.6381
ENSG00000004399	20.8404	17.5459	37.2101	30.9634
ENSG00000004455	70.6956	64.9901	71.881	107.594
ENSG00000004468	0	0	0	0.006358
ENSG00000004478	22.2518	22.3094	63.9094	30.5633
ENSG00000004487	47.4087	49.1081	57.4623	45.923
ENSG00000004534	20.7933	16.6663	15.1697	14.3098
ENSG00000004660	0.84482	1.90463	6.43217	3.892
ENSG00000004700	16.6282	12.9948	29.0938	13.0346
ENSG00000004766	7.06008	6.57723	9.50231	4.59343
ENSG00000004776	0.191698	0.351588	0.060526	0.212923
ENSG00000004777	0.799026	1.06798	0.908744	0.52562
ENSG00000004779	46.8873	43.5252	40.5876	39.1087
ENSG00000004799	0.034912	0.103095	51.3272	47.3054
ENSG00000004838	0.109136	0.010249	0.933839	1.32896
ENSG00000004846	0	0	0.032514	0
ENSG00000004848	0.031471	0	0.179179	0.064693
ENSG00000004864	26.3756	23.6726	23.521	24.7467
ENSG00000004866	7.27643	2.10305	23.1718	28.6407
ENSG00000004897	30.7366	30.368	29.3876	23.4519
ENSG00000004939	0.006437	0.016853	0	0.005669
ENSG00000004948	0.006845	0	0.021933	0
ENSG00000004961	8.00145	7.42791	29.2341	30.0365
ENSG00000004975	8.69496	7.9236	14.4403	23.2315
ENSG00000005001	0	0.217602	0	0
ENSG00000005007	15.0572	20.2451	24.96	18.0504
ENSG00000005020	12.9999	13.3017	11.6477	7.80881
ENSG00000005022	208.814	223.675	398.381	476.049
ENSG00000005059	0.960423	0.871281	5.49252	4.50747
ENSG00000005073	0.056644	0.013287	10.4173	14.8987
ENSG00000005075	7.49189	5.7429	13.8331	12.9807
ENSG00000005100	13.8205	17.2369	14.5451	14.3657
ENSG00000005102	0.034145	0.058932	0.086559	0.140526
ENSG00000005108	0	0.022878	0	0
ENSG00000005156	7.07797	11.5338	9.37277	11.7942
ENSG00000005175	7.2308	9.28096	23.4204	11.9088
ENSG00000005187	7.05053	16.8626	1.76804	1.99838
ENSG00000005189	10.8274	7.97673	7.84664	7.84556
ENSG00000005194	27.4218	18.1691	30.7072	37.4313
ENSG00000005206	6.60629	7.01027	7.36316	5.9562
ENSG00000005238	1.31072	1.38243	3.47001	2.75946
ENSG00000005243	0.108135	0.414511	12.1041	11.9087
ENSG00000005249	0.027084	0.058246	0.018217	0.009622
ENSG00000005302	3.64892	3.48556	10.0717	9.58276
ENSG00000005339	8.91757	5.64025	12.6422	15.4974
ENSG00000005379	0.226457	0.413663	0	0
ENSG00000005421	0.598896	0.533755	0.123787	0.016371
ENSG00000005436	16.7129	15.9916	8.04656	10.2869
ENSG00000005448	9.7549	10.4391	14.7046	14.2948
ENSG00000005469	6.58765	4.49906	1.95845	1.98244
ENSG00000005471	1.1745	1.77882	0.011014	0
ENSG00000005483	16.1539	17.7657	21.0676	12.068
ENSG00000005486	20.6974	17.7096	22.7752	37.872
ENSG00000005700	32.1609	34.6618	16.6304	9.43367
ENSG00000005801	16.3718	9.80659	37.2442	18.233
ENSG00000005810	12.134	9.51181	20.1058	9.57679
ENSG00000005812	10.4077	8.85539	16.3031	14.4754
ENSG00000005844	1.55104	0.471988	0	0
ENSG00000005882	2.81511	3.41262	4.70569	4.46969
ENSG00000005884	2.20626	0.208221	20.1036	21.2222
ENSG00000005889	6.24286	6.62113	12.8688	11.8485
ENSG00000005893	36.4375	55.2828	26.1631	23.791
ENSG00000005961	0.813434	1.63695	0.276973	0.521616
ENSG00000005981	0.513814	0.384592	0.046179	0
ENSG00000006007	30.5967	36.0416	29.8315	29.0071
ENSG00000006015	1.82004	2.80699	10.4084	9.93647
ENSG00000006016	68.9165	37.9038	11.2164	11.6224
ENSG00000006025	4.00626	4.33404	1.58059	0.915318
ENSG00000006042	11.0002	8.23842	0	0
ENSG00000006047	4.11148	3.99036	4.08871	3.58923
ENSG00000006062	2.39478	3.99926	8.69167	11.4341
ENSG00000006071	0.077137	0	0	0
ENSG00000006118	2.19753	3.86668	3.81229	4.14937
ENSG00000006125	54.8715	56.7195	77.8821	92.6817
ENSG00000006194	8.10094	9.4905	9.39254	13.3475
ENSG00000006210	13.1086	13.7001	0	0.006217
ENSG00000006282	38.8817	23.8697	10.7651	13.6643
ENSG00000006283	0.096544	0.072086	0.169047	0.14866
ENSG00000006327	32.4665	28.5205	41.8518	81.4383
ENSG00000006377	1.45913	1.51004	0	0
ENSG00000006432	3.46743	3.82936	7.33366	6.32589
ENSG00000006451	14.2102	12.3477	21.0614	20.8669
ENSG00000006453	22.7487	19.7488	22.0829	35.2904
ENSG00000006459	20.4007	30.6042	4.31102	3.58252
ENSG00000006468	1.66014	0.488999	0.957299	1.12112
ENSG00000006530	12.2853	15.3559	12.5169	17.4279
ENSG00000006534	7.08704	6.22629	9.55847	15.5131
ENSG00000006555	0.007757	0.727062	0	0
ENSG00000006576	10.8416	6.76825	21.0712	19.2636
ENSG00000006606	0.418684	0	0.344269	0.612916
ENSG00000006607	14.4309	15.9297	12.4533	7.59455
ENSG00000006611	14.8286	14.4719	13.1626	16.0604
ENSG00000006625	14.3497	17.8158	33.6433	57.9993
ENSG00000006634	10.9479	10.1794	14.7915	7.00912
ENSG00000006638	0.066763	0.229636	6.73426	5.06497
ENSG00000006652	35.423	46.8687	30.5941	66.1064
ENSG00000006695	9.32052	13.0541	10.6363	12.3015
ENSG00000006704	10.7146	16.7625	14.9869	19.838
ENSG00000006712	10.9531	7.6534	20.1045	22.9418
ENSG00000006715	7.5459	7.41548	13.6901	7.92075
ENSG00000006740	1.12563	6.0571	0.183562	0.048691
ENSG00000006744	15.4817	15.1579	36.216	23.9657
ENSG00000006747	0.002698	0.01688	1.08446	0.862057
ENSG00000006756	3.68654	2.40315	0.471848	1.00842
ENSG00000006757	1.56966	2.73198	4.04984	7.64687
ENSG00000006831	16.9346	16.5193	21.6959	29.3111
ENSG00000006837	1.10298	1.86448	0.730593	0.842941
ENSG00000007001	0.032829	0	0	0
ENSG00000007038	0	0.013861	58.7046	53.848
ENSG00000007047	10.8119	18.7399	3.47569	3.12199
ENSG00000007062	0.060888	0	0.036762	0.055045
ENSG00000007080	15.4867	10.5161	35.6027	25.5882
ENSG00000007129	0	0.049391	0	0
ENSG00000007168	19.7349	17.3487	30.2175	38.889
ENSG00000007171	0.199081	0	0	0
ENSG00000007174	0.01042	0.010963	0.00152	0
ENSG00000007202	36.5585	26.0426	58.0931	63.2576
ENSG00000007237	0	0	0.259829	0.321139
ENSG00000007255	10.1712	16.5192	2.42253	4.07442
ENSG00000007264	0.152538	0.306884	12.2709	7.42234
ENSG00000007306	0	0	1.38174	1.40038
ENSG00000007312	0.18836	0.189128	0	0
ENSG00000007314	0.288006	0.230104	0.075711	0.498697
ENSG00000007341	4.57735	2.78875	3.12466	4.20165
ENSG00000007350	0.038028	0	0	0.095474
ENSG00000007372	13.8703	25.8222	2.20064	2.96826
ENSG00000007376	4.83699	3.13578	18.476	14.1746
ENSG00000007384	3.56318	4.50095	6.21933	4.84215
ENSG00000007392	13.593	13.8424	15.1469	16.8018
ENSG00000007402	0.039343	0.243969	0.068428	0.028044
ENSG00000007516	1.62771	2.9355	0.409115	0.336261
ENSG00000007520	5.4195	5.01961	10.7584	11.9454
ENSG00000007541	4.60244	4.50109	12.7562	13.3696
ENSG00000007545	4.05956	3.75411	5.68449	7.06935
ENSG00000007866	14.7515	14.3672	10.1257	9.91225
ENSG00000007923	22.3153	17.088	25.4811	22.4886
ENSG00000007933	0	0	0.011902	0
ENSG00000007944	4.6223	7.84559	3.77512	2.38961
ENSG00000007952	0	0	0.097712	0.155499
ENSG00000007968	11.3541	5.6439	7.00122	9.20584
ENSG00000008018	85.8477	97.9468	85.5924	91.8812
ENSG00000008056	1.2256	0.373336	0.047789	0
ENSG00000008083	5.77574	6.96346	9.01949	8.98919
ENSG00000008086	3.1958	2.67903	5.08952	3.90465
ENSG00000008118	0.040003	0	0.200459	0.027959
ENSG00000008128	6.15717	4.54776	4.78682	4.14429
ENSG00000008130	25.8508	25.7158	23.6986	30.1015
ENSG00000008226	0.743209	1.4005	0.35143	0.13071
ENSG00000008256	5.2123	3.66555	18.4294	33.3008
ENSG00000008277	1.63794	2.15477	0.02657	0.054138
ENSG00000008282	31.8424	28.0586	33.9219	37.4224
ENSG00000008283	1.24039	2.08028	9.84779	10.2854
ENSG00000008294	29.505	46.3161	23.6429	17.8994
ENSG00000008300	1.62935	3.13766	8.87052	10.7598
ENSG00000008311	4.75054	7.19198	0.203693	0.130481
ENSG00000008323	7.00958	13.6136	0.359551	0.322083
ENSG00000008324	6.8312	7.96646	13.9629	13.5767
ENSG00000008382	4.87602	4.58403	3.28272	3.22037
ENSG00000008394	182.33	167.905	61.5761	39.3432
ENSG00000008405	9.55162	10.4141	10.1305	15.6531
ENSG00000008438	0.39945	0.391291	0.267369	0.275931
ENSG00000008441	8.55844	10.8513	8.2783	13.3361
ENSG00000008513	10.1017	17.5451	16.8569	33.4259
ENSG00000008516	0.07028	0.18884	0.395094	0.346153
ENSG00000008517	95.0476	76.4194	53.8698	46.3299
ENSG00000008710	4.00164	4.78948	5.9781	9.54945
ENSG00000008735	1.7126	1.51995	0.079007	0.03169
ENSG00000008838	26.8063	25.7215	18.7557	15.0164
ENSG00000008853	6.52275	4.64599	7.03762	11.9241
ENSG00000008869	10.1968	8.71553	5.76509	4.92104
ENSG00000008952	12.0346	13.0968	10.7162	5.61774
ENSG00000008988	503.982	568.053	636.01	850.48
ENSG00000009307	126.724	140.947	224.638	186.352
ENSG00000009335	26.7022	36.6141	32.9253	34.4214
ENSG00000009413	23.3724	20.4408	9.91439	5.36594
ENSG00000009694	0.097959	0	0	0
ENSG00000009709	0.004893	0	0	0
ENSG00000009724	8.62399	7.84024	1.81005	1.60788
ENSG00000009765	0	0.046079	0	0
ENSG00000009780	5.19632	6.10899	2.41963	3.20496
ENSG00000009830	2.442	2.39866	5.7488	6.02365
ENSG00000009844	11.7608	9.88087	6.99746	4.9439
ENSG00000009950	21.3968	22.3203	1.44871	1.95749
ENSG00000009954	30.323	19.4457	35.0387	39.3793
ENSG00000010017	34.6065	28.4269	36.4827	44.0676
ENSG00000010030	0	0	0.006188	0
ENSG00000010072	6.81502	7.72512	8.81621	7.67775
ENSG00000010165	6.70625	5.16639	10.2922	8.85834
ENSG00000010219	1.14908	1.66536	0.47849	0.139222
ENSG00000010244	31.5792	21.3849	102.221	68.6968
ENSG00000010256	78.1501	73.1877	112.642	121.495
ENSG00000010270	15.0453	10.7111	18.7986	16.6963
ENSG00000010278	17.5659	18.0019	88.5656	75.5551
ENSG00000010282	0.093782	0	0	0
ENSG00000010292	48.1732	76.2668	80.5502	85.1598
ENSG00000010295	3.71953	3.96538	0.296983	0.352786
ENSG00000010310	0.398815	0.803583	2.59013	0.646378
ENSG00000010318	5.21315	4.03273	0.861949	0.76824
ENSG00000010319	7.79519	12.4406	0.077906	0.034359
ENSG00000010322	12.8376	14.2734	8.86423	8.01374
ENSG00000010327	0.125477	1.08358	0.071854	0.006934
ENSG00000010361	0.352485	0.399491	0.321508	0.298446
ENSG00000010379	0.102311	0.421443	0	0.109779
ENSG00000010404	12.5001	10.0203	4.40594	4.98903
ENSG00000010438	0	0	0.024642	0
ENSG00000010539	4.12464	3.03412	6.39139	7.41968
ENSG00000010610	0.218187	0.334018	0.179761	0.072362
ENSG00000010626	4.15198	7.57794	5.80936	5.54208
ENSG00000010671	0	0	0.020163	0.021314
ENSG00000010704	2.62454	2.1418	3.01037	3.58256
ENSG00000010803	16.4133	11.895	7.7714	12.3042
ENSG00000010810	0.072748	0.005687	38.5449	54.0623
ENSG00000010818	4.01344	5.64124	3.5015	2.70141
ENSG00000010932	0	0	0.00781	0.006102
ENSG00000011007	18.5271	17.767	20.9887	17.7093
ENSG00000011009	39.5913	24.4991	27.408	25.4366
ENSG00000011021	4.64416	5.32958	4.74082	4.81627
ENSG00000011028	0.132185	0.157468	2.00615	1.69417
ENSG00000011052	44.5906	33.2602	43.7438	46.0369
ENSG00000011083	0	0	0.043314	0.020881
ENSG00000011105	6.98654	9.17603	1.78128	2.68943
ENSG00000011114	11.3041	9.29926	7.62643	7.30527
ENSG00000011132	3.42267	4.11591	4.99838	4.46351
ENSG00000011143	6.38928	5.85741	4.67929	6.62461
ENSG00000011198	2.41638	2.69836	10.3251	12.6063
ENSG00000011201	0	0	3.15018	1.12156
ENSG00000011243	14.32	16.7671	16.9162	12.1198
ENSG00000011258	10.305	16.7663	8.08528	6.79089
ENSG00000011260	27.5258	29.9719	37.5819	45.7567
ENSG00000011275	17.5584	19.1068	25.9407	30.5972
ENSG00000011295	18.2419	17.8776	24.5454	29.7134
ENSG00000011304	72.2678	83.8014	106.566	123.433
ENSG00000011332	0.686413	0.269341	2.15315	0.852702
ENSG00000011347	0.357935	0.536866	0.405628	0.765109
ENSG00000011376	8.86205	6.69811	14.2881	11.2588
ENSG00000011405	21.429	27.4572	24.2059	12.1271
ENSG00000011422	2.76749	1.48535	35.2012	37.5325
ENSG00000011426	54.2518	60.445	151.336	51.7593
ENSG00000011451	6.44767	5.01099	13.0373	9.20098
ENSG00000011454	16.9489	17.6495	23.3363	22.3577
ENSG00000011478	4.58675	6.46262	10.5822	11.864
ENSG00000011485	18.8715	10.298	33.2032	32.0253
ENSG00000011523	10.835	12.1156	5.3275	4.4001
ENSG00000011566	33.0745	28.8596	8.49035	6.71534
ENSG00000011590	0.292595	0.117963	0.950105	1.03519
ENSG00000011638	7.48707	9.7127	2.80807	6.32793
ENSG00000011677	0.044741	0.076179	2.18833	3.32813
ENSG00000012048	35.1782	20.3576	19.819	16.7321
ENSG00000012061	17.5567	13.7713	12.6877	21.417
ENSG00000012124	11.6711	4.94149	0.187776	0.703758
ENSG00000012171	76.433	99.7165	45.0158	37.5284
ENSG00000012174	11.6158	8.71367	20.982	20.9009
ENSG00000012211	1.72142	2.12848	14.9483	8.72912
ENSG00000012232	10.1262	9.66731	18.7184	24.7153
ENSG00000012504	9.09843	6.23047	0	0
ENSG00000012660	52.0858	70.901	54.1071	62.0916
ENSG00000012779	1.55115	1.24694	4.45646	10.5127
ENSG00000012817	8.08884	10.3015	0	0
ENSG00000012822	5.89998	5.46333	6.27775	8.5636
ENSG00000012963	13.0809	9.00179	19.0777	27.7697
ENSG00000012983	20.5004	15.2952	9.89108	6.58021
ENSG00000013275	58.3872	26.9056	79.0721	67.0133
ENSG00000013288	4.62026	3.36075	4.98906	5.00609
ENSG00000013293	0.010377	0	0	0.003567
ENSG00000013297	13.2459	61.0097	0.11352	0
ENSG00000013306	75.4054	74.0151	95.6051	108.022
ENSG00000013364	25.6559	28.5034	14.8491	18.8104
ENSG00000013374	12.1639	23.5549	21.6018	27.8342
ENSG00000013375	25.253	59.6747	16.7812	7.70964
ENSG00000013392	2.31572	2.74512	1.98613	1.82999
ENSG00000013441	13.44	13.0799	15.4594	19.9349
ENSG00000013503	7.34461	3.49681	9.77794	10.8734
ENSG00000013523	5.62771	5.9342	7.53577	5.78867
ENSG00000013561	6.21254	4.62839	14.5863	11.8628
ENSG00000013563	3.72974	3.96857	9.99126	11.6114
ENSG00000013573	9.76913	7.73514	15.2456	15.2847
ENSG00000013583	30.3222	23.1631	22.4292	34.6879
ENSG00000013588	2.96296	0.191484	68.0747	85.0523
ENSG00000013619	0.037221	0	10.4362	16.7148
ENSG00000013725	0	0.001532	0	0
ENSG00000013810	24.6904	22.872	26.8574	19.6485
ENSG00000014123	13.0254	14.9798	7.0592	3.11241
ENSG00000014138	8.86233	4.79015	18.948	33.1676
ENSG00000014164	6.54701	7.07221	6.43025	5.8927
ENSG00000014216	27.6141	20.1717	20.0436	16.6505
ENSG00000014257	0	0	1.7978	2.66998
ENSG00000014641	86.9446	89.542	75.8814	80.3911
ENSG00000014824	8.85822	6.30065	9.95685	6.73669
ENSG00000014914	2.27071	1.64583	1.02998	0.970735
ENSG00000014919	46.3589	45.434	36.5688	46.1902
ENSG00000015133	5.39199	4.89388	2.39829	1.58143
ENSG00000015153	6.92125	4.75739	9.32928	7.94914
ENSG00000015171	24.1022	13.2576	7.70789	7.0714
ENSG00000015285	0.040729	0.113024	0.270346	0.374995
ENSG00000015413	16.9031	23.5215	0.110271	0.154822
ENSG00000015475	7.02093	5.99717	7.88946	8.41583
ENSG00000015479	49.6638	27.2817	50.4518	18.1639
ENSG00000015520	6.75215	4.15131	0.12782	0.03424
ENSG00000015532	6.95759	8.32566	7.04464	5.28971
ENSG00000015568	8.35005	7.9184	7.85751	6.53528
ENSG00000015676	5.03289	7.25654	12.1197	15.058
ENSG00000016391	13.1729	14.7914	1.95463	2.07557
ENSG00000016402	0	0.011948	0	0
ENSG00000016602	0.039098	0	0	0
ENSG00000016864	23.6862	29.08	20.2206	17.8234
ENSG00000017260	17.8367	15.6126	31.4355	23.3721
ENSG00000017427	0.28057	3.5281	0.907928	0.137056
ENSG00000017483	17.6219	22.2812	1.47453	0.276956
ENSG00000017797	17.065	17.7886	15.7329	15.6163
ENSG00000018189	8.68371	9.40749	3.58423	2.813
ENSG00000018236	0.036558	0	0	0
ENSG00000018280	0.515002	0.252872	0.216043	0.262338
ENSG00000018408	41.7399	66.7667	29.0996	19.8235
ENSG00000018510	45.6484	36.5572	16.5302	10.4888
ENSG00000018610	6.64515	6.14289	14.3429	17.0648
ENSG00000018625	0.07543	0.136108	0	0.051494
ENSG00000018699	21.2691	18.0958	15.631	11.6371
ENSG00000018869	0.19458	0.216996	0	0
ENSG00000019102	6.52369	4.30972	0.272096	0.269341
ENSG00000019144	4.28331	3.67288	4.89527	2.52666
ENSG00000019169	0	0	0	0.064697
ENSG00000019186	62.2777	46.3386	1.22643	2.66031
ENSG00000019485	1.3917	0.909896	5.92255	6.80914
ENSG00000019505	0	0.005928	0	0
ENSG00000019549	0	0	4.64625	4.98764
ENSG00000019582	27.7751	24.7693	0.512937	0.266116
ENSG00000019995	12.767	15.0886	7.21136	10.2837
ENSG00000020129	5.07661	4.6946	10.7699	8.75968
ENSG00000020181	0.285203	0.327343	1.41334	1.7835
ENSG00000020256	5.33341	5.54223	12.4191	8.70711
ENSG00000020426	10.269	10.6272	8.43961	7.7201
ENSG00000020577	19.5403	27.3851	9.23287	11.254
ENSG00000020633	0.074879	0.078037	3.28185	1.64739
ENSG00000020922	19.2791	15.4802	17.9972	14.7859
ENSG00000021300	11.7113	21.6845	0.202357	0.076561
ENSG00000021355	26.2212	19.977	24.4368	44.3054
ENSG00000021461	0.327016	0.201803	0.048437	0
ENSG00000021488	2.50859	1.10678	0	0
ENSG00000021574	10.0431	9.50723	7.38806	5.74034
ENSG00000021645	0.116487	0.036384	3.60137	3.93687
ENSG00000021762	0	0.055042	15.0035	11.4915
ENSG00000021776	9.41208	8.35233	8.0162	4.7984
ENSG00000021826	11.4903	6.66682	236.879	326.87
ENSG00000021852	1.17227	8.60831	0	0
ENSG00000022267	0.251285	0.020547	23.5427	35.2638
ENSG00000022277	30.9341	34.4153	50.2263	65.5608
ENSG00000022355	0	0	0.111932	0.127728
ENSG00000022556	0.094382	0.024788	0	0
ENSG00000022567	0.034757	0	7.3064	10.07
ENSG00000022840	35.5881	37.7092	32.7703	47.1203
ENSG00000022976	4.59593	2.54827	4.76557	5.21528
ENSG00000023041	21.2163	14.8657	22.056	23.3523
ENSG00000023171	0	0.009397	24.8537	27.3861
ENSG00000023191	29.7358	29.0159	51.0353	48.8284
ENSG00000023228	31.9005	17.0394	14.8788	15.7419
ENSG00000023287	17.6086	27.5205	18.1196	11.2842
ENSG00000023318	11.6136	12.7515	16.3058	15.7346
ENSG00000023330	16.3558	18.323	38.1326	50.6981
ENSG00000023445	1.293	1.65842	4.03971	4.12091
ENSG00000023516	12.9968	9.88813	9.84831	6.05647
ENSG00000023572	5.19053	2.93199	7.74615	11.5059
ENSG00000023608	2.89246	5.57193	2.64348	2.84204
ENSG00000023697	26.5842	16.6956	17.7468	19.1221
ENSG00000023734	49.2006	50.8821	117.091	103.253
ENSG00000023839	219.92	227.067	27.3008	27.3882
ENSG00000023892	7.40909	5.67235	0	0
ENSG00000023902	2.07303	0.756189	0.95011	0.693321
ENSG00000023909	23.9847	43.2083	8.53095	7.46514
ENSG00000024048	9.29738	9.88408	13.4125	6.7375
ENSG00000024422	4.56058	8.44886	36.7434	30.8467
ENSG00000024526	9.41325	10.8269	17.3697	7.97618
ENSG00000024862	11.3904	16.9132	2.38235	4.34612
ENSG00000025039	0.082372	0.105171	0.018105	0.077241
ENSG00000025156	9.48769	13.9425	5.747	5.14443
ENSG00000025293	13.1524	19.6552	28.1158	34.3501
ENSG00000025423	0.16876	0.5096	0.096237	0.122447
ENSG00000025434	9.35033	8.85713	10.3327	13.8681
ENSG00000025708	4.23943	2.35053	5.04852	2.59552
ENSG00000025770	32.9031	19.0522	12.7802	17.163
ENSG00000025772	27.7892	17.1833	28.9671	24.4604
ENSG00000025796	15.9186	21.7336	12.7264	12.8351
ENSG00000025800	33.6879	25.1185	23.5667	30.8097
ENSG00000026025	0.028044	0	532.108	435.577
ENSG00000026036	1.97684	0.614906	0.796132	1.23552
ENSG00000026103	16.1705	7.15654	4.23877	1.58778
ENSG00000026297	45.951	34.2641	2.52351	1.89413
ENSG00000026508	0.013001	0.006336	73.1989	123.11
ENSG00000026559	0	0	0	0.015048
ENSG00000026652	1.08867	0.722998	0.630529	0.327541
ENSG00000026950	3.60392	9.40812	0.472935	0.216235
ENSG00000027001	8.42081	7.56323	5.44414	6.12254
ENSG00000027075	0.092846	0	9.84163	17.7521
ENSG00000027644	0.006702	0	0.102685	0.150303
ENSG00000027697	69.2268	95.3806	6.30727	8.00339
ENSG00000027847	7.30915	7.77271	8.32346	5.45943
ENSG00000027869	2.73873	1.18026	3.38105	2.74432
ENSG00000028116	16.4424	11.1092	16.6549	8.59065
ENSG00000028137	0.221151	0.10366	0.025211	0.009784
ENSG00000028203	22.1334	17.9794	24.5156	18.536
ENSG00000028277	0.489536	0.256187	0.231156	0.009573
ENSG00000028310	9.51562	9.9417	33.1287	25.7909
ENSG00000028528	17.4415	15.5238	21.2421	33.9456
ENSG00000028839	5.48175	4.13372	2.89085	2.49655
ENSG00000029153	10.4873	11.4598	6.47899	8.14655
ENSG00000029363	55.7474	49.6972	45.4453	21.4334
ENSG00000029364	31.1173	38.6554	33.2722	40.5358
ENSG00000029534	0.317432	0.064432	1.50721	2.2329
ENSG00000029639	30.7603	28.0908	4.24408	3.45463
ENSG00000029725	13.5314	12.9282	20.5756	13.3904
ENSG00000029993	12.9027	9.82643	21.1233	22.0389
ENSG00000030066	20.1689	22.5917	83.5786	67.7287
ENSG00000030110	10.9989	8.36177	9.83773	10.0299
ENSG00000030419	0.193893	0.24809	0.015202	0.023561
ENSG00000030582	95.116	84.7794	77.7003	98.2989
ENSG00000031003	7.66763	7.94946	10.8898	12.0785
ENSG00000031081	0.036945	0.036918	3.5118	2.51233
ENSG00000031691	7.87877	9.70571	5.59106	4.26835
ENSG00000031698	51.6103	40.2323	64.5319	211.167
ENSG00000031823	15.4734	15.5174	18.1331	14.3887
ENSG00000032219	6.65219	8.8354	2.83157	1.24666
ENSG00000032389	22.0704	20.9442	20.4892	20.8473
ENSG00000032444	9.90009	8.64326	17.1391	13.0273
ENSG00000032742	10.7307	7.14942	4.70474	3.08651
ENSG00000033011	19.9899	11.5541	14.2784	11.573
ENSG00000033030	10.559	9.08614	16.1898	25.412
ENSG00000033050	13.0828	11.1579	37.8349	31.8447
ENSG00000033100	9.74654	15.056	27.2721	17.5352
ENSG00000033122	1.74513	1.70356	0.617144	0.455882
ENSG00000033170	9.11421	4.72754	3.6415	2.21227
ENSG00000033178	19.4272	21.0195	11.226	5.53174
ENSG00000033327	7.70305	8.7774	5.29564	6.52092
ENSG00000033627	18.9443	19.949	16.4071	17.3265
ENSG00000033800	10.0745	11.4074	7.0553	5.24466
ENSG00000033867	16.0676	22.9314	21.9578	10.2938
ENSG00000034053	0.824627	3.36638	0	0
ENSG00000034152	14.265	15.8595	26.7204	33.3322
ENSG00000034510	297.118	206.019	476.646	546.092
ENSG00000034533	5.18908	6.79331	7.81454	6.64263
ENSG00000034677	25.2944	72.9113	28.6534	26.9667
ENSG00000034693	11.5938	8.83085	8.93831	5.62314
ENSG00000034713	30.4522	32.9006	34.4996	45.8048
ENSG00000035115	10.4715	9.61092	2.59206	3.15684
ENSG00000035141	35.4737	15.4961	28.3684	37.4773
ENSG00000035403	28.2108	36.7906	93.1701	100.766
ENSG00000035499	21.5348	26.4513	10.0341	9.44298
ENSG00000035664	0.016812	0.10635	1.29908	1.98521
ENSG00000035681	8.12655	4.59435	13.2824	13.3211
ENSG00000035687	15.357	16.6941	22.8529	17.7646
ENSG00000035720	0.166201	0.278094	0.181207	0.053897
ENSG00000035862	32.7328	34.2858	71.7267	89.8832
ENSG00000035928	23.1122	26.9004	18.8376	12.6064
ENSG00000036054	13.2083	21.3508	12.8477	8.07925
ENSG00000036257	17.5853	15.2509	14.3007	8.47273
ENSG00000036448	0	0	0.03458	0.040414
ENSG00000036473	0.098223	0	0	0
ENSG00000036530	0	0	0.036376	0.00478
ENSG00000036549	14.3178	15.8722	18.5318	14.7446
ENSG00000036672	12.0975	9.6861	1.7878	2.18999
ENSG00000037042	9.71091	8.96572	7.91164	9.62966
ENSG00000037241	9.30358	7.07148	36.2394	24.372
ENSG00000037280	0.035023	0.014422	0.011444	0
ENSG00000037474	25.907	20.7133	93.6796	88.2115
ENSG00000037637	7.97102	5.44507	6.17007	10.3509
ENSG00000037749	10.6576	8.4017	16.4801	14.1659
ENSG00000037757	6.69496	3.50055	22.4752	18.1965
ENSG00000037897	4.86533	5.85733	7.10463	6.68025
ENSG00000037965	0	0	2.69312	3.42775
ENSG00000038002	8.94059	4.19031	1.58027	1.66682
ENSG00000038210	23.3344	17.7885	6.93792	10.7456
ENSG00000038219	8.18417	8.35216	10.2873	5.33535
ENSG00000038274	10.6954	10.259	19.6666	25.7869
ENSG00000038295	0	0	10.1254	4.88663
ENSG00000038358	10.1053	9.41626	20.7109	10.8863
ENSG00000038382	13.3966	15.7438	36.5495	36.3799
ENSG00000038427	72.8778	50.3331	0.003506	0.007078
ENSG00000038532	14.7465	11.4044	10.6798	13.4789
ENSG00000038945	0	0	0.016336	0
ENSG00000039068	22.0389	11.5969	0.255633	0.944731
ENSG00000039123	28.3921	28.9126	37.9103	16.0901
ENSG00000039139	0	0	0.424113	0.386138
ENSG00000039319	17.856	10.7876	14.5702	7.3441
ENSG00000039523	9.67148	9.62157	37.3579	29.8737
ENSG00000039537	0.082592	0.219967	0	0
ENSG00000039560	10.7092	7.68617	22.7651	6.8968
ENSG00000039600	0	0	0	0.054778
ENSG00000039650	6.06311	4.43856	10.0464	13.4589
ENSG00000039987	0.048361	0.083513	0.13053	0.021844
ENSG00000040199	4.96028	3.84724	8.43784	7.36035
ENSG00000040275	8.31953	3.92107	39.9114	22.5427
ENSG00000040341	14.8678	14.2471	8.77998	5.61832
ENSG00000040487	12.7696	6.83159	8.3866	4.37276
ENSG00000040531	6.71653	4.46908	5.09118	4.39254
ENSG00000040608	0.072338	0.097215	4.69431	2.95863
ENSG00000040633	5.78242	4.82431	13.9555	12.7513
ENSG00000040731	0.007623	0	0.008601	0
ENSG00000040933	8.36984	9.46732	15.0379	12.825
ENSG00000041353	0.014399	0.019768	5.76769	4.18764
ENSG00000041357	28.1372	23.2017	76.0992	38.9421
ENSG00000041515	0	0	0.918597	0.632694
ENSG00000041802	8.18846	6.2192	20.392	19.2366
ENSG00000041880	5.04378	2.4934	5.00518	5.08301
ENSG00000041982	0.030882	0.030285	0	0
ENSG00000041988	2.86142	6.47188	5.32343	4.37664
ENSG00000042062	0.881569	0.80812	0.585177	0.275607
ENSG00000042088	12.0349	8.64662	16.0391	15.5381
ENSG00000042286	46.6012	44.1305	13.6876	13.0673
ENSG00000042304	0.056314	0.121615	0	0
ENSG00000042317	6.70993	5.05834	1.78001	1.72811
ENSG00000042429	8.3472	6.23883	27.3075	26.9821
ENSG00000042445	52.3457	31.2892	16.3892	26.3977
ENSG00000042493	8.28122	3.99143	75.9433	66.7953
ENSG00000042753	31.5031	16.7962	77.1136	83.6272
ENSG00000042781	0.081304	0.138211	0.174844	0.039267
ENSG00000042832	0	0	0.01009	0.012793
ENSG00000042980	0	0	0.013048	0
ENSG00000043039	0.083702	0.111176	0	0.04313
ENSG00000043093	12.5053	8.65085	12.0788	7.42849
ENSG00000043143	3.86724	2.56752	16.3398	18.056
ENSG00000043355	6.1559	3.48445	4.76357	11.2139
ENSG00000043514	7.39319	9.92356	19.4741	18.145
ENSG00000043591	0	0	0.357309	0.390195
ENSG00000044012	0.51442	0.252154	0	0
ENSG00000044090	10.3803	15.6029	8.3263	7.95249
ENSG00000044115	99.6693	116.52	159.153	157.724
ENSG00000044446	11.0578	10.7103	10.236	8.96575
ENSG00000044459	1.84833	1.37636	2.93903	2.12961
ENSG00000044574	167.54	144.98	195.459	248.979
ENSG00000046604	34.7038	18.6777	43.7964	20.8276
ENSG00000046647	4.24501	5.7347	2.6321	4.0542
ENSG00000046651	5.5002	5.25112	9.80966	5.19036
ENSG00000046653	0.889056	0.846542	1.18699	1.01559
ENSG00000046774	0.05248	0	0.053121	0
ENSG00000047056	5.08549	6.90835	5.08441	3.41631
ENSG00000047188	13.7602	12.0179	11.5781	6.51963
ENSG00000047230	12.9801	8.16773	6.67594	7.38307
ENSG00000047249	13.0684	8.77404	16.1739	21.0826
ENSG00000047315	35.2768	35.1169	35.6804	26.8417
ENSG00000047346	7.58902	5.91452	4.8295	5.21599
ENSG00000047365	0.124071	0.011525	1.32447	0.794759
ENSG00000047410	23.0154	20.5589	27.0455	12.3614
ENSG00000047457	9.97974	7.72029	0.360519	0.117609
ENSG00000047578	8.52678	9.30006	5.79931	6.24886
ENSG00000047579	10.615	7.06372	6.64916	5.58451
ENSG00000047597	0	0	10.1216	12.1883
ENSG00000047617	0	0.008197	32.0297	44.8949
ENSG00000047621	7.40848	3.14266	5.19388	3.82681
ENSG00000047634	15.6724	15.2752	14.4945	16.6157
ENSG00000047644	0.32852	2.50898	5.02878	12.0204
ENSG00000047648	0	0.016792	0.067197	0.213435
ENSG00000047662	0.089363	0.20557	0.057895	0.07268
ENSG00000047849	43.7587	74.0434	80.804	102.615
ENSG00000047932	16.4817	14.1038	7.92655	5.80767
ENSG00000047936	0	0.004758	0	0
ENSG00000048028	7.63255	8.3677	8.12932	8.38955
ENSG00000048052	0.019598	0	0.517541	0.452556
ENSG00000048140	8.17136	5.42213	8.18771	6.58263
ENSG00000048162	8.94138	11.2166	29.3098	18.2163
ENSG00000048342	1.41815	0.555322	4.47299	3.73617
ENSG00000048392	43.1719	25.1675	9.04907	6.82974
ENSG00000048405	7.91171	8.81545	10.9904	5.79941
ENSG00000048462	0	0.076694	0	0
ENSG00000048471	8.97997	10.7394	2.70402	3.25403
ENSG00000048540	0.651065	0.132006	0.090368	0
ENSG00000048544	20.5065	18.1653	22.4154	34.538
ENSG00000048545	0.013754	0.024787	0	0
ENSG00000048649	5.74163	5.75595	6.25313	3.39269
ENSG00000048707	17.3192	18.7237	12.9967	12.1369
ENSG00000048740	0.096451	0.006634	4.935	6.53805
ENSG00000048828	41.1084	37.4583	54.7848	58.2305
ENSG00000048991	20.8144	14.6488	14.7981	10.0787
ENSG00000049089	10.6921	5.37983	0.732347	1.06897
ENSG00000049130	46.8285	89.4963	8.13282	4.00494
ENSG00000049167	10.8459	9.15695	6.48774	5.27953
ENSG00000049192	2.07532	4.82578	1.28032	1.74593
ENSG00000049239	15.7126	21.8371	2.72601	7.33801
ENSG00000049245	69.7633	66.3079	35.1631	35.4295
ENSG00000049246	2.12523	3.42897	4.78711	2.93678
ENSG00000049249	0	0	0.005201	0.016687
ENSG00000049283	4.81421	1.84686	0.267556	0.079133
ENSG00000049323	0.089737	0	15.0869	18.1505
ENSG00000049449	33.375	26.3252	134.183	175.287
ENSG00000049540	0.254713	0.572065	0	0.021338
ENSG00000049541	16.4312	10.8689	30.7107	50.7011
ENSG00000049618	23.9666	15.855	8.82171	9.13316
ENSG00000049656	21.0585	19.3861	184.488	143.536
ENSG00000049759	25.814	31.8151	6.56201	9.37811
ENSG00000049768	0.135798	0.20396	0.250447	0.159986
ENSG00000049769	0.156521	0.186611	3.40453	5.2505
ENSG00000049860	64.7281	79.2994	65.0772	92.8499
ENSG00000049883	2.47348	2.24817	3.25438	4.76191
ENSG00000050030	0.003275	0	0	0
ENSG00000050130	16.5216	17.7336	11.5695	11.4438
ENSG00000050165	0.013517	0.072034	0.414102	0.339302
ENSG00000050327	0.943177	1.69728	9.85525	8.61003
ENSG00000050344	17.5202	22.8996	7.17673	4.16416
ENSG00000050393	6.25983	3.90627	11.1361	14.9817
ENSG00000050405	34.7463	26.6158	59.1537	113.801
ENSG00000050426	28.2238	45.7537	23.5618	42.6719
ENSG00000050438	0.089529	0.047616	0	0
ENSG00000050555	4.50096	5.59572	7.88499	7.31954
ENSG00000050628	0.002503	0	0.128354	0
ENSG00000050748	20.3361	20.8112	28.5429	23.8429
ENSG00000050767	0	0	0	0.023544
ENSG00000050820	19.1577	23.837	18.6922	13.3132
ENSG00000051009	6.31738	5.2644	9.81593	10.8341
ENSG00000051108	40.5034	52.3741	22.3182	80.0238
ENSG00000051128	4.41162	2.93604	14.6308	13.3271
ENSG00000051180	12.6653	7.97579	8.78338	8.29842
ENSG00000051341	10.7102	6.89275	14.268	7.88589
ENSG00000051382	20.9992	17.0832	12.9396	12
ENSG00000051523	37.7339	49.1301	76.7979	92.3628
ENSG00000051596	25.8882	33.9735	25.4725	25.3664
ENSG00000051620	4.3259	3.82543	0.127317	0.167052
ENSG00000051825	13.7534	13.2317	20.4458	13.5161
ENSG00000052126	9.37013	7.21907	7.81835	3.06164
ENSG00000052344	8.13932	6.05116	0.189194	0.165415
ENSG00000052723	12.4863	11.0475	13.3491	9.54004
ENSG00000052749	19.45	20.2792	20.6435	18.3014
ENSG00000052795	6.58387	4.50484	2.14472	1.48987
ENSG00000052802	7.56396	12.5636	13.9669	6.19048
ENSG00000052841	17.2015	21.2638	16.9439	20.1616
ENSG00000052850	0.042513	0.17393	0.019563	0.021731
ENSG00000053108	0.042965	0.010354	22.9525	29.6397
ENSG00000053254	23.7487	31.9202	5.82232	5.84565
ENSG00000053328	0	0.061041	0	0
ENSG00000053371	42.8344	39.4861	28.2888	30.7867
ENSG00000053372	17.3784	12.1841	27.2674	20.3704
ENSG00000053438	5.38863	4.50687	7.63118	3.12431
ENSG00000053501	4.61941	6.16031	21.4513	21.9437
ENSG00000053524	0.02518	0	0.354473	0.18765
ENSG00000053702	1.11411	1.43482	1.18142	0.872885
ENSG00000053747	9.4602	9.95628	2.60718	2.36725
ENSG00000053770	4.9218	3.28068	3.62898	1.86642
ENSG00000053900	10.379	8.1501	6.6372	4.56102
ENSG00000053918	0.646809	0.985064	10.0425	10.4632
ENSG00000054116	35.8408	29.2498	30.7077	36.3014
ENSG00000054118	47.6957	52.5033	44.7156	72.7224
ENSG00000054148	40.7635	38.2273	42.2891	56.2856
ENSG00000054179	11.0119	14.7814	1.15145	1.35664
ENSG00000054219	0	0.008709	0.002992	0
ENSG00000054267	10.9964	10.041	11.5681	6.19735
ENSG00000054277	5.37127	9.63796	23.8057	26.5177
ENSG00000054282	4.62475	2.49485	4.16167	3.23458
ENSG00000054356	0	0.016117	0.052827	0
ENSG00000054392	2.76548	1.15681	1.04398	2.36281
ENSG00000054523	44.598	53.3922	24.9544	20.5636
ENSG00000054598	1.61474	1.88007	9.59812	19.8233
ENSG00000054611	10.1531	8.71717	6.21323	4.77096
ENSG00000054654	3.00788	8.78673	10.5177	7.08028
ENSG00000054690	4.52538	2.82904	1.01882	0.95795
ENSG00000054793	21.6108	18.1879	16.7616	20.554
ENSG00000054796	0	0	0	0.039427
ENSG00000054938	0	0	0.10295	0
ENSG00000054965	9.72216	11.3484	9.09953	9.82887
ENSG00000054967	2.8396	2.37623	10.0216	5.38209
ENSG00000055044	42.2695	37.0483	35.7708	26.4294
ENSG00000055070	35.3594	28.2218	37.2943	52.4441
ENSG00000055118	0.319703	0.569708	0.0046	0
ENSG00000055130	14.3409	11.2665	33.6967	21.726
ENSG00000055147	5.26911	6.2576	2.83195	2.19857
ENSG00000055163	28.0032	18.0737	0.086809	0.142234
ENSG00000055208	30.7829	37.6836	16.5418	13.7201
ENSG00000055211	18.3692	17.9799	6.19989	8.66339
ENSG00000055332	11.7753	12.2424	10.5767	8.38332
ENSG00000055483	22.5156	28.0087	30.9492	32.6817
ENSG00000055609	12.6089	21.1619	19.211	11.585
ENSG00000055732	0.061378	0	0.020028	0
ENSG00000055813	0	0	0.067404	0.045669
ENSG00000055917	62.8897	72.5592	41.3978	45.0227
ENSG00000055950	24.5431	27.4234	24.9635	22.7558
ENSG00000055955	0.140019	0.769134	0.039947	0
ENSG00000055957	0.12632	0.688124	0	0
ENSG00000056050	6.63352	6.81608	4.53771	6.01972
ENSG00000056097	34.3749	30.0177	48.5635	32.9899
ENSG00000056277	3.43986	4.59095	5.50803	3.7465
ENSG00000056487	0	0	0.786058	0.765035
ENSG00000056558	0.108556	0.296127	0.081206	0.046933
ENSG00000056586	17.1867	13.4909	23.6012	18.3737
ENSG00000056736	27.9492	28.4341	4.48244	4.29972
ENSG00000056972	4.93167	4.87725	3.74716	2.73355
ENSG00000056998	8.19032	5.86895	0.331353	0.380488
ENSG00000057019	88.4061	22.1532	5.51674	4.14349
ENSG00000057252	8.89406	7.14365	20.439	22.3214
ENSG00000057294	17.5351	25.8535	5.48075	5.39739
ENSG00000057468	0.025921	0.056518	0.137965	0.063846
ENSG00000057593	3.30685	2.96596	0.142385	0.222342
ENSG00000057608	174.631	229.578	97.8494	95.3047
ENSG00000057657	0.009914	0	2.31421	5.45104
ENSG00000057663	8.39261	9.35583	9.53785	6.68868
ENSG00000057704	0	0	0.035221	0
ENSG00000057757	17.8625	27.2688	21.6085	39.264
ENSG00000057935	25.6984	22.502	11.3435	8.09634
ENSG00000058056	8.11501	6.36395	7.01856	6.9687
ENSG00000058063	10.3449	9.95467	15.3128	10.7023
ENSG00000058085	0	0	0.134912	0.224562
ENSG00000058091	0.056686	0.179109	0.482769	0.352987
ENSG00000058262	79.1555	63.6956	156.894	199.941
ENSG00000058272	20.712	15.6559	26.3369	13.546
ENSG00000058335	1.22685	0.288581	0	0.063607
ENSG00000058404	0.030215	0.05984	0.022298	0
ENSG00000058453	0.536683	0.581086	1.50281	0.768002
ENSG00000058600	18.5708	20.4115	14.8167	12.885
ENSG00000058668	2.26766	1.0924	10.9789	8.74668
ENSG00000058673	13.8815	14.7096	13.9823	26.3764
ENSG00000058729	7.75825	6.91578	13.1468	5.91572
ENSG00000058799	12.1759	11.938	6.1414	11.9363
ENSG00000058804	22.2597	20.3443	30.6451	24.3541
ENSG00000058866	1.60323	0.997019	0	0
ENSG00000059122	11.5884	5.35169	6.20109	4.45544
ENSG00000059145	4.9322	5.56089	7.82293	3.73998
ENSG00000059377	0.782362	1.21556	0.081334	0
ENSG00000059378	9.2589	8.08237	5.75688	4.69647
ENSG00000059573	55.7799	95.1674	57.4202	47.048
ENSG00000059588	10.6226	11.6005	16.8531	17.7935
ENSG00000059691	12.8221	8.20705	7.38462	7.40348
ENSG00000059728	9.05152	5.75411	1.22296	2.84938
ENSG00000059758	12.8855	10.0332	12.9401	13.2136
ENSG00000059769	3.97294	5.73483	5.60089	4.33877
ENSG00000059804	169.869	175.052	18.7444	18.9946
ENSG00000059915	0.164972	0.449938	0.183043	0.120864
ENSG00000060069	2.63896	2.32313	4.37209	2.78898
ENSG00000060138	52.4055	61.0839	71.386	70.3613
ENSG00000060140	0	0.020363	0.150891	0
ENSG00000060237	50.6991	58.6654	51.0621	68.0496
ENSG00000060339	27.949	16.699	48.8287	31.2767
ENSG00000060491	10.391	11.5986	22.4387	17.6138
ENSG00000060558	0.037436	0	0.067786	0
ENSG00000060566	1.51789	3.52156	0	0
ENSG00000060642	10.4751	10.6358	4.6163	8.91663
ENSG00000060656	59.9052	59.7825	11.6225	10.0478
ENSG00000060688	29.3924	28.7762	48.5276	52.5896
ENSG00000060749	24.8532	25.099	49.0625	22.654
ENSG00000060762	23.7993	13.9247	9.54345	10.2493
ENSG00000060971	22.5662	28.4691	11.3753	10.9128
ENSG00000060982	0.525002	0.179988	0.025575	0.017805
ENSG00000061273	9.69564	10.7613	20.0091	28.7035
ENSG00000061337	0.084164	0.057966	0.213668	0.100313
ENSG00000061455	0.008485	0.005111	0.039345	0.016539
ENSG00000061656	2.75677	3.8777	9.48262	6.4179
ENSG00000061676	15.6067	14.1667	11.7058	6.13489
ENSG00000061794	62.616	55.6169	37.9191	35.5715
ENSG00000061936	10.7143	9.93533	12.9461	12.081
ENSG00000061938	2.41188	4.78485	6.06576	5.80969
ENSG00000061987	12.4668	14.3108	10.1107	10.4473
ENSG00000062038	0.052855	0.023055	0.077772	0
ENSG00000062194	22.1741	31.7406	27.7091	19.5649
ENSG00000062282	19.6595	11.5531	1.10921	0.816798
ENSG00000062370	0.910218	1.14993	2.98317	1.72468
ENSG00000062485	120.726	118.194	121.114	138.128
ENSG00000062524	0.111764	0.188251	0.048961	0.05919
ENSG00000062582	30.6831	35.1869	120.508	128.087
ENSG00000062598	12.5931	11.7649	9.37461	6.83788
ENSG00000062650	32.2808	31.8584	21.0921	17.9373
ENSG00000062716	108.245	137.947	42.8019	82.1578
ENSG00000062725	14.5345	15.1136	4.75061	3.4685
ENSG00000062822	11.9813	15.2522	26.8838	25.3757
ENSG00000063015	0.404808	0.323895	0.350292	0.268414
ENSG00000063046	206.17	291.18	205.874	325.122
ENSG00000063127	0.385009	1.70479	2.40979	1.5474
ENSG00000063169	1.38891	1.86032	2.63446	3.00986
ENSG00000063176	2.56275	2.12527	5.05004	4.08954
ENSG00000063177	314.484	438.172	486.962	621.21
ENSG00000063180	0.135595	0.166336	1.35333	2.40533
ENSG00000063241	17.87	13.4225	29.9438	27.8729
ENSG00000063244	20.7002	11.043	34.0666	29.6564
ENSG00000063245	8.75486	9.45319	12.8634	7.91851
ENSG00000063322	8.08004	6.64049	9.71385	13.0658
ENSG00000063438	1.27574	3.17586	54.2713	58.743
ENSG00000063587	4.168	3.61958	5.50286	4.40117
ENSG00000063601	3.80709	3.449	18.6912	21.3874
ENSG00000063660	17.7733	13.2419	24.7556	19.8549
ENSG00000063761	2.06093	1.72075	4.29881	7.29553
ENSG00000063854	11.5234	14.7053	5.17732	5.23273
ENSG00000063978	23.023	16.3062	23.2595	25.3596
ENSG00000064012	30.1757	12.417	11.3273	10.9754
ENSG00000064042	0.017005	0.009892	83.2229	92.2647
ENSG00000064102	9.64556	9.99467	26.0252	12.5797
ENSG00000064115	88.0767	54.1676	14.0714	18.0336
ENSG00000064195	0.010073	0	0.033374	0
ENSG00000064199	0.792752	0.397312	0.744028	1.4668
ENSG00000064201	0.12634	0.113182	0	0
ENSG00000064205	0	0.108125	62.9793	78.1783
ENSG00000064225	9.56577	7.70505	0.287858	0.135689
ENSG00000064270	0.079187	0.147813	0.922695	0.986659
ENSG00000064300	1.01112	0.963834	0	0
ENSG00000064309	3.94221	9.35497	2.77006	1.16951
ENSG00000064313	11.7555	10.3332	17.9221	11.9005
ENSG00000064393	18.1589	21.5531	3.89825	4.78134
ENSG00000064419	20.1209	23.143	32.549	40.0722
ENSG00000064489	0.539997	1.34558	1.60792	0.920608
ENSG00000064490	10.3209	7.49892	14.1643	15.7003
ENSG00000064545	8.68649	9.651	12.4038	10.9166
ENSG00000064547	1.86218	1.26718	1.66166	1.71218
ENSG00000064601	65.8349	64.9324	63.5715	66.8475
ENSG00000064607	14.4102	18.6389	25.6017	20.4888
ENSG00000064651	4.86353	1.85197	12.632	6.61469
ENSG00000064652	9.81888	12.1366	11.8991	15.7193
ENSG00000064655	0	0.033857	0	0
ENSG00000064666	42.7704	53.7898	53.3253	39.461
ENSG00000064687	2.77467	2.29138	2.53614	2.55048
ENSG00000064692	0.032118	0	0	0
ENSG00000064703	6.56839	5.91791	14.0161	10.8216
ENSG00000064726	21.4373	19.4959	39.9544	42.5043
ENSG00000064763	2.47234	2.03762	1.62081	1.5325
ENSG00000064787	5.01628	8.73232	0	0
ENSG00000064835	0	0	0.085612	0
ENSG00000064886	0	0	0.023631	0.075813
ENSG00000064932	6.77128	11.9373	12.6241	13.6718
ENSG00000064933	24.0555	17.7283	6.0345	4.77547
ENSG00000064961	9.17219	18.2877	113.436	128.955
ENSG00000064995	15.1537	13.1211	9.31248	10.1177
ENSG00000064999	9.77233	13.5463	7.25232	5.0237
ENSG00000065000	29.0902	23.6947	28.4534	26.6733
ENSG00000065029	6.98174	5.61107	2.8853	5.64607
ENSG00000065054	7.96498	12.1743	22.7048	12.8499
ENSG00000065057	5.93281	9.36023	7.84596	5.19963
ENSG00000065060	18.7029	14.6984	10.0829	36.1287
ENSG00000065135	4.13969	4.58733	8.59846	6.88432
ENSG00000065150	126.523	129.648	132.135	87.146
ENSG00000065154	23.0938	32.9476	20.5993	16.4266
ENSG00000065183	4.96505	6.18113	16.1851	13.0033
ENSG00000065243	20.6163	19.4014	19.3387	11.3462
ENSG00000065268	14.0885	10.4001	10.8284	10.661
ENSG00000065308	43.4431	27.2965	14.8441	23.0301
ENSG00000065320	0.736758	1.45111	1.35953	0.809959
ENSG00000065325	0	0	21.1345	24.229
ENSG00000065328	14.9339	10.117	12.3812	8.69685
ENSG00000065357	11.4113	5.47654	16.8718	19.8924
ENSG00000065361	58.4308	81.3898	2.1547	2.93409
ENSG00000065371	0	0.013301	0	0.017864
ENSG00000065413	0.025418	0.008407	1.3428	0.95074
ENSG00000065427	42.3961	52.4256	95.9108	75.2049
ENSG00000065457	22.8763	11.471	25.2216	31.4699
ENSG00000065485	24.6855	59.9925	23.0818	17.8584
ENSG00000065491	6.76824	6.80036	3.02112	4.99627
ENSG00000065518	9.54614	11.2076	47.8248	41.9407
ENSG00000065526	23.633	25.9662	26.1247	26.3426
ENSG00000065534	7.0258	5.06905	9.41112	13.6428
ENSG00000065548	39.4167	43.178	29.8487	12.107
ENSG00000065559	14.0269	9.12416	9.23683	5.8125
ENSG00000065600	4.54861	3.59171	4.02982	2.91963
ENSG00000065609	0	0.032353	0	0
ENSG00000065613	15.4027	13.0798	16.0121	6.93608
ENSG00000065615	2.39747	2.16267	1.28536	0.9976
ENSG00000065618	0.532511	0.328466	0.391609	0.269536
ENSG00000065621	2.07052	2.23584	4.27464	7.39627
ENSG00000065665	9.51066	8.72765	8.00418	6.02032
ENSG00000065675	0.238716	0.285101	0	0.063586
ENSG00000065717	0	0.390643	2.56196	3.31365
ENSG00000065802	8.4681	9.51458	3.14876	4.35361
ENSG00000065809	70.3116	71.328	35.2812	46.743
ENSG00000065833	0	0.027137	9.81538	13.2472
ENSG00000065882	15.0493	20.3543	7.7134	10.4287
ENSG00000065883	10.6302	12.726	20.4476	22.1073
ENSG00000065911	42.978	61.7394	36.8425	134.108
ENSG00000065923	5.32484	6.89902	0.196067	0.224605
ENSG00000065970	4.26509	4.11479	10.2826	12.1467
ENSG00000065978	95.5562	78.667	146.568	143.65
ENSG00000065989	3.24673	4.86988	6.89441	4.02963
ENSG00000066027	14.1895	23.1196	11.8349	11.4512
ENSG00000066032	0	0.139575	0	0
ENSG00000066044	16.9714	17.2578	17.662	16.9295
ENSG00000066056	1.03695	0.75096	0	0.039543
ENSG00000066084	33.1412	25.0633	19.6956	20.8214
ENSG00000066117	21.7413	16.9164	27.9927	29.777
ENSG00000066135	15.5031	13.3975	11.0265	25.1381
ENSG00000066136	26.99	19.7084	17.5119	19.751
ENSG00000066185	0.451775	0.102147	0	0
ENSG00000066230	2.21938	1.9413	10.6157	12.2279
ENSG00000066248	9.44315	8.92839	3.04889	4.52936
ENSG00000066279	22.6027	23.1483	29.0829	8.17088
ENSG00000066322	39.9514	25.6442	56.6589	50.5747
ENSG00000066336	0.485361	1.05617	0	0
ENSG00000066379	9.8929	15.3339	17.2425	15.1094
ENSG00000066405	0	0.043632	1.45115	0.732599
ENSG00000066422	9.03329	11.1528	14.4778	7.08806
ENSG00000066427	10.5009	9.85189	4.21178	4.47616
ENSG00000066455	12.6929	17.3246	15.3333	10.1844
ENSG00000066468	0.046112	0.012948	0.127289	0.279636
ENSG00000066557	13.1391	13.8801	10.2292	8.35951
ENSG00000066583	14.4649	8.06013	9.53454	8.36248
ENSG00000066629	0	0.178849	8.2171	6.37057
ENSG00000066651	26.3442	25.475	10.6529	8.08762
ENSG00000066654	34.0875	35.2519	14.1273	8.41509
ENSG00000066697	13.7951	11.1131	15.6417	18.2378
ENSG00000066735	0	0	14.4903	10.1586
ENSG00000066739	4.09158	4.86266	3.95337	3.74723
ENSG00000066777	14.1065	13.3624	11.9501	6.62517
ENSG00000066813	0.139306	0.636423	0	0
ENSG00000066827	1.63048	1.54237	3.4573	4.52731
ENSG00000066855	14.7875	18.0975	19.978	20.5303
ENSG00000066923	8.44427	6.51792	4.00903	4.70651
ENSG00000066926	14.095	13.3793	4.59005	7.75196
ENSG00000066933	5.12744	5.65885	7.25794	4.29069
ENSG00000067048	18.2263	25.6911	0	0
ENSG00000067057	30.2691	22.3806	118.036	100.46
ENSG00000067064	11.8382	8.71615	20.9018	16.1688
ENSG00000067066	6.2883	2.55214	5.59518	4.0207
ENSG00000067082	61.886	142.499	5.03092	7.51598
ENSG00000067113	7.83918	7.93607	6.05091	8.97701
ENSG00000067141	1.53647	3.18919	3.28039	4.93898
ENSG00000067167	116.245	103.788	67.1869	69.5332
ENSG00000067177	2.8969	2.52396	4.82477	4.55178
ENSG00000067182	23.7039	29.5304	25.223	32.9273
ENSG00000067191	0.879311	1.14518	3.09217	1.4652
ENSG00000067208	6.38958	6.09744	7.29301	4.52485
ENSG00000067221	0.253757	0.481424	0.765155	1.40212
ENSG00000067225	289.508	225.283	660.068	627.195
ENSG00000067248	7.21728	6.83693	14.4975	7.10967
ENSG00000067334	9.2587	9.18097	18.551	6.59462
ENSG00000067365	11.417	12.361	4.9877	4.14938
ENSG00000067369	10.4244	10.0447	11.7545	6.86319
ENSG00000067445	0.075633	0.045999	0	0
ENSG00000067533	2.48065	1.94335	3.86579	2.55579
ENSG00000067560	199.027	232.613	215.58	310.021
ENSG00000067596	20.4578	17.7802	19.1943	24.8865
ENSG00000067606	42.4321	41.1003	22.8974	26.9984
ENSG00000067646	3.52955	2.42432	0	0
ENSG00000067704	38.2913	37.43	60.6972	56.5626
ENSG00000067715	0.240903	0.050357	0.399259	0.184844
ENSG00000067798	0.03891	0.015525	0.007337	0.015606
ENSG00000067829	8.29432	7.22073	33.181	27.9781
ENSG00000067836	3.39732	3.76549	1.3952	1.35508
ENSG00000067840	0.035893	0.00788	7.7354	5.42018
ENSG00000067842	0.031514	0.017519	0	0
ENSG00000067900	9.91642	11.3521	9.85029	5.38585
ENSG00000067955	17.7499	12.8499	23.1282	25.9108
ENSG00000067992	5.54061	4.58182	4.06103	2.34184
ENSG00000068001	19.9403	17.1569	12.469	7.18148
ENSG00000068024	6.59903	8.00479	7.44915	7.72061
ENSG00000068028	5.54069	12.0442	14.3929	11.8069
ENSG00000068078	24.2746	30.8734	14.4211	9.91196
ENSG00000068079	10.4388	7.25055	10.339	18.4697
ENSG00000068097	11.0393	9.37294	8.14985	13.2801
ENSG00000068120	48.3331	37.1872	41.4016	46.18
ENSG00000068137	1.8206	3.27963	4.85024	6.69481
ENSG00000068305	9.21988	7.20979	16.5299	23.7532
ENSG00000068308	14.6403	14.9343	32.3232	30.4656
ENSG00000068323	12.0917	15.8517	24.3163	39.5212
ENSG00000068354	2.70165	3.59453	6.83068	6.60082
ENSG00000068366	118.65	185.12	21.0233	12.1799
ENSG00000068383	18.0214	19.1332	6.1344	4.83175
ENSG00000068394	6.60803	6.39446	19.7293	18.156
ENSG00000068400	7.51792	5.1844	11.7272	19.824
ENSG00000068438	14.5974	12.9605	64.403	80.6297
ENSG00000068489	40.9571	39.1458	32.3638	38.9581
ENSG00000068615	0.164717	0.285434	3.87555	2.52938
ENSG00000068650	21.0506	31.5523	15.6086	13.6655
ENSG00000068654	12.9381	9.43971	12.6551	10.6582
ENSG00000068697	98.2251	138.799	63.8992	69.4548
ENSG00000068724	22.13	24.0648	12.6767	15.913
ENSG00000068745	39.585	35.6813	26.5886	26.4376
ENSG00000068781	0	0.006061	0	0
ENSG00000068784	14.123	9.9848	7.32262	4.26164
ENSG00000068796	24.3583	24.6015	39.1802	25.719
ENSG00000068831	0.005735	0.027975	0.01976	0.01204
ENSG00000068878	56.8609	64.4494	26.8141	18.107
ENSG00000068885	7.94201	6.05258	8.86695	6.64305
ENSG00000068903	8.16946	6.90523	6.71776	7.87932
ENSG00000068912	42.4598	54.9081	26.1893	25.6746
ENSG00000068971	2.44138	2.27939	1.8626	1.86049
ENSG00000068976	0.04207	0.063123	0.110621	0.042968
ENSG00000068985	0.22071	0	57.1956	71.647
ENSG00000069011	5.0124	5.45548	15.2242	20.7901
ENSG00000069018	0.0136	0	0	0
ENSG00000069020	5.38975	4.27165	0.186874	0.02974
ENSG00000069188	0.010632	0.012143	0	0
ENSG00000069248	11.2705	13.265	17.2529	15.2881
ENSG00000069275	40.0268	55.2323	93.3086	111.133
ENSG00000069329	33.3318	32.267	26.5216	20.8815
ENSG00000069345	43.0935	52.2553	31.5595	33.6766
ENSG00000069399	5.7701	5.46593	5.19939	5.55723
ENSG00000069424	15.8636	23.848	8.65283	12.5464
ENSG00000069431	0	0	0.027706	0.00365
ENSG00000069482	0	0	15.2056	7.73296
ENSG00000069493	5.9043	5.78611	4.03023	3.24914
ENSG00000069509	6.53849	3.13155	15.8948	10.8033
ENSG00000069535	11.8833	8.73744	16.9728	17.4781
ENSG00000069667	2.50598	6.18443	1.70731	0.278293
ENSG00000069696	0.353334	1.01475	0.289328	0.268359
ENSG00000069702	23.0061	23.8447	27.6319	33.1208
ENSG00000069764	0.057224	0.422233	0.167272	0.13105
ENSG00000069812	0.801613	0.425734	11.5974	6.14214
ENSG00000069849	29.614	22.5914	288.074	185.832
ENSG00000069869	9.28232	8.98466	6.72307	5.5288
ENSG00000069943	5.28066	2.98808	6.84706	7.04186
ENSG00000069956	48.8943	47.1037	20.9895	16.3314
ENSG00000069966	4.99341	8.41673	9.29482	12.953
ENSG00000069974	9.46237	4.69817	3.73354	3.31331
ENSG00000069998	0	0	17.1496	14.6432
ENSG00000070010	19.7574	9.09975	27.1425	23.9659
ENSG00000070018	13.0959	16.0412	16.8595	13.1587
ENSG00000070019	0.013682	0.139193	0	0
ENSG00000070031	1.04073	1.2053	0.063289	0.332778
ENSG00000070047	10.8788	11.0811	10.2546	7.44149
ENSG00000070061	26.4197	26.3676	20.7427	17.2274
ENSG00000070081	11.8675	10.7058	20.681	14.6997
ENSG00000070087	80.1471	70.2763	135.606	191.946
ENSG00000070159	11.8043	12.2139	5.98914	5.4261
ENSG00000070182	0.025891	0.034697	0.304534	0.248376
ENSG00000070190	0.008888	0	0.146703	0.463429
ENSG00000070193	0	0	0	0.014022
ENSG00000070214	19.6344	27.7027	6.16179	7.50688
ENSG00000070269	4.22866	5.01037	2.70173	2.96531
ENSG00000070366	9.69543	6.1899	7.80969	7.0351
ENSG00000070367	11.4317	8.21248	12.0317	6.52166
ENSG00000070371	4.55912	6.05585	35.1766	37.6618
ENSG00000070388	0.131613	0.05373	0.092178	0.136424
ENSG00000070404	24.3307	28.1779	29.9908	13.0937
ENSG00000070413	10.3833	10.1676	14.5381	10.7686
ENSG00000070423	10.3482	12.3627	13.9821	13.6699
ENSG00000070444	3.3396	5.71303	6.77769	5.43115
ENSG00000070476	12.8192	14.5337	12.6463	20.8594
ENSG00000070495	12.2182	10.2496	19.1649	12.2155
ENSG00000070501	13.1864	10.6321	13.8882	17.963
ENSG00000070526	0.045178	0	0	0.011799
ENSG00000070540	25.3828	28.7944	33.2075	35.4348
ENSG00000070610	13.5914	13.6853	8.68453	7.56657
ENSG00000070614	9.10223	4.78736	16.9434	17.4446
ENSG00000070669	84.8373	48.5286	9.30036	196.084
ENSG00000070718	6.21665	6.1155	9.08646	10.238
ENSG00000070729	0.733854	0.642509	0.315836	0.462626
ENSG00000070731	0.548459	0.186294	0.536327	0.654724
ENSG00000070756	236.141	310.405	551.963	540.837
ENSG00000070759	4.15626	7.59563	3.3097	2.82798
ENSG00000070761	27.6427	32.3874	26.2569	33.4798
ENSG00000070770	70.3661	83.0316	43.5744	57.925
ENSG00000070778	3.2075	3.24292	3.40221	5.46809
ENSG00000070785	19.1571	17.0589	19.5969	20.0444
ENSG00000070808	0	0	0.017598	0.011601
ENSG00000070814	15.968	12.1774	35.788	32.1082
ENSG00000070831	35.9193	25.1032	93.3045	119.897
ENSG00000070882	27.4385	23.1018	33.7267	38.6926
ENSG00000070915	0.533218	0.128759	0.002868	0.006085
ENSG00000070950	8.41904	6.54511	14.0811	8.24552
ENSG00000070961	12.3057	8.9044	44.585	36.353
ENSG00000070985	0.047763	0.067108	0.026618	0.044818
ENSG00000071051	10.8877	9.14676	0.329994	0.052648
ENSG00000071054	237.077	175.312	12.9171	6.71995
ENSG00000071073	32.476	22.2251	5.23091	2.74463
ENSG00000071082	78.0793	147.315	169.244	127.808
ENSG00000071127	74.7499	67.0128	51.4574	42.7007
ENSG00000071189	11.3823	10.9913	14.4666	8.17103
ENSG00000071203	0	0	0.155075	0
ENSG00000071205	0.225786	0.041225	9.75538	12.917
ENSG00000071242	0.269727	0.161874	0.042131	0.055073
ENSG00000071243	2.31425	3.80366	5.08284	5.043
ENSG00000071246	0.760123	0.572853	0.629721	0.252015
ENSG00000071282	7.63919	18.1414	0.529831	0.290374
ENSG00000071462	19.8045	19.0679	39.6883	43.521
ENSG00000071537	26.1466	25.8183	13.0438	9.25194
ENSG00000071539	13.3888	11.2283	59.6601	54.0181
ENSG00000071553	28.6279	22.7339	51.2198	37.6712
ENSG00000071564	14.86	14.9948	18.9787	15.9996
ENSG00000071575	0.210244	5.20143	0.105371	0.024236
ENSG00000071626	26.464	29.7513	40.1191	44.1181
ENSG00000071655	13.9631	8.59207	14.6844	16.7623
ENSG00000071794	14.9668	29.7704	46.8044	34.5162
ENSG00000071859	20.7515	13.0628	32.695	40.2113
ENSG00000071889	6.91776	5.81264	25.2774	19.8345
ENSG00000071894	18.0326	21.4611	15.4039	13.8747
ENSG00000071909	0.121743	0.22173	0	0
ENSG00000071967	0.094482	0.069533	12.1855	12.5424
ENSG00000071994	18.0756	15.9816	10.3693	12.1347
ENSG00000072042	13.2349	9.56029	24.0383	18.913
ENSG00000072062	7.98361	6.28443	13.9356	16.7922
ENSG00000072071	1.11267	1.58793	0.65066	0.767081
ENSG00000072110	51.9359	60.7385	71.4159	59.339
ENSG00000072121	6.79988	5.30216	6.84892	6.31524
ENSG00000072134	7.82233	9.64457	11.6814	11.4948
ENSG00000072135	8.59354	8.20887	4.03595	4.92235
ENSG00000072163	2.5188	2.61139	17.7188	18.0653
ENSG00000072182	0.057786	0.4404	0.098893	0.009202
ENSG00000072195	0.485847	0.569596	0.055671	0
ENSG00000072201	2.37713	7.5445	0.3917	0.152073
ENSG00000072210	51.8723	55.7412	16.7128	25.3077
ENSG00000072274	77.9106	50.0649	130.701	103.177
ENSG00000072310	9.93302	7.68762	31.8171	42.0529
ENSG00000072315	0.051231	0.19845	0.045292	0.082429
ENSG00000072364	31.5618	28.4196	33.7362	29.8444
ENSG00000072401	7.21745	9.64901	7.23965	5.98237
ENSG00000072415	11.2682	14.7528	37.6516	27.88
ENSG00000072422	26.0874	68.1086	7.23593	6.36534
ENSG00000072501	16.1259	11.6876	33.1429	41.0857
ENSG00000072506	30.845	18.6206	175.866	172.689
ENSG00000072518	15.4953	10.5856	9.24056	9.39945
ENSG00000072571	26.648	20.2863	20.047	4.73894
ENSG00000072609	7.39977	2.16174	0.031471	0
ENSG00000072682	22.5997	26.0802	18.8457	10.9551
ENSG00000072736	31.561	24.673	17.29	19.0589
ENSG00000072756	12.4155	13.3488	21.495	12.7306
ENSG00000072778	90.6374	88.7889	75.5182	98.7864
ENSG00000072786	3.6177	2.45206	7.40682	5.13193
ENSG00000072803	19.4366	19.5614	24.2207	26.9497
ENSG00000072818	0.178691	0.515356	1.13406	0.890726
ENSG00000072832	0.66998	0.481214	12.9583	8.31785
ENSG00000072840	2.39776	2.11359	6.47587	7.18345
ENSG00000072849	8.43428	8.3549	10.6212	17.447
ENSG00000072858	0	0.101445	0.042532	0
ENSG00000072864	34.1647	42.8556	13.0617	19.077
ENSG00000072952	0.004272	0.016944	0.019137	0
ENSG00000072954	1.66487	1.29207	1.49551	1.71285
ENSG00000072958	4.13498	13.724	8.39948	3.87507
ENSG00000073008	21.1554	12.0812	19.4473	36.8943
ENSG00000073050	5.12503	4.96898	7.13253	10.2218
ENSG00000073060	61.1068	77.843	45.5791	31.8832
ENSG00000073067	4.23209	5.67161	0.264312	0.178519
ENSG00000073111	33.2506	31.2463	112.054	136.931
ENSG00000073146	0.238427	0	0.134962	0.360611
ENSG00000073150	8.83976	12.9379	0.744648	0.645806
ENSG00000073169	6.589	8.04852	6.13387	2.9046
ENSG00000073282	0	0	0.378653	0.475969
ENSG00000073331	0.725816	0.327857	0.374133	0.405051
ENSG00000073350	24.1517	29.3185	21.6337	16.1444
ENSG00000073417	15.6414	12.9207	14.3577	17.9495
ENSG00000073464	0.445844	0.942211	2.99116	4.79249
ENSG00000073536	6.43621	8.67717	9.29917	9.80586
ENSG00000073578	51.2391	60.4075	184.1	219.944
ENSG00000073584	36.7351	26.494	28.2541	17.6628
ENSG00000073598	0.087164	0.949911	0.034384	0.026304
ENSG00000073605	3.43642	12.15	0.994206	0.744909
ENSG00000073614	13.5182	14.9713	10.854	10.356
ENSG00000073670	0.26034	0.480383	0.560412	0.322505
ENSG00000073711	0.696544	0.979824	4.67834	2.09094
ENSG00000073712	24.1232	26.5823	32.8303	25.4415
ENSG00000073734	0	0	0	0.025066
ENSG00000073737	0	0	0.018591	0
ENSG00000073756	0	0	2.37365	7.16423
ENSG00000073792	30.1886	50.5577	15.7428	23.9466
ENSG00000073803	10.8903	11.9086	4.28954	5.87643
ENSG00000073849	52.6952	65.99	3.94476	8.02881
ENSG00000073910	2.35705	3.66731	0.669194	1.5526
ENSG00000073921	61.7159	86.2757	87.754	72.0518
ENSG00000073969	26.8851	19.5419	19.062	12.936
ENSG00000074047	0	0	5.6768	4.8444
ENSG00000074054	27.2531	28.1292	22.4158	26.2128
ENSG00000074071	9.81333	13.5909	45.7803	33.7477
ENSG00000074181	0.618711	1.14678	12.8512	8.15131
ENSG00000074201	17.1324	33.9511	38.9893	35.239
ENSG00000074211	1.08984	0.617177	10.1032	6.05512
ENSG00000074219	7.28382	5.26439	16.6753	19.3709
ENSG00000074266	8.20979	7.97767	22.5969	16.6458
ENSG00000074276	16.8162	17.0006	0.154174	0.099831
ENSG00000074317	0	0.068413	0	0
ENSG00000074319	31.0939	29.4163	22.8971	35.7112
ENSG00000074356	5.19113	3.98808	5.49701	7.16498
ENSG00000074370	3.69883	2.69983	0.737036	1.09487
ENSG00000074410	0.063347	0.022554	0.970533	0.284026
ENSG00000074416	0.008657	0.024859	20.7768	33.0722
ENSG00000074527	6.52464	5.72212	14.7256	46.123
ENSG00000074582	16.6724	13.7401	12.618	12.1432
ENSG00000074590	4.05899	2.1195	6.70898	14.9324
ENSG00000074603	12.7196	11.5057	9.1502	8.15652
ENSG00000074621	7.45952	6.03955	0.518272	0.786609
ENSG00000074657	0	0	11.7367	11.1746
ENSG00000074660	0.208884	0.155574	0.168742	0.182562
ENSG00000074695	56.7906	104.498	61.0799	31.1034
ENSG00000074696	54.4531	56.1087	39.4917	42.166
ENSG00000074706	0.003918	0.101435	0.063969	0.250142
ENSG00000074755	6.42203	5.48335	10.5829	13.0998
ENSG00000074800	901.351	690.642	1283.3	1481.41
ENSG00000074803	0.014984	0.023845	0.194131	0.16981
ENSG00000074842	26.0282	28.6987	41.8533	46.8469
ENSG00000074855	2.00517	2.70423	3.62875	3.17012
ENSG00000074935	4.73916	6.14429	2.80962	10.358
ENSG00000074964	18.4268	19.5443	5.40065	3.46209
ENSG00000074966	0	0	0.160268	0.012407
ENSG00000075043	0.00569	0.042851	3.64873	2.30861
ENSG00000075073	0.036653	0.04317	0.482819	0.437591
ENSG00000075089	8.51556	11.2526	8.53587	8.96185
ENSG00000075131	6.00107	3.05247	9.86024	9.09662
ENSG00000075142	0	0.22034	11.5694	9.72331
ENSG00000075151	18.5581	13.7313	19.2464	20.1456
ENSG00000075188	16.906	19.7131	29.6643	43.8613
ENSG00000075213	0.120982	0.020156	0	0
ENSG00000075218	12.1595	7.61001	13.9935	17.9833
ENSG00000075223	0.21007	0.583802	10.2824	6.9159
ENSG00000075234	20.0518	26.8623	23.0882	21.2735
ENSG00000075239	34.6575	38.2444	58.1923	72.4875
ENSG00000075240	7.70053	10.2154	1.46924	1.81951
ENSG00000075275	0.440765	0.672112	9.03758	10.3907
ENSG00000075290	0.179654	0.750113	0.097682	0.035147
ENSG00000075292	33.9341	26.6536	35.0246	18.7603
ENSG00000075303	7.64041	8.45066	5.80915	6.16442
ENSG00000075336	6.55166	3.61288	8.82489	4.8537
ENSG00000075391	10.6165	9.36132	12.6865	11.3321
ENSG00000075399	4.00934	2.66736	5.28245	5.00838
ENSG00000075407	13.812	9.60122	9.4855	5.58891
ENSG00000075413	26.8112	21.179	31.7359	46.6155
ENSG00000075415	183.341	178.479	139.126	235.035
ENSG00000075420	89.3248	97.4471	29.2654	29.2332
ENSG00000075426	12.2064	23.7647	29.6775	43.9529
ENSG00000075429	0.059977	0	0	0
ENSG00000075461	2.47624	3.93745	0.441841	0.199469
ENSG00000075539	11.4805	12.321	7.97534	4.88734
ENSG00000075568	25.3858	17.6536	13.8332	11.7984
ENSG00000075618	96.7085	117.273	271.889	152.123
ENSG00000075624	1007.68	925.873	4125.05	2116.85
ENSG00000075643	15.5783	7.81852	5.65347	13.1113
ENSG00000075651	36.2984	57.3047	3.82829	4.40982
ENSG00000075702	9.85793	8.55591	11.1523	9.17981
ENSG00000075711	46.4227	56.7635	36.1804	18.4597
ENSG00000075785	38.3749	34.1027	87.1	98.382
ENSG00000075790	9.35152	4.45992	9.52577	5.94258
ENSG00000075826	2.14012	3.63965	1.22521	0.905682
ENSG00000075856	18.3021	17.8227	18.9546	19.0032
ENSG00000075884	0.00601	0	0	0
ENSG00000075886	0.606522	0.555431	0.658172	0.205268
ENSG00000075891	0	0	0.014285	0
ENSG00000075914	12.4517	16.0601	14.094	13.9621
ENSG00000075945	6.85503	4.85188	5.63069	4.05446
ENSG00000075975	13.2923	13.7355	15.8752	20.0645
ENSG00000076003	9.79489	8.51581	39.0456	52.5341
ENSG00000076043	27.3397	17.9976	36.9247	38.6302
ENSG00000076053	9.74325	11.6373	8.84872	10.8427
ENSG00000076067	7.59166	6.90821	11.4625	26.2147
ENSG00000076108	18.1534	25.4463	22.9542	22.4526
ENSG00000076201	10.4852	11.8867	13.0832	9.26827
ENSG00000076242	31.6954	15.1296	26.5227	28.9532
ENSG00000076248	17.2239	15.4527	29.0286	46.2099
ENSG00000076258	0.06401	0	0.040224	0.056164
ENSG00000076321	4.51822	3.77153	5.1399	7.01748
ENSG00000076344	0.077895	0.096614	1.20018	1.44538
ENSG00000076351	3.81874	6.74738	4.83621	6.92307
ENSG00000076356	7.73811	3.1365	4.5158	3.93249
ENSG00000076382	19.3039	17.9139	37.6944	28.6563
ENSG00000076513	16.5898	26.5758	9.55663	12.0153
ENSG00000076554	17.4334	18.7362	43.7275	48.2287
ENSG00000076555	2.33077	3.10947	4.03462	4.19427
ENSG00000076604	19.9443	20.2863	34.0994	31.6544
ENSG00000076641	0.003708	0.061768	0.955114	0.636384
ENSG00000076650	3.62025	3.71007	4.97527	6.47386
ENSG00000076662	3.37275	1.98306	5.95565	2.91015
ENSG00000076685	31.8845	27.899	36.7904	65.6711
ENSG00000076706	12.2108	14.2645	37.0603	36.5931
ENSG00000076716	0.131364	0.068201	0.126749	0.229502
ENSG00000076770	253.438	328.559	34.6465	19.3888
ENSG00000076826	7.20473	7.07673	1.63465	1.06925
ENSG00000076864	23.9766	18.1338	5.67361	7.21424
ENSG00000076924	12.4197	15.7858	25.0099	16.6313
ENSG00000076928	11.3922	10.8762	19.4285	15.3514
ENSG00000076944	19.1941	18.4256	21.9394	22.4994
ENSG00000076984	2.76479	2.76171	5.68333	7.52625
ENSG00000077044	11.0845	15.1932	18.4995	20.7919
ENSG00000077063	0	0	8.2319	3.73935
ENSG00000077080	0	0	0.055922	0.01167
ENSG00000077092	0.573258	0.736352	0.518848	0.077907
ENSG00000077097	30.9105	34.3798	41.2908	21.4002
ENSG00000077147	63.7565	57.72	34.6798	32.4968
ENSG00000077150	10.798	13.9306	33.1143	31.3093
ENSG00000077152	11.5199	7.11044	19.2335	20.3413
ENSG00000077157	5.30184	5.51353	5.51293	4.45692
ENSG00000077232	21.5652	17.2504	12.4806	5.94782
ENSG00000077235	28.7418	25.0894	28.5136	24.5558
ENSG00000077238	25.7727	14.3016	6.81151	5.50473
ENSG00000077254	14.495	14.1493	17.4425	18.1142
ENSG00000077279	0.005574	0	0	0
ENSG00000077312	30.6556	36.9834	44.6132	70.714
ENSG00000077327	0	0	0	0.038896
ENSG00000077348	6.6056	8.80098	10.0375	11.1181
ENSG00000077380	40.7472	34.3909	18.6023	10.9881
ENSG00000077420	0	0	0.017074	0.005722
ENSG00000077454	5.50531	7.9125	4.77713	5.05635
ENSG00000077458	11.1458	11.686	15.0761	14.7604
ENSG00000077463	5.08385	3.5061	8.74611	7.85951
ENSG00000077514	8.49025	4.88371	11.1361	15.6512
ENSG00000077522	0	0.126284	0.029882	0
ENSG00000077549	102.121	123.542	74.1504	81.928
ENSG00000077585	4.04925	6.00275	0	0.017647
ENSG00000077616	5.991	9.15915	2.83203	0.651324
ENSG00000077684	10.7953	8.50094	14.1547	17.1675
ENSG00000077713	5.18737	5.09438	8.62095	7.34381
ENSG00000077721	17.0513	11.8666	40.6383	57.0338
ENSG00000077782	3.34997	0.458944	19.0192	17.0713
ENSG00000077800	0.041533	0.045359	0	0.033197
ENSG00000077935	0.394233	0.660462	0.218302	0.229994
ENSG00000077942	59.4632	61.8736	106.386	131.228
ENSG00000077984	0.6232	0.464944	0.155591	0
ENSG00000078018	0.101111	0.634607	0.014822	0.013247
ENSG00000078043	8.04287	7.54174	12.1083	6.1964
ENSG00000078061	12.2839	11.1855	28.5222	40.3652
ENSG00000078070	8.47224	5.9567	8.21954	14.3139
ENSG00000078081	0.629555	0.052102	0.008762	0.016015
ENSG00000078114	0.048788	0.003309	7.78555	4.29545
ENSG00000078124	3.39772	1.98014	5.54103	4.26065
ENSG00000078140	28.3817	30.6646	16.9531	21.0072
ENSG00000078142	6.6636	6.0563	6.16941	3.31151
ENSG00000078177	9.64824	6.6065	3.31478	2.97755
ENSG00000078237	12.2056	5.91399	6.17298	4.42733
ENSG00000078246	7.66084	9.46113	15.0376	18.5098
ENSG00000078269	30.3141	29.1809	4.13001	6.80087
ENSG00000078304	34.5022	38.44	61.077	49.9044
ENSG00000078328	0.016467	0	0	0
ENSG00000078369	134	143.991	83.8296	90.8454
ENSG00000078399	0	0	3.1204	4.62132
ENSG00000078401	4.8634	1.11505	6.07694	11.2086
ENSG00000078403	19.6817	22.0192	11.1218	10.663
ENSG00000078487	0.919374	0.352919	0.845104	1.14937
ENSG00000078579	0	0.03613	0	0
ENSG00000078596	0	0	0.049749	0.234228
ENSG00000078618	35.7302	32.7573	63.3363	58.1674
ENSG00000078668	67.0924	46.4633	96.5865	92.2991
ENSG00000078674	50.0089	45.0814	34.0133	15.4073
ENSG00000078687	3.29546	1.58488	0.563025	0.475105
ENSG00000078699	9.70406	12.6854	7.87313	9.34051
ENSG00000078747	59.3166	46.6023	28.2733	34.984
ENSG00000078795	0.470543	0.443983	0.47948	0.677024
ENSG00000078804	17.9451	9.52687	2.10593	1.91281
ENSG00000078808	42.5154	47.3789	42.1819	32.7634
ENSG00000078814	2.94382	11.5768	0.833529	0.419091
ENSG00000078898	13.2049	4.40421	0	0
ENSG00000078900	1.89259	1.38941	1.57097	2.84958
ENSG00000078902	8.35166	10.4518	6.62671	4.9989
ENSG00000078967	3.72437	3.22515	5.25135	10.0121
ENSG00000079101	0.901325	0.972884	0.082351	0.095217
ENSG00000079112	0.01462	0	0.525237	0.261404
ENSG00000079134	13.7938	15.7756	11.3209	7.71124
ENSG00000079150	0.748789	1.19723	2.07577	0.663395
ENSG00000079156	0.017509	0.041323	2.49367	4.34274
ENSG00000079246	148.753	110.791	96.8851	93.9224
ENSG00000079257	1.47058	2.03898	2.20587	1.36228
ENSG00000079263	0.261879	0.073834	0.063824	0.047069
ENSG00000079277	11.6854	9.88406	10.4968	8.99853
ENSG00000079308	11.095	6.59194	8.91176	5.36491
ENSG00000079313	6.5467	6.57753	5.64059	4.34074
ENSG00000079332	45.0833	60.9667	69.1278	62.1692
ENSG00000079335	2.94033	3.1816	2.58996	2.82617
ENSG00000079337	5.14463	3.13727	0.841613	0.715502
ENSG00000079385	20.6722	11.4288	0.20218	0.153532
ENSG00000079387	8.56217	6.98712	16.589	16.4674
ENSG00000079393	3.89477	3.14942	0.061195	0.05722
ENSG00000079432	10.7593	8.08676	8.6317	6.80316
ENSG00000079435	0.122144	0.379469	1.53969	0.515391
ENSG00000079459	25.5704	26.0404	52.5851	30.6308
ENSG00000079462	16.5935	17.5024	26.536	20.4443
ENSG00000079482	0.778474	0.654984	5.54543	8.91317
ENSG00000079557	0.108325	0	0	0
ENSG00000079616	44.8988	46.5736	33.1366	46.1509
ENSG00000079691	14.5838	14.0671	14.7138	20.5615
ENSG00000079739	13.809	12.6738	27.1119	25.8643
ENSG00000079785	61.3708	43.5824	63.5026	43.2337
ENSG00000079805	54.1116	69.3696	30.9497	30.5062
ENSG00000079819	46.8269	32.402	16.1318	12.9732
ENSG00000079841	0	0	0.13287	0.156954
ENSG00000079931	0	0.028277	0.198524	0.298265
ENSG00000079950	5.23714	6.95949	2.96976	2.02308
ENSG00000079974	13.7222	7.81313	3.08568	3.90969
ENSG00000079999	16.1978	12.1811	7.32487	6.6933
ENSG00000080007	0	0	0.20627	0.190808
ENSG00000080031	6.75555	10.0746	0.604203	0.955537
ENSG00000080166	0	0.024086	0.005839	0
ENSG00000080189	14.7964	11.5196	11.7594	18.9866
ENSG00000080200	1.16322	3.34654	5.55153	1.5668
ENSG00000080224	0	0.015742	0.007099	0
ENSG00000080293	0.850316	2.07372	0.066805	0
ENSG00000080298	4.69805	5.47867	1.25976	0.623384
ENSG00000080345	29.0624	24.8092	20.4521	9.75604
ENSG00000080371	4.92682	4.17067	4.62718	4.71212
ENSG00000080503	16.1018	14.3695	11.4926	11.7979
ENSG00000080546	22.4432	22.2969	3.33537	2.5191
ENSG00000080561	0.05073	0.042411	5.17629	5.72474
ENSG00000080573	0.085652	0.086174	0.317862	0.428476
ENSG00000080603	18.8976	10.1512	17.9397	21.3413
ENSG00000080608	17.4393	22.5847	27.3097	17.5453
ENSG00000080618	8.45244	46.0861	0.063625	0.216767
ENSG00000080644	0.92463	0.573795	0.380247	0.427661
ENSG00000080709	0.424151	0.279895	0	0
ENSG00000080802	8.60391	13.1578	9.30564	9.023
ENSG00000080815	14.605	15.763	15.843	20.796
ENSG00000080819	11.9888	12.6613	9.15937	5.80835
ENSG00000080822	18.4609	19.8406	19.3232	19.8624
ENSG00000080823	6.13438	5.18954	7.65727	7.60757
ENSG00000080824	406.089	237.032	729.91	157.558
ENSG00000080839	17.3203	11.8524	13.2442	18.9364
ENSG00000080845	32.4694	31.1894	32.9998	34.4253
ENSG00000080854	0.07522	0.005998	0.988414	0.186543
ENSG00000080986	23.345	17.3926	15.1557	13.0458
ENSG00000081014	6.58904	3.88617	7.81136	7.55707
ENSG00000081019	4.94045	5.91416	5.09553	4.57803
ENSG00000081026	4.72203	8.07542	5.94031	2.51963
ENSG00000081041	0.181687	0.423771	0.501586	2.47912
ENSG00000081051	20.9419	5.02768	0	0
ENSG00000081052	0.251445	0.330361	2.18787	2.91079
ENSG00000081059	13.7504	10.333	1.54199	1.82605
ENSG00000081087	8.70817	4.18642	4.99614	3.89157
ENSG00000081148	0.010626	0.013265	0.138401	0.061145
ENSG00000081154	57.3357	54.6747	47.0551	43.46
ENSG00000081177	5.37742	5.62795	4.07814	4.68271
ENSG00000081181	16.3694	20.8253	0.636666	1.5939
ENSG00000081189	0.005604	0	0.008572	0.0034
ENSG00000081237	0	0	0	0.006685
ENSG00000081307	12.4686	10.7797	19.7426	12.5269
ENSG00000081320	4.36081	5.1685	5.07845	5.34417
ENSG00000081377	24.1927	31.6478	5.97541	10.8772
ENSG00000081386	2.46823	2.84773	7.84442	4.59983
ENSG00000081479	0.007571	0.022402	0	0
ENSG00000081665	2.05234	1.89562	2.12719	2.23681
ENSG00000081692	4.13476	3.77902	12.0426	7.7377
ENSG00000081721	9.75757	7.65268	14.235	18.55
ENSG00000081760	9.15222	10.2204	14.2927	12.6308
ENSG00000081791	11.8314	11.8073	9.25056	20.7371
ENSG00000081803	6.97154	5.98826	0	0
ENSG00000081818	0.020419	0.080705	0	0.004459
ENSG00000081842	0.022374	0.088391	0	0
ENSG00000081853	0.011538	0.019264	0.083578	0
ENSG00000081870	25.5932	23.7483	22.4065	24.7531
ENSG00000081913	8.00427	7.69859	5.4273	4.75885
ENSG00000081923	3.42908	5.47343	1.50697	2.14943
ENSG00000081985	0.069394	0.156518	0.705307	0.77938
ENSG00000082014	0.398095	1.65387	5.79546	3.18854
ENSG00000082068	7.97635	6.29401	16.0579	16.6116
ENSG00000082074	0	0.009605	0.025941	0.044976
ENSG00000082126	0.082006	0.102729	0	0.065717
ENSG00000082146	19.804	12.4646	3.74141	4.31179
ENSG00000082153	58.852	31.0833	76.1582	44.4126
ENSG00000082175	0	0	0.046711	0
ENSG00000082196	0.764888	1.51143	1.18479	0.858392
ENSG00000082212	5.45689	5.77895	10.2809	10.2999
ENSG00000082213	8.7835	8.55112	20.6044	15.7273
ENSG00000082258	17.6584	16.5579	9.36261	4.87179
ENSG00000082269	26.1435	12.3702	6.39777	2.80695
ENSG00000082397	0	0.008468	0.467053	0.500626
ENSG00000082438	16.0982	11.5938	3.28797	1.23418
ENSG00000082458	4.80194	3.49777	4.36601	5.36615
ENSG00000082497	0	0	3.33407	3.83603
ENSG00000082512	0.31332	0.278295	5.69368	4.37791
ENSG00000082515	7.9285	6.61068	9.40172	13.6333
ENSG00000082516	10.9347	11.4263	21.0899	11.8329
ENSG00000082556	0.032989	0.005869	0	0
ENSG00000082641	66.993	78.7773	35.0732	45.026
ENSG00000082684	0.006765	0	0.013028	0.006307
ENSG00000082701	12.1888	9.44886	19.0427	30.8437
ENSG00000082781	36.1819	33.0556	51.0797	53.4905
ENSG00000082805	8.35148	6.39696	12.3597	12.1809
ENSG00000082898	80.6423	82.6579	135.103	67.9565
ENSG00000082996	19.3221	18.8739	36.0397	36.7502
ENSG00000083067	0	0	0.038332	0.032983
ENSG00000083093	18.9021	13.4833	8.5921	8.82872
ENSG00000083097	4.57382	2.92526	2.86063	1.67759
ENSG00000083099	5.74618	2.49108	3.92266	3.87883
ENSG00000083123	4.17656	4.01497	3.3815	4.0349
ENSG00000083168	13.6033	15.4079	16.9284	14.4225
ENSG00000083223	12.7074	16.628	15.0816	7.21853
ENSG00000083290	0.036912	0	6.05368	7.77478
ENSG00000083307	0	0	0.025324	0.030699
ENSG00000083312	22.7522	34.4487	45.1614	30.2897
ENSG00000083444	47.0673	48.5896	52.7928	46.0772
ENSG00000083454	0.899924	0.27185	13.2261	9.88363
ENSG00000083457	1.04853	0.75795	2.07026	2.26656
ENSG00000083520	8.42861	13.1465	15.9992	6.63233
ENSG00000083535	7.12537	8.28638	11.1051	7.22393
ENSG00000083544	4.19503	4.80625	9.02909	4.86902
ENSG00000083635	6.42139	5.66988	3.71365	3.89333
ENSG00000083642	11.6489	9.60845	12.7506	6.3219
ENSG00000083720	0.053172	0.021694	51.031	54.7715
ENSG00000083750	4.07116	2.72963	3.75087	4.17536
ENSG00000083799	4.12736	6.39947	6.63274	9.56892
ENSG00000083807	3.11895	4.42817	3.15322	4.58704
ENSG00000083812	2.55504	2.37854	5.64711	4.95383
ENSG00000083814	1.0977	2.16973	1.57979	0.771086
ENSG00000083817	1.60708	1.94181	2.19	2.97844
ENSG00000083828	2.01767	2.22466	9.1206	6.75654
ENSG00000083838	2.36918	2.1496	2.8306	4.92953
ENSG00000083844	4.45834	7.68363	4.09259	5.31821
ENSG00000083845	502.374	583.429	684.187	675.681
ENSG00000083857	209.317	155.824	36.5403	22.5297
ENSG00000083896	14.9455	17.2237	15.6856	15.8368
ENSG00000083937	12.1731	11.7207	22.2972	14.479
ENSG00000084070	14.7416	16.6349	5.62487	7.28611
ENSG00000084072	9.46331	10.9032	19.0869	26.8987
ENSG00000084073	42.786	19.1621	46.1054	36.4144
ENSG00000084090	68.5386	51.3547	64.976	72.0891
ENSG00000084092	8.89429	13.9122	6.64727	7.2755
ENSG00000084093	12.8048	8.60919	12.2633	7.82913
ENSG00000084110	1.26051	0.606194	0.187249	0.545558
ENSG00000084112	3.98821	3.14024	6.78678	10.6105
ENSG00000084207	0.106194	0.028029	443.898	416.608
ENSG00000084234	214.131	173.677	180.665	229.357
ENSG00000084444	2.7491	4.89758	1.63028	2.36632
ENSG00000084453	0	0	0.01541	0
ENSG00000084463	19.9621	17.992	31.271	37.0798
ENSG00000084623	111.931	95.9199	106.406	119.245
ENSG00000084628	0.049792	0.013584	0.278213	0.198312
ENSG00000084636	10.6193	10.8134	0.799804	1.27305
ENSG00000084652	38.8185	27.0224	28.9718	35.6948
ENSG00000084674	766.03	358.095	0.053511	0.058309
ENSG00000084676	3.81245	4.09848	4.14129	2.94404
ENSG00000084693	44.2389	47.2021	17.7569	23.784
ENSG00000084710	0.579231	0.133147	5.56145	5.18172
ENSG00000084731	7.32349	6.56887	0.225119	0.146795
ENSG00000084733	60.8026	59.2854	39.3039	45.4625
ENSG00000084734	13.2113	37.2013	0	0.03143
ENSG00000084754	124.433	122.85	96.036	145.286
ENSG00000084764	3.01519	3.06645	1.1498	1.38822
ENSG00000084774	28.753	26.3444	43.6732	49.0558
ENSG00000085063	34.1401	25.3005	51.184	99.8405
ENSG00000085117	0.605859	0.254525	0.895495	0.87817
ENSG00000085185	2.64789	3.23702	3.97598	2.00825
ENSG00000085224	16.9176	15.8156	27.6903	14.9842
ENSG00000085231	6.82468	9.97345	12.4325	7.1029
ENSG00000085274	5.69552	8.40016	5.95763	4.41284
ENSG00000085276	0.011919	0.01353	11.9101	4.61617
ENSG00000085365	14.5013	20.256	12.9626	8.01287
ENSG00000085377	16.3471	15.9514	30.6293	32.8364
ENSG00000085382	5.44404	6.28293	1.77989	1.33071
ENSG00000085415	21.664	20.3797	23.1656	22.593
ENSG00000085433	3.73806	2.57448	8.0809	4.61351
ENSG00000085449	43.5796	45.9063	7.55553	7.13534
ENSG00000085465	2.13815	5.91589	0.568102	0.968846
ENSG00000085491	8.93169	7.02452	31.5418	31.4944
ENSG00000085511	10.3069	11.1599	4.31259	3.3768
ENSG00000085514	0	0.152162	0.840469	0.214609
ENSG00000085552	0.112341	0.266026	0	0
ENSG00000085563	8.07549	10.6002	1.84412	0.742838
ENSG00000085644	2.86837	2.19559	4.17027	5.14137
ENSG00000085662	43.8362	53.1295	50.9955	78.4205
ENSG00000085719	18.1618	19.0362	34.4166	20.0626
ENSG00000085721	29.337	30.1311	20.8969	22.3802
ENSG00000085733	48.4878	38.3942	46.2898	32.9104
ENSG00000085741	2.41659	2.36194	1.13258	0.175494
ENSG00000085760	36.1268	31.7479	26.2385	16.1189
ENSG00000085788	16.5525	21.1839	13.4182	16.8147
ENSG00000085831	1.33065	1.19587	0.424565	0.581016
ENSG00000085832	14.4399	19.0152	12.9999	8.54988
ENSG00000085840	10.6357	11.7659	19.0374	16.5461
ENSG00000085871	83.8869	162.969	9.94595	10.3532
ENSG00000085872	9.10895	9.2465	17.0569	15.6764
ENSG00000085978	14.8513	13.1841	9.53008	9.21276
ENSG00000085982	26.4082	26.6048	6.00744	7.6485
ENSG00000085998	28.0763	19.677	20.5003	17.1095
ENSG00000085999	13.9337	10.8559	14.729	16.4438
ENSG00000086015	15.7667	20.6122	12.776	12.6266
ENSG00000086061	56.5881	33.0813	59.3576	17.1911
ENSG00000086062	31.1747	37.4263	73.0328	110.867
ENSG00000086065	21.1803	21.8193	26.5804	25.1427
ENSG00000086102	17.6615	14.3536	18.4919	26.0653
ENSG00000086159	0.086311	0.226166	0.397336	0.031731
ENSG00000086189	11.8998	14.7217	19.0252	18.8542
ENSG00000086200	17.9331	15.6617	15.5255	8.6718
ENSG00000086232	54.4366	79.0413	71.4587	92.5396
ENSG00000086288	0.009447	0.045459	0	0
ENSG00000086289	18.7585	17.1961	20.276	16.6196
ENSG00000086300	21.2363	14.4354	11.4474	9.34608
ENSG00000086475	23.8527	11.7692	15.8454	21.4325
ENSG00000086504	25.8147	13.786	21.3106	20.4764
ENSG00000086506	2.88792	2.72791	0	0
ENSG00000086544	4.53257	5.25036	2.93036	3.94879
ENSG00000086570	0.125098	0.070471	0.071665	0.040016
ENSG00000086589	12.8826	11.3803	24.5018	34.1295
ENSG00000086598	105.151	101.202	122.996	128.345
ENSG00000086619	4.17592	5.57507	0	0
ENSG00000086666	38.3264	34.9575	24.6998	30.4755
ENSG00000086696	20.4409	6.93257	0	0
ENSG00000086712	10.1732	9.17575	13.7153	8.90984
ENSG00000086717	0	0	9.64308	10.8514
ENSG00000086730	1.70078	0.786425	0.796054	0.833355
ENSG00000086758	43.8752	43.8869	95.0457	118.324
ENSG00000086827	10.3126	7.02792	11.088	9.08918
ENSG00000086848	20.4309	14.7187	33.7871	44.8599
ENSG00000086967	0.070781	0.082396	0.029162	0.020259
ENSG00000086991	0	0.007288	0	0
ENSG00000087008	6.21898	8.94902	2.36318	2.13785
ENSG00000087053	20.15	17.9014	41.6986	36.537
ENSG00000087074	33.2127	40.1645	11.5077	54.4949
ENSG00000087076	0.834091	0.653501	0.036147	0.03716
ENSG00000087077	0.116201	0.157073	47.1174	43.8168
ENSG00000087085	0.632869	0.317238	0.075094	0.146487
ENSG00000087086	1882.92	2629.17	467.736	583.223
ENSG00000087087	19.0311	8.57789	40.8523	23.1342
ENSG00000087088	55.5562	41.1731	17.7137	22.3047
ENSG00000087095	5.98042	5.22608	12.8425	15.484
ENSG00000087111	14.3361	16.0016	25.049	30.5219
ENSG00000087116	27.0762	25.6733	0.003678	0
ENSG00000087152	16.9012	14.8033	12.4927	18.1433
ENSG00000087157	11.8664	11.3864	11.6262	10.5455
ENSG00000087191	46.768	29.606	49.6529	53.8714
ENSG00000087206	13.8652	14.3955	13.3918	16.2557
ENSG00000087237	0.949692	1.13312	0	0.103617
ENSG00000087245	0.469809	0.547867	0	0
ENSG00000087253	4.5805	9.9382	0.600521	0.479373
ENSG00000087258	0.137101	0.088572	0.936734	0.887612
ENSG00000087263	19.7233	14.1265	15.7232	21.6748
ENSG00000087266	10.0151	11.7069	13.7773	22.6046
ENSG00000087269	14.4714	14.0681	16.3688	18.6175
ENSG00000087274	37.6474	30.9938	19.246	23.528
ENSG00000087299	2.73512	4.07606	4.03109	3.85236
ENSG00000087301	4.347	5.88356	2.36947	2.07125
ENSG00000087302	10.9696	10.3587	42.9351	47.3435
ENSG00000087303	0.049799	0.093983	8.86342	18.2745
ENSG00000087338	11.5968	15.8626	7.25768	9.09188
ENSG00000087365	48.5427	50.4133	77.472	99.0947
ENSG00000087448	2.31149	1.88353	6.04415	7.05096
ENSG00000087460	203.623	181.445	756.118	772.161
ENSG00000087470	25.1588	22.4824	31.3137	14.2738
ENSG00000087494	0	0.015857	0	0
ENSG00000087495	0	0	0.156779	0.099024
ENSG00000087502	9.36068	8.52962	15.0738	8.0575
ENSG00000087510	0	0	10.9582	21.0856
ENSG00000087586	62.0066	64.6532	81.4454	77.5211
ENSG00000087589	1.03069	0.298319	0.029939	0
ENSG00000087842	22.0361	38.0766	10.6129	14.8451
ENSG00000087884	4.90036	6.05945	3.88365	5.02982
ENSG00000087903	4.5244	3.83691	3.80703	5.30798
ENSG00000087995	8.94532	9.4075	9.51225	12.7701
ENSG00000088002	1.91062	1.60197	0.115769	0.342
ENSG00000088035	4.97326	3.29839	5.12427	2.37468
ENSG00000088038	7.37798	7.74917	16.4764	16.0922
ENSG00000088053	0.42727	1.15831	1.50831	1.37992
ENSG00000088179	7.7394	6.21732	4.05706	4.42111
ENSG00000088205	33.2929	34.5392	46.4026	24.4586
ENSG00000088247	45.1366	34.7739	108.43	96.9773
ENSG00000088256	11.355	8.20021	11.6506	11.4312
ENSG00000088280	10.403	15.1917	3.14034	4.51732
ENSG00000088298	23.21	27.3955	14.3057	17.0834
ENSG00000088305	18.6804	17.8814	5.26651	4.14753
ENSG00000088325	124.744	134.965	154.699	170.156
ENSG00000088356	5.05079	5.21125	7.70349	12.3839
ENSG00000088367	32.6097	31.937	32.2188	43.4199
ENSG00000088386	0.026001	0	0	0
ENSG00000088387	1.55372	0.54798	12.3661	8.06707
ENSG00000088448	31.8959	49.7662	29.6594	25.039
ENSG00000088451	6.1581	6.44568	8.0833	6.69829
ENSG00000088538	0.161417	0.164002	0.503341	0.752136
ENSG00000088543	0.70323	0.629279	4.26663	3.56017
ENSG00000088682	18.4979	11.7834	30.2619	37.0936
ENSG00000088726	3.58052	1.63921	1.65137	5.73728
ENSG00000088727	6.18956	3.60398	3.61414	1.98825
ENSG00000088756	0	0	8.5432	8.68782
ENSG00000088766	37.4646	28.0857	5.34115	5.61682
ENSG00000088808	5.86129	3.7178	4.71058	4.45115
ENSG00000088812	37.8009	40.7172	8.18918	10.0366
ENSG00000088826	20.0976	8.42843	10.4407	23.5886
ENSG00000088827	0.033925	0.055814	0.013172	0.077306
ENSG00000088832	119.071	107.31	68.0128	72.2264
ENSG00000088833	36.0098	27.6073	13.5212	9.93905
ENSG00000088836	72.6129	31.5213	3.74908	2.13085
ENSG00000088854	9.61787	12.821	1.29355	0.994634
ENSG00000088876	5.99662	5.94883	3.42197	3.31267
ENSG00000088881	0.457042	1.14162	0.00735	0
ENSG00000088888	22.9522	15.0699	7.46598	8.98089
ENSG00000088899	10.0255	10.588	0.534921	0.754058
ENSG00000088926	6.18687	3.81863	0	0
ENSG00000088930	78.2963	78.1992	29.9074	31.2057
ENSG00000088970	69.3437	102.589	5.70275	4.77074
ENSG00000088986	112.509	83.8823	157.708	96.442
ENSG00000088992	12.2668	15.6304	1.18208	1.25571
ENSG00000089006	335.937	253.924	30.7719	43.6546
ENSG00000089009	531.327	472.094	775.001	656.472
ENSG00000089022	6.59089	5.93459	5.08138	6.60898
ENSG00000089041	0.11665	1.15947	0	0.009053
ENSG00000089048	22.0792	23.0173	6.68444	2.9952
ENSG00000089050	13.8184	7.86462	3.08337	4.74223
ENSG00000089053	53.896	52.8466	83.977	69.1932
ENSG00000089057	73.5222	64.0724	5.10448	4.77788
ENSG00000089060	7.27988	5.01412	25.8105	17.0165
ENSG00000089063	71.6714	50.2697	11.9085	18.9584
ENSG00000089091	0.900946	0.596645	0.262481	0.41201
ENSG00000089094	16.6606	16.0484	12.3113	7.34558
ENSG00000089116	0	0.025662	0	0
ENSG00000089123	14.2286	9.56409	3.09522	3.21587
ENSG00000089127	14.5881	5.05801	3.53305	2.78029
ENSG00000089154	36.2726	42.1946	52.1636	38.5952
ENSG00000089157	849.2	1359.49	1363.12	1733.34
ENSG00000089159	27.4876	22.794	50.0103	69.184
ENSG00000089163	0.65847	1.33201	0.820982	0.606078
ENSG00000089177	12.2437	9.81285	5.96065	2.92293
ENSG00000089195	12.9297	7.91955	9.33231	7.71398
ENSG00000089199	0.200219	0.053413	0	0
ENSG00000089220	153.513	189.364	84.1762	96.9883
ENSG00000089234	6.36552	5.39482	8.33225	8.8683
ENSG00000089248	34.5928	34.9209	23.2519	58.0291
ENSG00000089250	0.028515	0	0.004815	0
ENSG00000089280	51.8647	23.1825	72.8223	85.6414
ENSG00000089289	31.7918	39.4124	27.1049	34.9725
ENSG00000089327	0.159025	0.475665	86.2074	99.8816
ENSG00000089335	0.080358	0.109226	14.2924	11.5342
ENSG00000089351	20.2733	24.1524	18.2021	17.9826
ENSG00000089356	0.128345	0	1.11666	1.72022
ENSG00000089486	57.8399	37.8249	20.3825	19.7578
ENSG00000089505	0.643951	0.54174	2.20503	1.32776
ENSG00000089558	0.189653	0.04351	0.248485	0.183421
ENSG00000089597	66.0861	75.7049	89.5656	142.703
ENSG00000089639	3.06162	2.3163	6.97558	4.42354
ENSG00000089682	13.5136	7.23409	13.2698	11.2076
ENSG00000089685	31.3278	30.9682	38.6605	43.0105
ENSG00000089692	0.13791	0.238407	0.189787	0.208812
ENSG00000089693	46.1802	38.942	99.6473	68.4752
ENSG00000089723	3.53758	3.74758	1.30582	0.740741
ENSG00000089737	14.3455	20.2398	29.3215	25.046
ENSG00000089775	5.96263	4.49172	8.98251	10.9425
ENSG00000089818	9.10138	8.3177	9.69226	14.8552
ENSG00000089820	2.55389	1.15737	0.223363	0.441723
ENSG00000089847	0.028796	0.228934	0.156473	0.009538
ENSG00000089876	15.5854	12.6966	14.8269	18.4052
ENSG00000089902	13.4115	10.8387	17.9117	16.9976
ENSG00000089916	14.3331	14.3926	12.7488	8.68393
ENSG00000090006	2.63979	3.90907	11.8197	10.7606
ENSG00000090013	32.1622	29.9539	73.2554	68.991
ENSG00000090020	7.33291	4.2991	8.2533	9.87243
ENSG00000090054	31.2646	32.3058	35.2212	35.9062
ENSG00000090060	88.1136	78.6309	72.4459	34.2229
ENSG00000090061	15.6469	10.6355	15.7697	11.8332
ENSG00000090097	19.2422	11.995	11.1643	11.0773
ENSG00000090104	0.063238	0.052036	0.052898	0
ENSG00000090238	7.7132	9.49872	0.76366	0.694353
ENSG00000090263	7.43743	7.31003	5.50936	7.26368
ENSG00000090266	11.2478	10.9242	28.1592	31.7967
ENSG00000090273	74.9843	42.2214	40.9667	40.3825
ENSG00000090316	15.147	11.7292	16.7262	10.326
ENSG00000090339	35.2997	32.984	16.5672	16.9587
ENSG00000090372	17.683	14.0004	21.0581	21.1044
ENSG00000090382	122.208	28.503	0.037412	0
ENSG00000090432	13.7224	9.84372	9.01219	8.75234
ENSG00000090447	3.78296	3.93046	8.15049	11.3459
ENSG00000090470	5.40947	7.65835	9.19298	14.508
ENSG00000090487	36.2187	33.4247	36.1509	49.255
ENSG00000090512	0.231698	1.20721	0	0
ENSG00000090520	26.134	19.7833	23.0707	30.7864
ENSG00000090530	0.0078	0	38.7664	46.9204
ENSG00000090534	2.11433	3.27065	0.019254	0.090663
ENSG00000090539	2.42624	4.86232	0.045379	0.034609
ENSG00000090554	0.756606	1.42329	0	0.063335
ENSG00000090565	13.2612	13.0248	9.76527	8.05946
ENSG00000090581	10.6598	11.2807	7.48446	5.37
ENSG00000090612	5.28937	1.51898	1.30031	0.694376
ENSG00000090615	12.4754	11.343	29.7307	23.7114
ENSG00000090621	71.647	108.878	104.9	102.365
ENSG00000090661	14.4586	23.6808	0.223934	0.11725
ENSG00000090674	3.59611	1.43899	10.3198	7.36812
ENSG00000090686	51.3269	53.4464	26.5469	18.5061
ENSG00000090776	6.22776	2.9389	0.983878	0.807859
ENSG00000090857	8.03469	9.58423	6.79236	10.432
ENSG00000090861	95.0146	71.0111	38.2069	155.695
ENSG00000090863	36.606	39.8899	22.8677	33.2207
ENSG00000090889	14.6721	12.7618	21.621	19.1156
ENSG00000090905	23.9186	27.9344	15.069	14.474
ENSG00000090924	3.33498	1.93905	5.47208	8.85205
ENSG00000090932	0.464398	0.639051	1.53083	0.996744
ENSG00000090971	2.56228	4.31427	1.80235	3.40374
ENSG00000090975	5.82512	5.67795	3.7288	2.37146
ENSG00000090989	7.47234	10.663	6.96446	4.33852
ENSG00000091009	11.4323	14.0398	19.1702	10.6146
ENSG00000091010	0.020404	0	0.175503	0.04194
ENSG00000091039	21.8708	17.6528	20.3081	11.1892
ENSG00000091073	7.46956	7.13018	7.69318	8.15109
ENSG00000091106	0.819079	1.19783	0.404782	0.368033
ENSG00000091127	11.3113	7.00587	20.6823	12.6867
ENSG00000091128	0.177217	0.030903	0	0.009227
ENSG00000091129	0.188272	0.002296	0.015494	0.032701
ENSG00000091136	83.4559	100.904	55.9646	67.6287
ENSG00000091137	0.02442	0	0.007545	0
ENSG00000091138	0.121711	0.075941	0.015003	0
ENSG00000091140	29.7173	19.3059	28.3671	30.203
ENSG00000091157	4.21952	2.12113	3.27683	3.73861
ENSG00000091164	7.38692	8.70891	11.1206	10.7781
ENSG00000091181	0	0.008064	0.006755	0.008231
ENSG00000091262	30.7276	28.0194	0.217276	0.131357
ENSG00000091317	20.0523	19.1124	9.45244	10.1098
ENSG00000091409	44.5419	46.4323	35.8969	24.3486
ENSG00000091428	0.015018	0.013572	0.479179	0.376554
ENSG00000091436	0.344775	0.118933	11.2989	11.8372
ENSG00000091482	0.212264	0	0	0
ENSG00000091483	22.8037	15.681	73.5295	87.6751
ENSG00000091490	28.7862	22.7423	2.4093	6.80443
ENSG00000091513	52.7995	94.4786	0.006722	0.0007
ENSG00000091527	60.2646	61.9463	80.7398	108.993
ENSG00000091536	0.024854	0.228554	0.016189	0
ENSG00000091542	26.6927	32.0027	38.1973	48.7319
ENSG00000091583	346.033	476.958	0	0
ENSG00000091592	2.98388	8.67635	0.336623	1.2513
ENSG00000091622	0.495244	0.455474	3.95762	3.03845
ENSG00000091640	8.2347	9.40362	16.4937	15.8559
ENSG00000091651	12.5691	12.8945	14.7523	14.8942
ENSG00000091656	0.138734	0.729446	0.020236	0
ENSG00000091704	0.312738	0.051335	0	0
ENSG00000091732	11.0061	9.95415	14.166	13.6282
ENSG00000091831	0.344813	0.163358	0.39295	0.393821
ENSG00000091844	0.874825	0.987746	0.195718	0.233663
ENSG00000091879	1.42943	1.51732	1.86112	0.816612
ENSG00000091947	20.7143	28.3549	11.1706	15.1813
ENSG00000091986	0.282505	0.104384	1.56475	2.05788
ENSG00000092009	0.141909	0.287361	0	0
ENSG00000092010	62.5822	78.4379	27.8339	39.8021
ENSG00000092020	29.4698	23.1862	4.70494	6.59626
ENSG00000092036	28.3351	37.5245	22.8641	42.7815
ENSG00000092051	0.272711	0.130661	0.025867	0
ENSG00000092054	0.006545	0.013893	0	0
ENSG00000092067	0.124694	0.00968	0	0
ENSG00000092068	0.035601	0.007233	0.040044	0.156383
ENSG00000092094	8.99951	4.72429	8.69655	7.94604
ENSG00000092096	0.032028	0.041155	0	0
ENSG00000092098	12.7494	10.38	8.1731	5.47401
ENSG00000092108	64.7316	88.5285	17.7025	13.3983
ENSG00000092140	20.7006	24.3068	7.59605	3.41223
ENSG00000092148	60.6259	67.4086	26.4879	12.3915
ENSG00000092199	165.453	183.513	212.282	281.759
ENSG00000092200	0.238188	0.156671	0.085834	0.021504
ENSG00000092201	74.8366	50.2756	46.3314	38.2634
ENSG00000092203	28.1002	20.896	12.5019	12.8587
ENSG00000092208	18.4302	15.8583	7.139	5.70951
ENSG00000092295	2.51275	3.13821	2.77362	3.14347
ENSG00000092330	18.8968	16.1641	9.01891	14.2302
ENSG00000092345	0	0	0.025979	0
ENSG00000092421	19.037	15.1732	0.255835	0.297199
ENSG00000092439	15.9217	15.0561	17.4488	11.5869
ENSG00000092445	5.09657	5.82358	4.97703	3.80758
ENSG00000092470	5.50682	2.82555	7.72184	16.8701
ENSG00000092529	0.266365	0.135109	0.395403	0.067749
ENSG00000092531	15.4009	16.6829	8.28567	9.11383
ENSG00000092607	2.08216	1.2149	0.066277	0.101654
ENSG00000092621	57.4274	50.0414	59.3925	234.509
ENSG00000092758	32.1254	40.8499	15.6333	24.9853
ENSG00000092820	52.0445	44.8101	68.2778	55.2413
ENSG00000092841	104.215	93.9718	406.983	393.976
ENSG00000092847	11.1408	11.3592	5.63029	5.39385
ENSG00000092850	0.863349	1.31463	0.107417	0
ENSG00000092853	15.5767	5.7646	15.9406	9.71173
ENSG00000092871	19.0987	21.1422	3.10033	4.07778
ENSG00000092929	14.8103	9.1099	24.0077	22.2305
ENSG00000092931	12.307	15.6018	8.92943	12.9678
ENSG00000092964	29.0252	26.5669	26.8844	43.7912
ENSG00000092969	0	0	0.779399	0.812015
ENSG00000092978	6.42106	8.45659	8.58561	8.10425
ENSG00000093000	24.0383	17.6118	19.4919	23.5995
ENSG00000093009	12.4686	6.93484	32.1476	46.1915
ENSG00000093010	48.597	34.6213	28.4967	39.1606
ENSG00000093072	0.055276	0	0	0.02149
ENSG00000093144	26.3348	21.5374	17.9385	14.9217
ENSG00000093167	8.45496	10.3626	18.1034	17.2398
ENSG00000093183	10.8521	8.87153	11.7132	20.2935
ENSG00000093217	17.0076	15.6122	7.70029	6.04221
ENSG00000094631	12.2653	11.9679	10.2649	12.3068
ENSG00000094661	0	0.015387	0	0
ENSG00000094804	33.3056	14.697	35.4595	43.6855
ENSG00000094841	3.25847	3.82665	5.22415	4.07425
ENSG00000094880	16.8351	20.2754	18.5064	20.9212
ENSG00000094914	18.8455	16.3803	20.8256	35.2539
ENSG00000094916	13.3855	16.447	31.6451	33.7228
ENSG00000094975	20.955	21.7944	6.65358	3.18311
ENSG00000095002	37.8549	34.6675	40.9625	27.83
ENSG00000095015	18.4706	22.3248	12.7682	9.20755
ENSG00000095059	5.61145	15.6981	8.48719	15.0051
ENSG00000095066	4.45584	4.33345	3.8825	2.87934
ENSG00000095110	0	0	0.137136	0
ENSG00000095139	48.5361	62.117	48.8955	50.8196
ENSG00000095203	15.4587	20.0965	3.97786	3.0048
ENSG00000095209	6.43248	7.74264	8.86753	6.94057
ENSG00000095261	8.56048	6.11228	29.1471	39.0823
ENSG00000095303	0.056694	0.056763	26.1121	35.2955
ENSG00000095319	24.631	20.7529	68.2425	50.3234
ENSG00000095321	13.2242	15.1395	15.1933	13.9908
ENSG00000095370	0	0.074509	0	0.076337
ENSG00000095380	38.2886	47.7953	64.1832	61.4846
ENSG00000095383	3.07756	3.29539	7.34402	11.1328
ENSG00000095397	3.56553	5.84661	12.0673	10.9925
ENSG00000095464	0.591183	0.567853	0.253257	0.059386
ENSG00000095485	16.1883	13.5294	13.7043	16.6007
ENSG00000095539	28.3214	36.8831	0.78714	0.366293
ENSG00000095564	25.4415	33.4037	22.4951	17.4562
ENSG00000095574	8.94883	14.1931	2.46497	2.73398
ENSG00000095585	0.152692	0	0	0
ENSG00000095587	0	0.013255	0.041494	0
ENSG00000095596	0.075534	0	0	0
ENSG00000095637	6.58588	9.46262	1.29943	0.834474
ENSG00000095739	34.4734	46.77	6.79566	8.30822
ENSG00000095752	2.87326	0.307315	0.342016	3.15164
ENSG00000095787	43.7279	46.2367	42.1193	43.6489
ENSG00000095794	8.78647	10.2042	43.2989	49.9165
ENSG00000095906	13.7853	13.2424	20.2894	23.1917
ENSG00000095917	0.043711	0	0	0
ENSG00000095932	14.4585	6.69452	0.049007	0
ENSG00000095951	10.3756	18.3975	12.3575	5.41616
ENSG00000095970	2.10061	0	0	0
ENSG00000096060	24.115	17.0812	14.4971	22.2083
ENSG00000096063	58.9542	62.8824	47.7656	35.0778
ENSG00000096070	12.0831	7.20137	6.63756	7.08682
ENSG00000096080	17.919	13.2203	18.9761	27.8462
ENSG00000096088	50.7422	51.821	0	0.024181
ENSG00000096092	14.1067	13.035	9.9689	9.60145
ENSG00000096093	18.057	13.2539	8.25969	9.86548
ENSG00000096384	547.4	750.993	694.971	523.293
ENSG00000096395	0	0	0	0.036077
ENSG00000096401	13.578	10.5253	10.261	6.22969
ENSG00000096433	51.4162	30.3974	39.4533	38.2199
ENSG00000096654	3.66174	6.24221	3.28984	2.60737
ENSG00000096696	209.389	181.546	67.3471	35.9994
ENSG00000096717	11.992	11.8005	17.0317	22.9197
ENSG00000096746	31.9929	28.4711	59.0986	36.9388
ENSG00000096872	5.17777	3.10791	0.143904	0.202003
ENSG00000096968	3.41283	2.66049	3.71258	3.03932
ENSG00000096996	0.122516	0.034337	0.014067	0.01532
ENSG00000097007	18.5379	17.6553	36.2073	48.2131
ENSG00000097021	27.8625	19.9754	42.3375	30.9265
ENSG00000097033	32.7624	20.0589	9.68062	7.57476
ENSG00000097046	12.0451	9.88077	15.4686	18.6518
ENSG00000097096	1.53046	2.51413	2.31682	2.75108
ENSG00000099139	6.37399	9.97839	0.021423	0.036344
ENSG00000099194	99.888	92.1601	106.211	156.062
ENSG00000099203	10.4458	9.63068	9.56337	10.0629
ENSG00000099204	107.904	91.4874	42.737	37.6099
ENSG00000099219	24.651	35.0028	8.11651	12.8675
ENSG00000099246	21.6043	20.8993	14.1688	10.0143
ENSG00000099250	0.236443	0.737014	19.8842	18.7048
ENSG00000099256	0	0	7.43059	9.27652
ENSG00000099260	2.52807	0.811532	0.78986	0.451624
ENSG00000099282	16.4242	18.5213	0.028445	0
ENSG00000099284	19.545	15.1197	0.22185	0.304089
ENSG00000099290	13.3797	10.492	15.8145	15.0792
ENSG00000099308	6.47205	6.43699	3.70799	2.17848
ENSG00000099326	7.43971	5.96308	8.72015	7.93717
ENSG00000099330	5.42694	9.25875	4.24977	5.73209
ENSG00000099331	12.6604	13.0859	18.9103	13.6635
ENSG00000099337	0.073012	0.058976	0.201014	0.095765
ENSG00000099338	0.452867	0.418756	0.1037	0.098694
ENSG00000099341	46.0894	32.6077	70.1577	65.668
ENSG00000099364	5.08265	5.00387	5.43839	5.63609
ENSG00000099365	1.77042	0.870069	1.91974	1.47174
ENSG00000099377	22.55	10.6957	7.51315	8.1829
ENSG00000099381	8.36936	5.79621	7.95097	8.91169
ENSG00000099385	5.68283	5.97034	5.80598	6.0325
ENSG00000099399	0.326342	0.271348	0	0
ENSG00000099617	4.34097	3.88072	0.662784	0.369458
ENSG00000099622	55.1087	55.5309	25.2181	60.0456
ENSG00000099624	27.7172	23.2987	55.6834	42.0383
ENSG00000099625	0.340245	0.330037	1.17876	1.13348
ENSG00000099769	0.927458	0.711973	0.436817	0.185081
ENSG00000099783	67.4735	20.7374	101.994	96.0536
ENSG00000099785	8.74875	9.91209	1.53994	3.00445
ENSG00000099795	11.1152	9.08047	49.3649	45.8441
ENSG00000099797	19.3449	21.6159	47.5648	51.6529
ENSG00000099800	10.0717	8.37047	14.7625	15.5093
ENSG00000099804	23.331	20.7697	18.607	18.6818
ENSG00000099810	15.2813	14.4433	12.5095	10.8445
ENSG00000099812	26.6605	20.8161	25.2307	27.0652
ENSG00000099814	8.87612	6.14267	16.5929	10.8094
ENSG00000099817	24.7437	22.3641	25.2204	21.9624
ENSG00000099821	16.3396	15.8838	16.7008	10.0014
ENSG00000099822	1.77216	0.870544	13.4486	6.70855
ENSG00000099834	2.51653	4.55733	0.819871	0.704707
ENSG00000099840	0.287441	0.508806	0.241528	0.118723
ENSG00000099849	7.18982	7.86001	10.1716	5.34683
ENSG00000099860	4.39593	14.6277	3.88696	9.2922
ENSG00000099864	10.081	11.2819	2.85034	3.11267
ENSG00000099866	0.483086	0.404027	0.002874	0.024678
ENSG00000099875	17.1619	23.1109	16.257	14.9127
ENSG00000099889	11.4724	9.59582	1.22924	0.728457
ENSG00000099899	5.46123	5.0644	15.3962	13.3577
ENSG00000099901	73.4746	53.2205	123.68	146.992
ENSG00000099904	3.50475	4.64675	5.68964	3.45341
ENSG00000099910	8.56407	4.78082	8.21326	7.65996
ENSG00000099917	20.7474	19.928	20.0898	17.822
ENSG00000099937	83.7058	103.161	0.729294	0.544454
ENSG00000099940	4.70221	4.19062	7.21174	11.415
ENSG00000099942	20.3629	25.1191	21.5491	30.6314
ENSG00000099949	4.89852	5.11142	7.01171	6.17079
[truncated: 23,099 more rows]
